# Supplementary material for: Exploring the functional composition of the human microbiome using a hand-curated microbial trait database
Source: BMC Bioinformatics. 2021 Jun 7;22:306. doi: 10.1186/s12859-021-04216-2 (PMC8186035; doi:10.1186/s12859-021-04216-2)
Supplement: Supplementary file 1 — Additional file 1. Trait Database. [file 12859_2021_4216_MOESM1_ESM.csv]

Organism	kingdom	phylum	class	order	family	genus	species	taxid_kingdom	taxid_phylum	taxid_class	taxid_order	taxid_family	taxid_genus	taxid_species	Strain	Culture.Collection.Codes	X16S.rRNA.accession.number	Whole.Genome.accession.number	DNA.GC.content..mol..	LengthMajorAxis	LengthMinorAxis	OptimalpH	MinpH	MaxpH	OptimalTemp	MinTemp	MaxTemp	OptimalNaCl	MinNaCl	MaxNaCl	GenomeLength	Volatile.Gas.Production..indole.	Volatile.Gas.Production..methane.	Volatile.Gas.Production..hydrogen.sulfide..H2S..	Volatile.Gas.Production..dimethyldisulfide..C2H6S2..	Volatile.Gas.Production..ammonia..NH3..	Volatile.Gas.Production..benzaldehyde.	Volatile.Gas.Production..benzylalcohol.	Volatile.Gas.Production..isovaleric.acid.	Volatile.Gas.Production..2.phenylethanol.	Volatile.Gas.Production..2.amino.acetophenone.	Volatile.Gas.Production..limonene.	Enzyme.Assays..catalase.	Enzyme.Assays..oxidase.	Enzyme.Assays..urease.	Enzyme.Assays..acid.phosphatase.	Enzyme.Assays..alkaline.phosphatase.	Enzyme.Assays..alpha.galactosidase.	Enzyme.Assays..beta.galactosidase.
Abiotrophia_defectiva	Bacteria	Firmicutes	Bacilli	Lactobacillales	Aerococcaceae	Abiotrophia	defectiva	2	1239	91061	186826	186827	46123	46125	SC10	ATCC49176|CIP103242|CCUG27639|CCUG27804|DSM9849|LMG14740	D50541		46.3	NA	NA	NA	NA	NA	NA	NA	NA	NA	NA	NA	2043439	0	0	0	0	0	0	0	0	0	0	0	0	0	0	0	0	1	0
Acaryochloris_marina	Bacteria	Cyanobacteria		Synechococcales	Acaryochloridaceae	Acaryochloris	marina	2	1117		1890424	1890429	155977	155978	MBIC11017	MBIC11017	AB058298		48	NA	NA	NA	NA	NA	NA	NA	NA	NA	NA	NA	NA	0	0	0	0	0	0	0	0	0	0	0	0	0	0	0	0	0	0
Acetobacter_aceti	Bacteria	Proteobacteria	Alphaproteobacteria	Rhodospirillales	Acetobacteraceae	Acetobacter	aceti	2	1224	28211	204441	433	434	435	ATCC15973	DSM3508|IMET10732|JCM7641|NCIB8621	D30768|X74066		56.7	2.5	NA	5	NA	NA	30	NA	NA	NA	NA	NA	NA	0	0	1	0	0	0	0	0	0	0	0	1	0	0	0	0	0	0
Acetobacter_pasteurianus	Bacteria	Proteobacteria	Alphaproteobacteria	Rhodospirillales	Acetobacteraceae	Acetobacter	pasteurianus	2	1224	28211	204441	433	434	438	ATCC33445	DSM3509|IMET10733|LMD22.1	X71863		52.4	2.5	NA	NA	NA	NA	30	NA	5	NA	NA	NA	NA	0	0	0	0	0	0	0	0	0	0	0	1	0	0	0	0	0	0
Acetobacterium_Woodii	Bacteria	Firmicutes	Clostridia	Clostridiales	Eubacteriaceae	Acetobacterium	Woodii	2	1239	186801	186802	186806	33951	33952	WBI	ATCC29683|DSM1030	X96954		39	3	NA	5	5	5	30	30	30	NA	NA	NA	NA	0	0	0	0	0	0	0	0	0	0	0	0	0	0	0	0	0	0
Acetobacterium_woodii	Bacteria	Firmicutes	Clostridia	Clostridiales	Eubacteriaceae	Acetobacterium	woodii	2	1239	186801	186802	186806	33951	33952	WB1	DSM1030|ATCC29683	X96954		39	3	NA	7.5	NA	NA	30	NA	NA	NA	NA	NA	NA	0	0	0	0	0	0	0	0	0	0	0	0	0	0	0	0	0	0
Acetohalobium_arabaticum	Bacteria	Firmicutes	Clostridia	Halanaerobiales	Halobacteroidaceae	Acetohalobium	arabaticum	2	1239	186801	53433	53434	28186	28187	Z-7288	Z-7288|ATCC49924|DSM5501	L37422|X89077		33.6	3	NA	7.8	5.6	8.4	39	30	47	15.95	9.86	24.36	NA	0	0	0	0	0	0	0	0	0	0	0	0	0	0	0	0	0	0
Acholeplasma_brassicae	Bacteria	Tenericutes	Mollicutes	Acholeplasmatales	Acholeplasmataceae	Acholeplasma	brassicae	2	544448	31969	186329	2146	2147	61635	502	ATC49388	AY538163		35.5	0.4	NA	NA	NA	NA	30	18	37	NA	NA	NA	NA	0	0	0	0	0	0	0	0	0	0	0	0	0	0	0	0	0	0
Acholeplasma_laidlawii	Bacteria	Tenericutes	Mollicutes	Acholeplasmatales	Acholeplasmataceae	Acholeplasma	laidlawii	2	544448	31969	186329	2146	2147	2148	ATCC23206	PG8|NCTC10116|CIP75.27|NBRC14400	U14905		33.7	3.5	NA	NA	NA	NA	37	20	41	NA	NA	NA	NA	0	0	0	0	0	0	0	0	0	0	0	0	0	0	0	0	0	0
Acholeplasma_palmae	Bacteria	Tenericutes	Mollicutes	Acholeplasmatales	Acholeplasmataceae	Acholeplasma	palmae	2	544448	31969	186329	2146	2147	38986	J233	ATCC49389	L33734		30	0.4	NA	NA	NA	NA	30	18	37	NA	NA	NA	NA	0	0	0	0	0	0	0	0	0	0	0	0	0	0	0	0	0	0
Achromobacter_denitrificans	Bacteria	Proteobacteria	Betaproteobacteria	Burkholderiales	Alcaligenaceae	Achromobacter	denitrificans	2	1224	28216	80840	506	222	32002	Hugh12	ATCC15173|CIP 77.15|DSM30026|NCTC8582	M22509		66.4	2.75	NA	NA	NA	NA	NA	NA	42	NA	NA	NA	NA	0	0	0	0	0	0	0	0	0	0	0	1	1	0	0	0	0	0
Achromobacter_xylosoxidans	Bacteria	Proteobacteria	Betaproteobacteria	Burkholderiales	Alcaligenaceae	Achromobacter	xylosoxidans	2	1224	28216	80840	506	222	85698	Hugh2838	ATCC27061|CIP71.32|YabuuchiKM543|NCTC10807	X59163|D88005		68.35	2.75	NA	NA	NA	NA	NA	NA	NA	NA	NA	NA	NA	0	0	0	0	0	0	0	0	0	0	0	1	1	0	0	0	0	0
Acidaminococcus_fermentans	Bacteria	Firmicutes	Negativicutes	Acidaminococcales	Acidaminococcaceae	Acidaminococcus	fermentans	2	1239	909932	1843488	909930	904	905	VR4	ATCC25085|CCUG9996|CIP106432|DSM20731	X65935|X78017		56.05	0.8	NA	7	6.2	7.5	33.5	NA	NA	NA	NA	NA	2329769	0	0	1	0	1	0	0	0	0	0	0	0	0	0	0	0	0	0
Acidaminococcus_intestini	Bacteria	Firmicutes	Negativicutes	Acidaminococcales	Acidaminococcaceae	Acidaminococcus	intestini	2	1239	909932	1843488	909930	904	187327	ADV255.99	AIP283.01|CIP108586|CCUG50930	AF473835		49.3	0.55	NA	NA	NA	NA	NA	NA	NA	NA	NA	NA	NA	1	0	0	0	0	0	0	0	0	0	0	0	0	0	0	0	0	0
Acidimicrobium_ferrooxidans	Bacteria	Actinobacteria	Acidimicrobiia	Acidimicrobiales	Acidimicrobiaceae	Acidimicrobium	ferrooxidans	2	201174	84992	84993	84994	53634	53635	ICP	DSM10331	U75647		68	1.25	NA	2	NA	NA	48	30	57	NA	NA	NA	NA	0	0	0	0	0	0	0	0	0	0	0	0	0	0	0	0	0	0
Acidiphilium_cryptum	Bacteria	Proteobacteria	Alphaproteobacteria	Rhodospirillales	Acetobacteraceae	Acidiphilium	cryptum	2	1224	28211	204441	433	522	524	Lhet2	ATCC33463|DSM2389	D30773		67.8	1.05	NA	3.25	2	5.9	33.5	15	42	NA	NA	NA	NA	0	0	0	0	0	0	0	0	0	0	0	1	0	0	0	0	0	0
Acidiphilium_multivorum	Bacteria	Proteobacteria	Alphaproteobacteria	Rhodospirillales	Acetobacteraceae	Acidiphilium	multivorum	2	1224	28211	204441	433	522	62140	AIU301	DSM11245|JCM8867	AB006711		67.15	2.65	NA	3.6	1.9	5.6	31	17	42	0.52	NA	NA	NA	0	0	1	0	0	0	0	0	0	0	0	1	0	1	0	0	0	0
Acidithiobacillus_caldus	Bacteria	Proteobacteria	Acidithiobacillia	Acidithiobacillales	Acidithiobacillaceae	Acidithiobacillus	caldus	2	1224	1807140	225057	225058	119977	33059	DSM 8584T		Z29975		63.5	2	NA	2.25	NA	NA	45	NA	NA	NA	NA	NA	NA	0	0	0	0	0	0	0	0	0	0	0	0	0	0	0	0	0	0
Acidithiobacillus_ferridurans	Bacteria	Proteobacteria	Acidithiobacillia	Acidithiobacillales	Acidithiobacillaceae	Acidithiobacillus	ferridurans	2	1224	1807140	225057	225058	119977	1232575					58	0.3	NA	2.1	NA	NA	29	NA	NA	NA	NA	NA	NA	0	0	0	0	0	0	0	0	0	0	0	0	0	0	0	0	0	0
Acidithiobacillus_ferrivorans	Bacteria	Proteobacteria	Acidithiobacillia	Acidithiobacillales	Acidithiobacillaceae	Acidithiobacillus	ferrivorans	2	1224	1807140	225057	225058	119977	160808	NO-37	JCM15606T|DSM22755T			55.5	2	NA	NA	1.9	3.4	29.5	4	37	NA	NA	NA	NA	0	0	0	0	0	0	0	0	0	0	0	0	0	0	0	0	0	0
Acidithiobacillus_ferrooxidans	Bacteria	Proteobacteria	Acidithiobacillia	Acidithiobacillales	Acidithiobacillaceae	Acidithiobacillus	ferrooxidans	2	1224	1807140	225057	225058	119977	920	ATCC23270T		M79404 6		58.5	2	NA	2.5	1.3	4.5	32.5	10	37	NA	NA	NA	NA	0	0	0	0	0	0	0	0	0	0	0	0	0	0	0	0	0	0
Acidobacterium_capsulatum	Bacteria	Acidobacteria	Acidobacteriia	Acidobacteriales	Acidobacteriaceae	Acidobacterium	capsulatum	2	57723	204432	204433	204434	33973	33075	161	161|ATCC51196|DSM11244|JCM7670|NCIMB13165|NRBC15755	D26171		60.25	1.7	NA	NA	3	6	NA	25	37	NA	NA	NA	NA	0	0	0	0	0	0	0	0	0	0	0	1	0	0	0	0	0	1
Acidothermus_cellulolyticus	Bacteria	Actinobacteria	Actinobacteria	Acidothermales	Acidothermaceae	Acidothermus	cellulolyticus	2	201174	1760	1643683	85032	28048	28049	11B	ATCC43068	AJ007290	CP000481	66.9	12.5	NA	5.5	3	7	55	37	70	NA	NA	NA	NA	0	0	0	0	0	0	0	0	0	0	0	1	0	0	0	0	0	0
Acidovorax	Bacteria	Proteobacteria	Betaproteobacteria	Burkholderiales	Comamonadaceae	Acidovorax		2	1224	28216	80840	80864	12916			X	X	X	66	2.9	NA	NA	NA	NA	32.5	NA	NA	NA	NA	NA	NA	0	0	0	0	0	0	0	0	0	0	0	0	1	1	0	0	0	0
Acidovorax_avenae	Bacteria	Proteobacteria	Betaproteobacteria	Burkholderiales	Comamonadaceae	Acidovorax	avenae	2	1224	28216	80840	80864	12916	80867	NCPPB1011	LMG2117	AF078759		69.8	2.9	NA	NA	NA	NA	32.5	NA	NA	NA	NA	NA	NA	0	0	0	0	0	0	0	0	0	0	0	0	1	1	0	0	0	0
Acidovorax_citrulli	Bacteria	Proteobacteria	Betaproteobacteria	Burkholderiales	Comamonadaceae	Acidovorax	citrulli	2	1224	28216	80840	80864	12916	80869	ICMP7500	LMG5376	AF078761		67.5	2.9	NA	NA	NA	NA	32.5	NA	NA	NA	NA	NA	NA	0	0	0	0	0	0	0	0	0	0	0	0	1	1	0	0	0	0
Acidovorax_delafieldii	Bacteria	Proteobacteria	Betaproteobacteria	Burkholderiales	Comamonadaceae	Acidovorax	delafieldii	2	1224	28216	80840	80864	12916	47920	LMG5943	CCUG1779|ATCC17505|DSM64	AF078764		66	3	NA	NA	NA	NA	NA	30	37	NA	0.086	0.26	NA	0	0	0	0	0	0	0	0	0	0	0	1	1	1	0	0	0	0
Acidovorax_ebreus	Bacteria	Proteobacteria	Betaproteobacteria	Burkholderiales	Comamonadaceae	Acidovorax	ebreus	2	1224	28216	80840	80864	12916	721785	TPSY			NC_011992	66.8	NA	NA	NA	NA	NA	NA	NA	NA	NA	NA	NA	NA	0	0	0	0	0	0	0	0	0	0	0	0	0	0	0	0	0	0
Acidovorax_temperans	Bacteria	Proteobacteria	Betaproteobacteria	Burkholderiales	Comamonadaceae	Acidovorax	temperans	2	1224	28216	80840	80864	12916	80878	CCUG11779	DSM7270|LMG7169	AF078766		62.4	3	NA	NA	NA	NA	NA	30	42	NA	0.086	0.26	NA	0	0	0	0	0	0	0	0	0	0	0	1	1	1	0	0	0	0
Acinetobacter_baumannii	Bacteria	Proteobacteria	Gammaproteobacteria	Pseudomonadales	Moraxellaceae	Acinetobacter	baumannii	2	1224	1236	72274	468	469	470	ATCC19606	CIP70.34|DSM30007	X81660		41.5	2	NA	NA	NA	NA	34	15	44	NA	NA	NA	4335793	0	0	0	0	0	0	0	0	0	0	0	1	0	0	0	0	0	0
Acinetobacter_bereziniae	Bacteria	Proteobacteria	Gammaproteobacteria	Pseudomonadales	Moraxellaceae	Acinetobacter	bereziniae	2	1224	1236	72274	468	469	106648	LMG1003	CIP70.12T|ATCC17924			NA	NA	NA	NA	NA	NA	NA	25	38	NA	NA	NA	NA	0	0	0	0	0	0	0	0	0	0	0	1	0	0	0	0	0	0
Acinetobacter_calcoaceticus	Bacteria	Proteobacteria	Gammaproteobacteria	Pseudomonadales	Moraxellaceae	Acinetobacter	calcoaceticus	2	1224	1236	72274	468	469	471	ATCC23055	CIP1.08|DSM30006	X81661|Z93434		41	2	NA	NA	NA	NA	34	15	37	NA	NA	NA	NA	0	0	0	0	0	0	0	0	0	0	0	1	0	0	0	0	0	0
Acinetobacter_haemolyticus	Bacteria	Proteobacteria	Gammaproteobacteria	Pseudomonadales	Moraxellaceae	Acinetobacter	haemolyticus	2	1224	1236	72274	468	469	29430	Mannheim 2446/60	B40|ATCC17906|CIP64.3|DSM6962|NCTC10305	X81662		41.5	2	NA	NA	NA	NA	34	15	37	NA	NA	NA	NA	0	0	0	0	0	0	0	0	0	0	0	1	0	0	0	0	0	0
Acinetobacter_johnsonii	Bacteria	Proteobacteria	Gammaproteobacteria	Pseudomonadales	Moraxellaceae	Acinetobacter	johnsonii	2	1224	1236	72274	468	469	40214	ATCC17909	CIP64.6|DSM6963|NCTC10308	X81663		44.5	2	NA	NA	NA	NA	NA	15	30	NA	NA	NA	4081329	0	0	0	0	0	0	0	0	0	0	0	1	0	0	0	0	0	0
Acinetobacter_junii	Bacteria	Proteobacteria	Gammaproteobacteria	Pseudomonadales	Moraxellaceae	Acinetobacter	junii	2	1224	1236	72274	468	469	40215	Mannheim 2723/59	ATCC17908|CIP64.5|DSM6964|NCTC10307	X81664		42	2	NA	NA	NA	NA	34	15	41	NA	NA	NA	3378307	0	0	0	0	0	0	0	0	0	0	0	1	0	0	0	0	0	0
Acinetobacter_lwoffii	Bacteria	Proteobacteria	Gammaproteobacteria	Pseudomonadales	Moraxellaceae	Acinetobacter	lwoffii	2	1224	1236	72274	468	469	28090	ATCC15309	CIP64.10|DSM2403|NCTC5866	X81665		46	2	NA	NA	NA	NA	34	15	37	NA	NA	NA	3493508	0	0	0	0	0	0	0	0	0	0	0	1	0	0	0	0	0	0
Acinetobacter_nosocomialis	Bacteria	Proteobacteria	Gammaproteobacteria	Pseudomonadales	Moraxellaceae	Acinetobacter	nosocomialis	2	1224	1236	72274	468	469	106654	LMG10619	CCM7791|RUH2376|NIPH2119			NA	NA	NA	NA	NA	NA	NA	25	44	NA	NA	NA	NA	0	0	0	0	0	0	0	0	0	0	0	1	0	0	0	0	0	0
Acinetobacter_oleivorans	Bacteria	Proteobacteria	Gammaproteobacteria	Pseudomonadales	Moraxellaceae	Acinetobacter	oleivorans	2	1224	1236	72274	468	469	1148157	DR1	KCTC23045|JCM16667			41.4	1	NA	7	6	9	33.5	20	37	0.5	NA	3	NA	0	0	0	0	0	0	0	0	0	0	0	0	1	1	0	0	0	0
Acinetobacter_pittii	Bacteria	Proteobacteria	Gammaproteobacteria	Pseudomonadales	Moraxellaceae	Acinetobacter	pittii	2	1224	1236	72274	468	469	48296	LMG1035	CIP70.29|ATCC19004|RUH2206|NIPH519	HQ180184		NA	NA	NA	NA	NA	NA	NA	25	41	NA	NA	NA	NA	0	0	0	0	0	0	0	0	0	0	0	1	0	0	0	0	0	0
Acinetobacter_radioresistens	Bacteria	Proteobacteria	Gammaproteobacteria	Pseudomonadales	Moraxellaceae	Acinetobacter	radioresistens	2	1224	1236	72274	468	469	40216	FO-1	IAM13186			44.45	0.9	NA	NA	NA	NA	NA	27	42	5	NA	NA	3195486	0	0	0	0	0	0	0	0	0	0	0	1	0	0	0	0	0	0
Acinetobacter_schindleri	Bacteria	Proteobacteria	Gammaproteobacteria	Pseudomonadales	Moraxellaceae	Acinetobacter	schindleri	2	1224	1236	72274	468	469	108981	LUH5832	NIPH1034|LMG19576|CNCTC6736	AJ278311		NA	2	NA	NA	NA	NA	NA	NA	41	NA	NA	NA	NA	0	0	0	0	0	0	0	0	0	0	0	1	0	0	0	0	0	0
Acinetobacter_ursingii	Bacteria	Proteobacteria	Gammaproteobacteria	Pseudomonadales	Moraxellaceae	Acinetobacter	ursingii	2	1224	1236	72274	468	469	108980	LUH3792	NIPH137|LMG19575|CNCTC6735	AJ275038		NA	2	NA	NA	NA	NA	NA	NA	37	NA	NA	NA	NA	0	0	0	0	0	0	0	0	0	0	0	1	0	0	0	0	0	0
Acinetobacter_venetianus	Bacteria	Proteobacteria	Gammaproteobacteria	Pseudomonadales	Moraxellaceae	Acinetobacter	venetianus	2	1224	1236	72274	468	469	52133			X80825		43.75	2	NA	NA	NA	NA	NA	NA	37	NA	NA	NA	NA	0	0	0	0	0	0	0	0	0	0	0	1	0	0	0	0	0	0
Actinobacillus_equuli	Bacteria	Proteobacteria	Gammaproteobacteria	Pasteurellales	Pasteurellaceae	Actinobacillus	equuli	2	1224	1236	135625	712	713	718		ATCC19392|NCTC8529	M75072		NA	1	NA	NA	NA	NA	37	20	44	NA	NA	NA	NA	0	0	1	0	0	0	0	0	0	0	0	0	0	0	0	0	0	0
Actinobacillus_hominis	Bacteria	Proteobacteria	Gammaproteobacteria	Pasteurellales	Pasteurellaceae	Actinobacillus	hominis	2	1224	1236	135625	712	713	719	P578	CCUG19800|ATCC49457|NCTC11529	L06076		40.9	0.55	NA	NA	NA	NA	NA	22	NA	NA	NA	NA	NA	0	0	0	0	0	0	0	0	0	0	0	0	1	1	1	1	1	0
Actinobacillus_minor	Bacteria	Proteobacteria	Gammaproteobacteria	Pasteurellales	Pasteurellaceae	Actinobacillus	minor	2	1224	1236	135625	712	713	51047	NM305	X	X	X	38.2	2	NA	NA	NA	NA	NA	NA	NA	NA	NA	NA	NA	0	0	0	0	0	0	0	0	0	0	0	0	0	1	0	0	0	0
Actinobacillus_pleuropneumoniae	Bacteria	Proteobacteria	Gammaproteobacteria	Pasteurellales	Pasteurellaceae	Actinobacillus	pleuropneumoniae	2	1224	1236	135625	712	713	715					NA	NA	NA	NA	NA	NA	NA	NA	NA	NA	NA	NA	NA	0	0	0	0	0	0	0	0	0	0	0	0	0	0	0	0	0	0
Actinobacillus_porcitonsillarum	Bacteria	Proteobacteria	Gammaproteobacteria	Pasteurellales	Pasteurellaceae	Actinobacillus	porcitonsillarum	2	1224	1236	135625	712	713	189834	9953L55		AF486274		NA	NA	NA	NA	NA	NA	NA	NA	NA	NA	NA	NA	NA	0	0	0	0	0	0	0	0	0	0	0	0	0	1	0	0	0	0
Actinobacillus_succinogenes	Bacteria	Proteobacteria	Gammaproteobacteria	Pasteurellales	Pasteurellaceae	Actinobacillus	succinogenes	2	1224	1236	135625	712	713	67854	130Z	ATCC55618	AF024525		45.1	1	NA	NA	NA	NA	NA	37	39	NA	NA	NA	2319663	0	0	0	0	0	0	0	0	0	0	0	1	1	0	1	1	0	1
Actinobacillus_suis	Bacteria	Proteobacteria	Gammaproteobacteria	Pasteurellales	Pasteurellaceae	Actinobacillus	suis	2	1224	1236	135625	712	713	716	ATCC33415	CCM5586	AF015299		40.5	3	NA	NA	NA	NA	37	25	42	NA	NA	NA	NA	0	0	0	0	0	0	0	0	0	0	0	0	0	0	0	0	0	0
Actinobacillus_ureae	Bacteria	Proteobacteria	Gammaproteobacteria	Pasteurellales	Pasteurellaceae	Actinobacillus	ureae	2	1224	1236	135625	712	713	723	Henriksen3520/59	ATCC25976|NCTC10219	M75075		42.45	0.55	NA	NA	NA	NA	37	25	40	NA	NA	NA	NA	0	0	0	0	0	0	0	0	0	0	0	1	1	1	0	0	0	0
Actinobaculum_massiliense	Bacteria	Actinobacteria	Actinobacteria	Actinomycetales	Actinomycetaceae	Actinobaculum	massiliense	2	201174	1760	2037	2049	76833	202789	CCUG47753	CIP10704IDSM19118	AF87679		NA	1	NA	NA	NA	NA	37	NA	NA	NA	NA	NA	NA	0	0	0	0	0	0	0	0	0	0	0	0	0	0	0	0	0	0
Actinobaculum_schaalii	Bacteria	Actinobacteria	Actinobacteria	Actinomycetales	Actinomycetaceae	Actinotignum	schaalii	2	201174	1760	2037	2049	1653174	59505	CCUG27420	CIP105739|CCM4738|DSM15541|LMG18293	Y12329		56	NA	NA	NA	NA	NA	NA	NA	NA	NA	NA	NA	NA	0	0	0	0	0	0	0	0	0	0	0	0	0	0	0	0	0	0
Actinobaculum_urinale	Bacteria	Actinobacteria	Actinobacteria	Actinomycetales	Actinomycetaceae	Actinotignum	urinale	2	201174	1760	2037	2049	1653174	190146	R9242	CCUG46093lCIP107424lDSM15805	AJ439453		NA	NA	NA	NA	NA	NA	NA	NA	NA	NA	NA	NA	NA	0	0	0	0	0	0	0	0	0	0	0	0	0	0	0	0	0	0
Actinomadura_latina	Bacteria	Actinobacteria	Actinobacteria	Streptosporangiales	Thermomonosporaceae	Actinomadura	latina	2	201174	1760	85012	2012	1988	163603	A10	ATCC|BAA-277|DSM-43382|IFM 0961|JCM-10674	AY035998		NA	NA	NA	NA	NA	NA	23.5	10	37	3	NA	NA	NA	0	0	0	0	0	0	0	0	0	0	0	0	0	0	0	0	0	0
Actinomadura_madurae	Bacteria	Actinobacteria	Actinobacteria	Streptosporangiales	Thermomonosporaceae	Actinomadura	madurae	2	201174	1760	85012	2012	1988	1993		ATCC-19425|CCM-136|CCUG-32944|CECT-3043|CI-105487|DSM-43067|HAMBI-1926|IAM-14277|IFM-0585|NBRC-14623|JCM 7436|IMET-9585|IMRU-1190|KCTC-9192|NCIMB-13469|NCTC-5654|NRRL-B-3843|VKM-Ac-80|	U58527|X97889		NA	NA	NA	NA	NA	NA	32.5	10	45	3	NA	NA	NA	0	0	0	0	0	0	0	0	0	0	0	0	0	0	0	0	0	0
Actinomadura_pelletieri	Bacteria	Actinobacteria	Actinobacteria	Streptosporangiales	Thermomonosporaceae	Actinomadura	pelletieri	2	201174	1760	85012	2012	1988	111805	68.2	ATCC-33385|CCUG-38891|CIP-105483|DSM-43383|HUT-6549|IAM-12634|IMET-9693|JCM-3388|KCTC-9110|NBRC-103052|NCTC-4162|NRRL-B-3997	AF163119|AJ293710.		NA	NA	NA	NA	NA	NA	31	25	37	NA	3	7	NA	0	0	0	0	0	0	0	0	0	0	0	0	0	0	0	0	0	0
Actinomyces_bovis	Bacteria	Actinobacteria	Actinobacteria	Actinomycetales	Actinomycetaceae	Actinomyces	bovis	2	201174	1760	2037	2049	1654	1658	WVU	ATCC13683|CIP103258|NCTC11535|CCUG31996|DSM43014	X81061		60	3	NA	NA	NA	NA	36	NA	NA	NA	NA	NA	NA	0	0	0	0	0	0	0	0	0	0	0	0	0	0	0	0	0	0
Actinomyces_bowdenii	Bacteria	Actinobacteria	Actinobacteria	Actinomycetales	Actinomycetaceae	Actinomyces	bowdenii	2	201174	1760	2037	2049	1654	131109	CCUG	M1327/96/1|CCUG37421|CIP106647|DSM15435	AJ234039		63	3	NA	NA	NA	NA	37	NA	NA	NA	NA	NA	NA	0	0	0	0	0	0	0	0	0	0	0	1	0	0	0	0	1	1
Actinomyces_canis	Bacteria	Actinobacteria	Actinobacteria	Actinomycetales	Actinomycetaceae	Schaalia	canis	2	201174	1760	2037	2049	2529408	100469	CCUG	M1192/98/|CCUG41709|CIP106507|DSM15415	AJ276805		NA	NA	NA	NA	NA	NA	39.5	NA	NA	NA	NA	NA	NA	0	0	0	0	0	0	0	0	0	0	0	1	0	0	0	0	1	1
Actinomyces_cardiffensis	Bacteria	Actinobacteria	Actinobacteria	Actinomycetales	Actinomycetaceae	Schaalia	cardiffensis	2	201174	1760	2037	2049	2529408	181487	CCUG44997	CCUG44997|CIP107323|R10394|DSM15803	AJ421779		NA	2.75	NA	NA	NA	NA	36	NA	NA	NA	NA	NA	NA	0	0	0	0	0	0	0	0	0	0	0	0	0	0	0	0	0	0
Actinomyces_catuli	Bacteria	Actinobacteria	Actinobacteria	Actinomycetales	Actinomycetaceae	Actinomyces	catuli	2	201174	1760	2037	2049	1654	119495		M1192/98/|CCUG41709|CIP106507|DSM15415	AJ276805		NA	3	NA	NA	NA	NA	37	NA	NA	NA	NA	NA	NA	0	0	0	0	0	0	0	0	0	0	0	1	0	0	1	0	1	1
Actinomyces_coleocanis	Bacteria	Actinobacteria	Actinobacteria	Actinomycetales	Actinomycetaceae	Gleimia	coleocanis	2	201174	1760	2037	2049	2692113	103618	M343/98/2ICCUG41708ICIP106873IDSM15436		AJ249326		NA	NA	NA	NA	NA	NA	36	30	46	NA	NA	NA	NA	0	0	0	0	0	0	0	0	0	0	0	0	0	0	0	0	0	1
Actinomyces_dentalis	Bacteria	Actinobacteria	Actinobacteria	Actinomycetales	Actinomycetaceae	Actinomyces	dentalis	2	201174	1760	2037	2049	1654	272548	R18165	CCUG48064|CIP108337|DSM19115	AJ697609		62	2.75	NA	NA	NA	NA	37	NA	NA	NA	NA	NA	NA	0	0	0	0	0	0	0	0	0	0	0	0	0	0	0	0	1	1
Actinomyces_europaeus	Bacteria	Actinobacteria	Actinobacteria	Actinomycetales	Actinomycetaceae	Gleimia	europaeus	2	201174	1760	2037	2049	2692113	66228	CCUG	ATCC700353|CCUG32789A|CIP105308|LMG18454	Y08828		62	0.75	NA	NA	NA	NA	39.5	NA	NA	NA	NA	NA	NA	0	0	0	0	0	0	0	0	0	0	0	0	0	0	0	0	1	1
Actinomyces_funkei	Bacteria	Actinobacteria	Actinobacteria	Actinomycetales	Actinomycetaceae	Schaalia	funkei	2	201174	1760	2037	2049	2529408	132933	CIP	CCUG42773|CIP106713|DSM15537	AJ404889		NA	3	NA	NA	NA	NA	39.5	NA	NA	NA	NA	NA	NA	0	0	0	0	0	0	0	0	0	0	0	0	0	0	1	1	0	0
Actinomyces_georgiae	Bacteria	Actinobacteria	Actinobacteria	Actinomycetales	Actinomycetaceae	Schaalia	georgiae	2	201174	1760	2037	2049	2529408	52768	VPID145A-7|ATCC49285	CCUG32935|CIP104749|DSM6843	X80413		NA	4.7	NA	NA	4.5	7.8	37	NA	NA	NA	NA	NA	NA	0	0	0	0	0	0	0	0	0	0	0	0	0	0	0	0	0	0
Actinomyces_gerencseriae	Bacteria	Actinobacteria	Actinobacteria	Actinomycetales	Actinomycetaceae	Actinomyces	gerencseriae	2	201174	1760	2037	2049	1654	52769	CDCW838	CDCW838|VPI12594|ATCC23860|CCUG32936|CCUG34703|CIP105418|DSM6844|JCM12963	X80414		70.5	30	NA	NA	4.3	7.5	36	NA	NA	NA	NA	NA	NA	0	0	0	0	0	0	0	0	0	0	0	0	0	0	0	0	0	1
Actinomyces_graevenitzii	Bacteria	Actinobacteria	Actinobacteria	Actinomycetales	Actinomycetaceae	Actinomyces	graevenitzii	2	201174	1760	2037	2049	1654	55565	CCUG27294	CCUG27294|CIP105737|DSM15540	Y09589|AJ540309		NA	30	NA	NA	4.3	7.5	36	NA	NA	NA	NA	NA	NA	0	0	0	0	0	0	0	0	0	0	0	0	0	0	1	0	0	1
Actinomyces_hominis	Bacteria	Actinobacteria	Actinobacteria	Actinomycetales	Actinomycetaceae	Gleimia	hominis	2	201174	1760	2037	2049	2692113	595468		1094|7894GR|CCUG57540|DSM22168	FJ617539		NA	0.05	NA	NA	NA	NA	39.5	NA	NA	NA	NA	NA	NA	0	0	0	0	0	0	0	0	0	0	0	1	0	0	1	1	1	1
Actinomyces_hongkongensis	Bacteria	Actinobacteria	Actinobacteria	Actinomycetales	Actinomycetaceae	Actinomyces	hongkongensis	2	201174	1760	2037	2049	1654	178339	HKU 8	CCUG48484IDSM15629ICIP107949ILMG21939	AF433168	AF433168	NA	NA	NA	NA	NA	NA	NA	NA	NA	NA	NA	NA	NA	0	0	0	0	0	0	0	0	0	0	0	0	0	0	0	1	0	0
Actinomyces_hordeovulneris	Bacteria	Actinobacteria	Actinobacteria	Actinomycetales	Actinomycetaceae	Actinomyces	hordeovulneris	2	201174	1760	2037	2049	1654	52770	ATCC 35275	CCUG32937ICIP103149IDSM20732IUCD81-332-9	X82448		67.5	NA	NA	NA	NA	NA	NA	NA	NA	NA	NA	NA	NA	0	0	0	0	0	0	0	0	0	0	0	1	0	0	0	0	0	0
Actinomyces_howellii	Bacteria	Actinobacteria	Actinobacteria	Actinomycetales	Actinomycetaceae	Actinomyces	howellii	2	201174	1760	2037	2049	1654	52771	Sh 7/4276	ATCC43323ICCUG32757ICIP103127INCTC11636	X80411		66.5	2	NA	NA	NA	NA	NA	NA	NA	NA	NA	NA	NA	0	0	0	0	0	0	0	0	0	0	0	1	0	0	0	0	0	0
Actinomyces_hyovaginalis	Bacteria	Actinobacteria	Actinobacteria	Actinomycetales	Actinomycetaceae	Schaalia	hyovaginalis	2	201174	1760	2037	2049	2529408	29316	BM 1192/5	ATCC51367ICCUG35604ICCUG35715ICIP103923IDSM10695INCIMB702983	X69616		65.5	NA	NA	NA	NA	NA	NA	NA	NA	NA	NA	NA	NA	0	0	0	0	0	0	0	0	0	0	0	0	0	0	0	1	1	1
Actinomyces_israelii	Bacteria	Actinobacteria	Actinobacteria	Actinomycetales	Actinomycetaceae	Actinomyces	israelii	2	201174	1760	2037	2049	1654	1659	ATC12102	ATCC12102|CCUG18307|CIP103259|DSM43320|JCM12964|NCTC12972	X82450		66.5	30	NA	NA	4.3	7.5	36	NA	NA	NA	NA	NA	NA	0	0	0	0	0	0	0	0	0	0	0	0	0	0	1	0	0	1
Actinomyces_johnsonii	Bacteria	Actinobacteria	Actinobacteria	Actinomycetales	Actinomycetaceae	Actinomyces	johnsonii	2	201174	1760	2037	2049	1654	544581	ATCC49338	ATCC49338|CCUG34287	EU667411		67	30	NA	NA	NA	NA	36	NA	NA	NA	NA	NA	NA	0	0	0	0	0	0	0	0	0	0	0	0	0	1	0	1	1	1
Actinomyces_marimammalium	Bacteria	Actinobacteria	Actinobacteria	Actinomycetales	Actinomycetaceae	Actinomyces	marimammalium	2	201174	1760	2037	2049	1654	156892	M1749/98/1	CCUG41710lCIP106509lDSM15383	AJ276405		66	0.5	NA	NA	NA	NA	NA	NA	NA	NA	NA	NA	NA	0	0	0	0	0	0	0	0	0	0	0	0	0	0	0	0	0	1
Actinomyces_massiliensis	Bacteria	Actinobacteria	Actinobacteria	Actinomycetales	Actinomycetaceae	Actinomyces	massiliensis	2	201174	1760	2037	2049	1654	461393	4401292	4401292CSURP18CCUG53522	EF558367		NA	1.1	NA	6	NA	NA	37	30	37	NA	NA	NA	NA	0	0	0	0	0	0	0	0	0	0	0	0	0	0	0	0	0	1
Actinomyces_meyeri	Bacteria	Actinobacteria	Actinobacteria	Actinomycetales	Actinomycetaceae	Schaalia	meyeri	2	201174	1760	2037	2049	2529408	52773	ATCC35568	2477B|ATCC35568|CCUG21024|CIP103148|DSM20733|LMG16161|VPI8617	X82451		65.5	1.95	NA	6	NA	NA	33.5	25	45	NA	NA	NA	NA	0	0	0	0	1	0	0	0	0	0	0	0	0	1	0	0	0	0
Actinomyces_naeslundii	Bacteria	Actinobacteria	Actinobacteria	Actinomycetales	Actinomycetaceae	Actinomyces	naeslundii	2	201174	1760	2037	2049	1654	1655	ATCC 12104	ATCC12104|CCUG2238|CCUG18310|CCUG32832|CCUG35333|CDCW826|CIP103128|DSM43013|JCM8349|NCTC10301	X81062		66	NA	NA	6	NA	NA	33.5	NA	NA	NA	NA	NA	NA	0	0	0	0	0	0	0	0	0	0	0	0	0	0	0	0	1	1
Actinomyces_nasicola	Bacteria	Actinobacteria	Actinobacteria	Actinomycetales	Actinomycetaceae	Actinomyces	nasicola	2	201174	1760	2037	2049	1654	208480	R2014	CCUG46092ICIP107668IDSM19116	AJ508455		66.5	NA	NA	NA	NA	NA	NA	NA	NA	NA	NA	NA	NA	0	0	0	0	0	0	0	0	0	0	0	0	0	0	0	0	0	1
Actinomyces_neuii	Bacteria	Actinobacteria	Actinobacteria	Actinomycetales	Actinomycetaceae	Winkia	neuii	2	201174	1760	2037	2049	2692118	33007	97/9O	97/90|ATCC51847|CCUG32252|CIP104015|DSM8576	AM084228		NA	1	NA	NA	NA	NA	39.5	NA	NA	NA	NA	NA	NA	0	0	0	0	0	0	0	0	0	0	0	1	0	0	0	0	1	1
Actinomyces_odontolyticus	Bacteria	Actinobacteria	Actinobacteria	Actinomycetales	Actinomycetaceae	Schaalia	odontolyticus	2	201174	1760	2037	2049	1654	1660	ATCC17929	CCUG20536|CIP101124|DSM43760|JCM14871|LMG18080|NCTC9935	AJ234040		61.5	NA	NA	NA	NA	NA	36	NA	NA	NA	NA	NA	2393958	0	0	0	0	0	0	0	0	0	0	0	0	0	0	0	0	0	0
Actinomyces_oricola	Bacteria	Actinobacteria	Actinobacteria	Actinomycetales	Actinomycetaceae	Actinomyces	oricola	2	201174	1760	2037	2049	1654	206043	R5292	R5292|CCUG46090|CIP107639	AJ507295		NA	NA	NA	5.5	NA	NA	33.5	NA	NA	NA	NA	NA	NA	0	0	0	0	0	0	0	0	0	0	0	0	0	0	0	1	1	1
Actinomyces_oris	Bacteria	Actinobacteria	Actinobacteria	Actinomycetales	Actinomycetaceae	Actinomyces	oris	2	201174	1760	2037	2049	1654	544580	ATCC27044	ATCC27044|CCUG34288	EU667403		66	NA	NA	6	NA	NA	33.5	NA	NA	NA	NA	NA	3042917	0	0	0	0	0	0	0	0	0	0	0	1	0	0	0	0	1	1
Actinomyces_radicidentis	Bacteria	Actinobacteria	Actinobacteria	Actinomycetales	Actinomycetaceae	Actinomyces	radicidentis	2	201174	1760	2037	2049	1654	111015	CCUG36733	CIP106352|DSM15433	AJ251986		NA	NA	NA	NA	NA	NA	36	NA	NA	NA	NA	NA	NA	0	0	0	0	0	0	0	0	0	0	0	1	0	1	1	0	1	1
Actinomyces_radingae	Bacteria	Actinobacteria	Actinobacteria	Actinomycetales	Actinomycetaceae	Schaalia	radingae	2	201174	1760	2037	2049	2529408	131110		APL1|ATCC51856|CCUG32394|(CCUG34270)|CIP105358|DSM9169|LMG15960	X78719		60	1	NA	NA	NA	NA	36	NA	NA	NA	NA	NA	NA	0	0	0	0	0	0	0	0	0	0	0	0	0	0	0	0	1	1
Actinomyces_timonensis	Bacteria	Actinobacteria	Actinobacteria	Actinomycetales	Actinomycetaceae	Actinomyces	timonensis	2	201174	1760	2037	2049	1654	1288391	7400942	7400942|CSURP35|CCUG55928	EU484334		NA	2.1	NA	NA	NA	NA	37	25	37	NA	NA	NA	NA	0	0	0	0	0	0	0	0	0	0	0	0	0	0	0	0	0	0
Actinomyces_turicensis	Bacteria	Actinobacteria	Actinobacteria	Actinomycetales	Actinomycetaceae	Schaalia	turicensis	2	201174	1760	2037	2049	2529408	131111		APL10|ATCC51857|CCUG32401|CCUG34269|CIP105357|DSM9168|LMG15961	X78720		57.5	2.65	NA	NA	NA	NA	36	NA	NA	NA	NA	NA	NA	0	0	0	0	0	0	0	0	0	0	0	0	0	0	0	0	0	0
Actinomyces_urogenitalis	Bacteria	Actinobacteria	Actinobacteria	Actinomycetales	Actinomycetaceae	Actinomyces	urogenitalis	2	201174	1760	2037	2049	1654	103621		CCUG38702|CIP106421|DSM15434	AJ243791		61	3	NA	NA	NA	NA	36	NA	NA	NA	NA	NA	2702812	0	0	0	0	0	0	0	0	0	0	0	0	0	0	0	0	1	1
Actinomyces_viscosus	Bacteria	Actinobacteria	Actinobacteria	Actinomycetales	Actinomycetaceae	Actinomyces	viscosus	2	201174	1760	2037	2049	1654	1656	ATCC15987	ATCC15987|CCUG14476|CIP103147|DSM43327|JCM8353|NCTC10951	X82453		NA	NA	NA	NA	NA	NA	33.5	NA	NA	NA	NA	NA	3134496	0	0	0	0	0	0	0	0	0	0	0	1	0	0	0	0	0	0
Actinoplanes_friuliensis	Bacteria	Actinobacteria	Actinobacteria	Micromonosporales	Micromonosporaceae	Actinoplanes	friuliensis	2	201174	1760	85008	28056	1865	196914	HAG 010964	DSM7358			NA	NA	NA	NA	NA	NA	NA	20	28	NA	NA	NA	NA	0	0	0	0	0	0	0	0	0	0	0	0	0	1	1	1	1	1
Actinoplanes_missouriensis	Bacteria	Actinobacteria	Actinobacteria	Micromonosporales	Micromonosporaceae	Actinoplanes	missouriensis	2	201174	1760	85008	28056	1865	1866	ATCC 14538	DSM43046|NBRC13243|JCM3121|NBRC102363|NRRLB-3342|UNCC431|IMET9249	AB037008		NA	1	NA	NA	6	8	28	20	28	NA	NA	2.5	NA	0	0	0	0	0	0	0	0	0	0	0	0	0	0	0	0	0	0
Actinosynnema_mirum	Bacteria	Actinobacteria	Actinobacteria	Pseudonocardiales	Pseudonocardiaceae	Actinosynnema	mirum	2	201174	1760	85010	2070	40566	40567	IMRU 3971	ATCC29888|DSM43827|NBRC14064|JCM3225|NRRLB-12336|VKMAc-843	D85475		73	0.75	NA	NA	NA	NA	28	10	35	NA	NA	NA	NA	0	0	0	0	0	0	0	0	0	0	0	1	0	0	0	0	0	0
Actinotignum_suis	Bacteria	Actinobacteria	Actinobacteria	Actinomycetales	Actinomycetaceae	Actinotignum	suis	2	201174	1760	2037	2049	1653174		ATCC33144lCCUG19206lCIP105361IDSM20639ILMG18291		S83623		56	NA	NA	7.5	5	NA	37	30	43	NA	NA	NA	NA	0	0	0	0	0	0	0	0	0	0	0	0	0	0	0	0	0	0
Adlercreutzia_equolifaciens	Bacteria	Actinobacteria	Coriobacteriia	Eggerthellales	Eggerthellaceae	Adlercreutzia	equolifaciens	2	201174	84998	1643822	1643826	447020	446660	FJC-B9	JCM14793|DSM19450|CCUG54925	AB306661		64	2.1	NA	NA	NA	NA	NA	NA	NA	NA	NA	NA	NA	0	0	0	0	0	0	0	0	0	0	0	0	0	0	0	0	0	0
Advenella_kashmirensis	Bacteria	Proteobacteria	Betaproteobacteria	Burkholderiales	Alcaligenaceae	Advenella	kashmirensis	2	1224	28216	80840	506	290425	310575	WT001	LMG22695|MTCC7002			55.1	1.4	NA	NA	NA	NA	NA	NA	NA	NA	NA	NA	NA	0	0	0	0	0	0	0	0	0	0	0	0	0	0	0	0	0	0
Advenella_mimigardefordensis	Bacteria	Proteobacteria	Betaproteobacteria	Burkholderiales	Alcaligenaceae	Advenella	mimigardefordensis	2	1224	28216	80840	506	290425	302406	DPN7	DSM17166|LMG22922	AYBB0023		NA	1.75	NA	NA	NA	NA	NA	NA	NA	NA	NA	NA	NA	0	0	0	0	0	0	0	0	0	0	0	0	0	0	0	0	0	0
Aequorivita_sublithincola	Bacteria	Bacteroidetes	Flavobacteriia	Flavobacteriales	Flavobacteriaceae	Aequorivita	sublithincola	2	976	117743	200644	49546	153265	101385	3-Sep	ACAM643|DSM14238	AY170749		36.5	10.25	NA	7.25	NA	NA	20	-2	25	NA	1	6	NA	0	0	0	0	0	0	0	0	0	0	0	1	1	1	0	1	0	0
Aerococcus_urinae	Bacteria	Firmicutes	Bacilli	Lactobacillales	Aerococcaceae	Aerococcus	urinae	2	1239	91061	186826	186827	1375	1376	NCFB2893	E2|ATCC51268|CCUG29291|CCUG29564|CCUG34223|CCUG36881|CIP104688|DSM7446|NBRC15544|NCIMB702893|NCTC12142	M77819		44.4	1.5	NA	NA	NA	NA	NA	NA	NA	NA	0.86	1.03	NA	0	0	0	0	0	0	0	0	0	0	0	0	0	0	0	0	0	0
Aerococcus_urinaehominis	Bacteria	Firmicutes	Bacilli	Lactobacillales	Aerococcaceae	Aerococcus	urinaehominis	2	1239	91061	186826	186827	1375	128944		CCUG42038|CIP106675	AJ278341		NA	NA	NA	NA	NA	NA	NA	NA	NA	NA	NA	NA	NA	0	0	0	0	0	0	0	0	0	0	0	0	0	0	1	1	0	0
Aerococcus_viridans	Bacteria	Firmicutes	Bacilli	Lactobacillales	Aerococcaceae	Aerococcus	viridans	2	1239	91061	186826	186827	1375	1377	NCTC8251	ATCC11563|CCM1914|CCUG4311|CIP54.145|DSM20340|HAMBI1583|LMG17931|NBRC12219|NCAIMB.01070|NCTC825	M58797	X	NA	1.25	NA	NA	NA	NA	NA	22	37	NA	NA	NA	NA	0	0	0	0	0	0	0	0	0	0	0	0	0	0	0	0	0	0
Aeromonas_bestiarum	Bacteria	Proteobacteria	Gammaproteobacteria	Aeromonadales	Aeromonadaceae	Aeromonas	bestiarum	2	1224	1236	135624	84642	642	105751	ATCC51108	CDC9533-76	X60406		NA	2.25	NA	NA	NA	NA	NA	25	39	NA	NA	3	NA	1	0	1	0	0	0	0	0	0	0	0	1	1	0	0	0	0	0
Aeromonas_caviae	Bacteria	Proteobacteria	Gammaproteobacteria	Aeromonadales	Aeromonadaceae	Aeromonas	caviae	2	1224	1236	135624	84642	642	648	ATCC15468	DSM7323|NCIMB13016	X74674		62	2.25	NA	NA	NA	NA	29.5	NA	39	NA	NA	3	NA	1	0	0	0	0	0	0	0	0	0	0	1	1	0	0	0	0	0
Aeromonas_dhakensis	Bacteria	Proteobacteria	Gammaproteobacteria	Aeromonadales	Aeromonadaceae	Aeromonas	dhakensis	2	1224	1236	135624	84642	642	196024	P21	LMG19562|CCUG45377|CCUG45377	AJ508765		NA	NA	NA	NA	NA	NA	33.5	NA	NA	NA	NA	3	NA	1	0	1	0	0	0	0	0	0	0	0	1	1	0	0	0	0	0
Aeromonas_hydrophila	Bacteria	Proteobacteria	Gammaproteobacteria	Aeromonadales	Aeromonadaceae	Aeromonas	hydrophila	2	1224	1236	135624	84642	642	644	ATCC7966	DSM30187	X60404		60	2.25	NA	NA	NA	NA	29.5	NA	41	NA	NA	3	NA	1	0	1	0	0	0	0	0	0	0	0	1	1	0	0	0	0	0
Aeromonas_media	Bacteria	Proteobacteria	Gammaproteobacteria	Aeromonadales	Aeromonadaceae	Aeromonas	media	2	1224	1236	135624	84642	642	651	ATCC33907	DSM4881	X74679		62.3	2	NA	NA	NA	NA	37	4	37	3	NA	4	NA	1	0	0	0	0	0	0	0	0	0	0	1	1	0	1	0	0	1
Aeromonas_salmonicida	Bacteria	Proteobacteria	Gammaproteobacteria	Aeromonadales	Aeromonadaceae	Aeromonas	salmonicida	2	1224	1236	135624	84642	642	645	ATCC33658	ATCC33658|NCMB1102			58	2.25	NA	NA	NA	NA	23.5	NA	34.5	NA	NA	NA	NA	0	0	0	0	0	0	0	0	0	0	0	0	1	0	0	0	0	0
Aeromonas_schubertii	Bacteria	Proteobacteria	Gammaproteobacteria	Aeromonadales	Aeromonadaceae	Aeromonas	schubertii	2	1224	1236	135624	84642	642	652		ATCC|43700|CDC|2446|81	X74682		NA	NA	NA	NA	NA	NA	NA	NA	NA	NA	NA	NA	NA	0	0	0	0	0	0	0	0	0	0	0	0	1	0	0	0	0	0
Aeromonas_trota	Bacteria	Proteobacteria	Gammaproteobacteria	Aeromonadales	Aeromonadaceae	Aeromonas	trota	2	1224	1236	135624	84642	642	29489		AH2|ATCC|49657|DSM|7312			NA	NA	NA	NA	NA	NA	NA	4	42	NA	NA	NA	NA	0	0	1	0	0	0	0	0	0	0	0	0	1	0	0	0	0	0
Aeromonas_veronii	Bacteria	Proteobacteria	Gammaproteobacteria	Aeromonadales	Aeromonadaceae	Aeromonas	veronii	2	1224	1236	135624	84642	642	654		ATCC35624|DSM7386	X74684		57.9	NA	NA	NA	NA	NA	NA	NA	NA	NA	NA	NA	NA	1	0	0	0	0	0	0	0	0	0	0	0	0	0	0	0	0	0
Afipia_broomeae	Bacteria	Proteobacteria	Alphaproteobacteria	Rhizobiales	Bradyrhizobiaceae	Afipia	broomeae	2	1224	28211	356	41294	1033	56946	B-91-007288,B-91-007289	G0384lF7661lATCC49718lG0385lF8133lATCC49719	U87759		NA	2	NA	NA	NA	NA	30	25	41	NA	NA	NA	NA	0	0	1	0	0	0	0	0	0	0	0	1	1	1	1	1	0	0
Afipia_clevelandensis	Bacteria	Proteobacteria	Alphaproteobacteria	Rhizobiales	Bradyrhizobiaceae	Afipia	clevelandensis	2	1224	28211	356	41294	1033	1034	ATCC49721	CDCB91-007353|DSM7315			64	2	NA	6.5	NA	NA	27.5	NA	35	NA	NA	NA	NA	0	0	0	0	0	0	0	0	0	0	0	0	1	1	0	0	0	0
Afipia_felis	Bacteria	Proteobacteria	Alphaproteobacteria	Rhizobiales	Bradyrhizobiaceae	Afipia	felis	2	1224	28211	356	41294	1033	1035	BV	ATCC53690|CDCB91-007352|DSM7326			62.5	2	NA	6.5	NA	NA	27.5	25	35	NA	NA	NA	NA	0	0	0	0	0	0	0	0	0	0	0	0	1	1	1	1	0	0
Aggregatibacter_actinomycetemcomitans	Bacteria	Proteobacteria	Gammaproteobacteria	Pasteurellales	Pasteurellaceae	Aggregatibacter	actinomycetemcomitans	2	1224	1236	135625	712	416916	714	ATCC33384	CCYG13227|CIP52.106|DSM8324|NCTC9710	M75039		42.7	NA	NA	NA	NA	NA	NA	NA	NA	NA	NA	NA	2367908	0	0	0	0	0	0	0	0	0	0	0	0	0	0	0	0	0	0
Aggregatibacter_aphrophilus	Bacteria	Proteobacteria	Gammaproteobacteria	Pasteurellales	Pasteurellaceae	Aggregatibacter	aphrophilus	2	1224	1236	135625	712	416916	732	ATCC33389|CCUG3715|CIP70.73|NCTC5906		AY362906		42	1.1	NA	NA	NA	NA	NA	NA	NA	NA	NA	NA	2290909	0	0	0	0	0	0	0	0	0	0	0	0	0	0	0	0	0	0
Aggregatibacter_segnis	Bacteria	Proteobacteria	Gammaproteobacteria	Pasteurellales	Pasteurellaceae	Aggregatibacter	segnis	2	1224	1236	135625	712	416916	739	HK316T	ATCC33393|CCUG10787|CCUG12838|CIP103292|NCTC10977	M75043		44	1.6	NA	NA	NA	NA	NA	NA	NA	NA	NA	NA	2022832	0	0	0	0	0	0	0	0	0	0	0	1	0	0	0	0	0	1
Agrobacterium_Agrobacterium Rhizogenes	Bacteria	Proteobacteria	Alphaproteobacteria	Rhizobiales	Rhizobiaceae	Agrobacterium	Agrobacterium Rhizogenes	2	1224	28211	356	82115	357	359	Biovar 2	ATCC11325|DSM30148|ICMP5794|IFO13257|LMG150|NCPPB2991	D01257|D14501		61	NA	NA	NA	NA	NA	NA	NA	NA	NA	NA	NA	NA	0	0	0	0	0	0	0	0	0	0	0	0	0	0	0	0	0	0
Agrobacterium_fabrum	Bacteria	Proteobacteria	Alphaproteobacteria	Rhizobiales	Rhizobiaceae	Agrobacterium	fabrum	2	1224	28211	356	82115	357	1176649					NA	NA	NA	NA	NA	NA	NA	NA	NA	NA	NA	NA	NA	0	0	0	0	0	0	0	0	0	0	0	0	0	0	0	0	0	0
Agrobacterium_rhizogenes	Bacteria	Proteobacteria	Alphaproteobacteria	Rhizobiales	Rhizobiaceae	Agrobacterium	rhizogenes	2	1224	28211	356	82115	357	359	ATCC11325	DSM30148|ICMP5794|IFO13257|LMG150|NCPPB2991	D01257|D14501		60	NA	NA	6.5	NA	NA	26.5	NA	NA	NA	NA	NA	NA	0	0	0	0	0	0	0	0	0	0	0	1	0	1	0	0	0	0
Agrobacterium_tumefaciens	Bacteria	Proteobacteria	Alphaproteobacteria	Rhizobiales	Rhizobiaceae	Agrobacterium	tumefaciens	2	1224	28211	356	82115	357	358	ATCC23308	DSM30205|ICMP5856|LMG187|NCPPB2437	D01256|D14500|M11223		60	2.25	NA	NA	NA	NA	26.5	NA	37	NA	1	2	NA	0	0	0	0	0	0	0	0	0	0	0	1	1	1	0	0	0	0
Agrobacterium_vitis	Bacteria	Proteobacteria	Alphaproteobacteria	Rhizobiales	Rhizobiaceae	Agrobacterium	vitis	2	1224	28211	356	82115	357	373	K309	ATCC49767|ICMP10752|LMG8750|NCPPB3554	D01258|D14502|U45329|X67225		59	2.25	NA	NA	NA	NA	26.5	NA	NA	NA	1	2	NA	0	0	0	0	0	0	0	0	0	0	0	1	0	0	0	0	0	0
Akkermansia_muciniphila	Bacteria	Verrucomicrobia	Verrucomicrobiae	Verrucomicrobiales	Akkermansiaceae	Akkermansia	muciniphila	2	74201	203494	48461	1647988	239934	239935	Muc	ATCCBAA-835|CIP107961	AY271254		47.6	0.8	NA	6.5	5.5	8	37	20	40	NA	NA	NA	2664102	0	0	0	0	0	0	0	0	0	0	0	0	0	0	0	0	0	0
Alcanivorax_borkumensis	Bacteria	Proteobacteria	Gammaproteobacteria	Oceanospirillales	Alcanivoracaceae	Alcanivorax	borkumensis	2	1224	1236	135619	224372	59753	59754	SK2	ATCC700651|CIP105606|DSM11573	Y12579		53.4	1.75	NA	NA	NA	NA	25	4	35	6.5	1	12.5	NA	0	0	0	0	0	0	0	0	0	0	0	1	1	0	0	0	0	0
Alcanivorax_dieselolei	Bacteria	Proteobacteria	Gammaproteobacteria	Oceanospirillales	Alcanivoracaceae	Alcanivorax	dieselolei	2	1224	1236	135619	224372	59753	285091	B-5	DSM16502|CGMCC1.3690	AY683537		62.3	1.4	NA	NA	NA	NA	31.5	NA	45	5.25	NA	15	NA	0	0	0	0	0	0	0	0	0	0	0	1	1	0	0	0	0	0
Algoriphagus	Bacteria	Bacteroidetes	Cytophagia	Cytophagales	Cyclobacteriaceae	Algoriphagus		2	976	768503	768507	563798	246875		X	X	X	X	42	6.5	NA	NA	NA	NA	NA	6	41	NA	NA	12	NA	0	0	0	0	0	0	0	0	0	0	0	1	1	0	0	1	0	1
Alicycliphilus_denitrificans	Bacteria	Proteobacteria	Betaproteobacteria	Burkholderiales	Comamonadaceae	Alicycliphilus	denitrificans	2	1224	28216	80840	80864	201096	179636	K601	DSM14773|CIP107495	AJ18042.		66	1.5	NA	NA	NA	NA	NA	NA	NA	NA	NA	NA	NA	0	0	0	0	0	0	0	0	0	0	0	1	1	0	0	0	0	0
Alicyclobacillus_Acidocaldarius	Bacteria	Firmicutes	Bacilli	Bacillales	Alicyclobacillaceae	Alicyclobacillus	Acidocaldarius	2	1239	91061	1385	186823	29330	405212	104-1A	ATCC27009,BCRC14685,CCUG28521,CIP106131,DSM446,HAMBI2073,HAMBI2071,NBRC15652,JCM5260,KCTC1825,LMG7119,NCCB89167,NCIMB11725,NRRLB-14509,ATCC43034,ATCC43035	AB042056|AJ496806|X60742		61.3	2.5	NA	3.5	2	6	62.5	45	70	NA	NA	NA	NA	0	0	0	0	0	0	0	0	0	0	0	1	0	0	0	0	0	0
Alicyclobacillus_acidocaldarius	Bacteria	Firmicutes	Bacilli	Bacillales	Alicyclobacillaceae	Alicyclobacillus	acidocaldarius	2	1239	91061	1385	186823	29330	405212	104-1A	ATCC27009|BCRC14685|CCUG28521|CIP106131|DSM446|HAMBI2073|HAMBI2071|NBRC15652|JCM5260|KCTC1825|LMG7119|NCCB89167|NCIMB11725NRRLB-14509	AB042056|AJ496806|X60742		61.3	2.5	NA	3.5	2	6	62.5	45	70	NA	1	2	NA	0	0	0	0	0	0	0	0	0	0	0	1	0	0	0	0	0	0
Aliivibrio_fischeri	Bacteria	Proteobacteria	Gammaproteobacteria	Vibrionales	Vibrionaceae	Aliivibrio	fischeri	2	1224	1236	135623	641	511678	668	ATCC7744	ATCC7744|CAIM329|CCUG13450|CIP103206|DSM507|LMG4414|NCIMB2252	AY341436		39.7	NA	NA	NA	NA	NA	NA	NA	NA	NA	NA	NA	NA	0	0	0	0	0	0	0	0	0	0	0	0	0	0	0	0	0	0
Aliivibrio_salmonicida	Bacteria	Proteobacteria	Gammaproteobacteria	Vibrionales	Vibrionaceae	Aliivibrio	salmonicida	2	1224	1236	135623	641	511678	40269	ATCC43839	ATCC43839|CIP103166|LMG14010|NCIMB2262	X70643		42	2.5	NA	NA	NA	NA	NA	NA	NA	NA	NA	NA	NA	0	0	0	0	0	0	0	0	0	0	0	0	0	0	0	0	0	0
Aliivibrio_wodanis	Bacteria	Proteobacteria	Gammaproteobacteria	Vibrionales	Vibrionaceae	Aliivibrio	wodanis	2	1224	1236	135623	641	511678	80852	ATCCBAA104	ATCCBAA104|NCIMB13582|LMG24053	AJ132227		40	NA	NA	NA	NA	NA	NA	NA	NA	NA	NA	NA	NA	0	0	0	0	0	0	0	0	0	0	0	0	0	0	0	0	0	0
Alistipes_finegoldii	Bacteria	Bacteroidetes	Bacteroidia	Bacteroidales	Rikenellaceae	Alistipes	finegoldii	2	976	200643	171549	171550	239759	214856	AHN2437	AHN2437|CCUG46020|CIP107999|DSM17242	AJ518874		57	1.4	NA	NA	NA	NA	37	NA	NA	NA	NA	NA	NA	1	0	0	0	0	0	0	0	0	0	0	0	0	0	1	1	1	1
Alistipes_indistinctus	Bacteria	Bacteroidetes	Bacteroidia	Bacteroidales	Rikenellaceae	Alistipes	indistinctus	2	976	200643	171549	171550	239759	626932	YIT 12060	DSM22520|JCM16068	AB490804		55.2	2.4	NA	NA	NA	NA	NA	NA	NA	NA	NA	NA	NA	0	0	0	0	0	0	0	0	0	0	0	1	0	0	1	1	1	1
Alistipes_putredinis	Bacteria	Bacteroidetes	Bacteroidia	Bacteroidales	Rikenellaceae	Alistipes	putredinis	2	976	200643	171549	171550	239759	28117	ATCC 29800	CCUG45780|CIP104286|DSM17216	L16497		55	1.95	NA	NA	NA	NA	37	25	45	NA	NA	NA	2550678	1	0	1	0	0	0	0	0	0	0	0	1	0	0	1	1	0	0
Alistipes_shahii	Bacteria	Bacteroidetes	Bacteroidia	Bacteroidales	Rikenellaceae	Alistipes	shahii	2	976	200643	171549	171550	239759	328814	WAL8301	WAL8301|CCUG48947|ATCCBAA-1179	AY974072		56	2.3	NA	NA	NA	NA	37	NA	NA	NA	NA	NA	3763317	1	0	0	0	0	0	0	0	0	0	0	0	0	0	1	1	1	1
Alkalilimnicola_ehrlichii	Bacteria	Proteobacteria	Gammaproteobacteria	Chromatiales	Ectothiorhodospiraceae	Alkalilimnicola	ehrlichii	2	1224	1236	135613	72276	133193	351052	MLHE-1				67.5	2	NA	9.3	NA	NA	30	NA	NA	NA	NA	NA	NA	0	0	0	0	0	0	0	0	0	0	0	0	0	0	0	0	0	0
Alkaliphilus_metalliredigens	Bacteria	Firmicutes	Clostridia	Clostridiales	Clostridiaceae	Alkaliphilus	metalliredigens	2	1239	186801	186802	31979	114627	208226	QYMF		AY137848		NA	4.5	NA	9.5	8	10	35	4	45	2	NA	NA	NA	0	0	0	0	0	0	0	0	0	0	0	0	0	0	0	0	0	0
Alkaliphilus_oremlandii	Bacteria	Firmicutes	Clostridia	Clostridiales	Clostridiaceae	Alkaliphilus	oremlandii	2	1239	186801	186802	31979	114627	461876	OhILAs	ATCCBAA1360	DQ250645		36.1	1	NA	8.4	8	8.8	37	32	44	0.02235	NA	0.085	NA	0	0	0	0	0	0	0	0	0	0	0	0	0	0	0	0	0	0
Allochromatium_vinosum	Bacteria	Proteobacteria	Gammaproteobacteria	Chromatiales	Chromatiaceae	Allochromatium	vinosum	2	1224	1236	135613	1046	85072	1049	D	BN5110|ATCC17899|DSM180	M26629		64.3	4.25	NA	7.15	6.5	7.6	30	NA	NA	NA	NA	NA	NA	0	0	0	0	0	0	0	0	0	0	0	0	0	0	0	0	0	0
Alloiococcus_otitis	Bacteria	Firmicutes	Bacilli	Lactobacillales	Carnobacteriaceae	Alloiococcus	otitis	2	1239	91061	186826	186828	1651	1652	NCFB2890	7760|ATCC51267|CCUG32997|CIP103508|NBRC15545|NCIMB702890	X59765		44.5	NA	NA	NA	NA	NA	NA	10	45	NA	NA	6.5	NA	0	0	0	0	0	0	0	0	0	0	0	1	0	0	0	0	0	1
Alloprevotella_rava	Bacteria	Bacteroidetes	Bacteroidia	Bacteroidales	Prevotellaceae	Alloprevotella	rava	2	976	200643	171549	171552	1283313	671218	81/4-12T	DSM22548T|CCUG58091T			47	3	NA	7	6	NA	35	30	42	NA	NA	NA	NA	0	0	0	0	0	0	0	1	0	0	0	0	0	0	0	1	1	1
Alloprevotella_tannerae	Bacteria	Bacteroidetes	Bacteroidia	Bacteroidales	Prevotellaceae	Alloprevotella	tannerae	2	976	200643	171549	171552	1283313	76122		ATCC51259T|CCUG34292T|CIP104476T|NCTC13073T|VPIN14B-15	AJ005634		45	4.35	NA	NA	NA	NA	NA	NA	NA	NA	NA	NA	NA	0	0	0	0	0	0	0	0	0	0	0	0	0	0	0	1	1	1
Alloscardovia_omnicolens	Bacteria	Actinobacteria	Actinobacteria	Bifidobacteriales	Bifidobacteriaceae	Alloscardovia	omnicolens	2	201174	1760	85004	31953	419014	419015		CCUG31649|LMG23792	AM419460	AM419458���AM419461	47.75	NA	NA	4	NA	NA	38.5	28	45	NA	NA	NA	NA	0	0	0	0	0	0	0	0	0	0	0	0	0	0	0	0	1	1
Alteromonas_macleodii	Bacteria	Proteobacteria	Gammaproteobacteria	Alteromonadales	Alteromonadaceae	Alteromonas	macleodii	2	1224	1236	135622	72275	226	28108	ATCC27126	ATCC27126|DSM6062|IAM12920|NCMB1963	X82145		46	2.5	NA	NA	NA	NA	32.5	10	40	NA	NA	NA	NA	0	0	0	0	0	0	0	0	0	0	0	0	1	0	0	0	0	0
Aminobacterium	Bacteria	Synergistetes	Synergistia	Synergistales	Synergistaceae	Aminobacterium		2	508458	649775	649776	649777				X	X	X	45	4	NA	7.3	6.6	8.5	37	20	42	0.275	NA	1.5	NA	0	0	0	0	0	0	0	0	0	0	0	0	0	0	0	0	0	0
Aminobacterium_colombiense	Bacteria	Synergistetes	Synergistia	Synergistales	Synergistaceae	Aminobacterium	colombiense	2	508458	649775	649776	649777	81466	81468	ALA-1	DSM12261			46	1.5	NA	7.3	6.6	8.5	37	20	42	NA	0.05	1.5	NA	0	0	1	0	1	0	0	1	0	0	0	0	0	0	0	0	0	0
Ammonifex_degensii	Bacteria	Firmicutes	Clostridia	Thermoanaerobacterales	Thermoanaerobacteraceae	Ammonifex	degensii	2	1239	186801	68295	186814	42837	42838	KC4	DSM10501	U34975		54	3.25	NA	7.5	5	8	70	57	77	0.1	NA	1.5	NA	0	0	1	0	0	0	0	0	0	0	0	0	0	0	0	0	0	0
Amphibacillus_xylanus	Bacteria	Firmicutes	Bacilli	Bacillales	Bacillaceae	Amphibacillus	xylanus	2	1239	91061	1385	186817	29331	1449	Ep01	JCM7361|DSM6626|JCM7361|NBRC15112	D82065|AJ496807		NA	1.4	NA	NA	8	10	NA	25	45	NA	3	3	NA	0	0	0	0	0	0	0	0	0	0	0	0	0	0	0	0	0	0
Amycolatopsis_Japonica	Bacteria	Actinobacteria	Actinobacteria	Pseudonocardiales	Pseudonocardiaceae	Amycolatopsis	Japonica	2	201174	1760	85010	2070	1813	208439	MG417-CF17	CIP 106801, DSM 44213JCM 10140, NRRL B-24138			NA	NA	NA	NA	NA	NA	NA	NA	NA	NA	NA	NA	NA	0	0	0	0	0	0	0	0	0	0	0	0	0	0	0	0	0	0
Amycolatopsis_benzoatilytica	Bacteria	Actinobacteria	Actinobacteria	Pseudonocardiales	Pseudonocardiaceae	Amycolatopsis	benzoatilytica	2	201174	1760	85010	2070	1813	346045	AK 16/65	ATCC55165|DSM43387|IMRU1389|JCM13851	AY957506		NA	NA	NA	NA	5	10	NA	10	37	NA	NA	NA	NA	0	0	0	0	0	0	0	0	0	0	0	1	0	1	0	0	0	0
Amycolatopsis_japonica	Bacteria	Actinobacteria	Actinobacteria	Pseudonocardiales	Pseudonocardiaceae	Amycolatopsis	japonica	2	201174	1760	85010	2070	1813	208439	DSM 44213	MG417-CF17|CIP106801|JCM10140|NRRLB-24138	AJ508236		69.5	NA	NA	NA	NA	NA	NA	10	45	NA	NA	5	NA	0	0	0	0	0	0	0	0	0	0	0	1	0	0	1	1	1	1
Amycolatopsis_mediterranei	Bacteria	Actinobacteria	Actinobacteria	Pseudonocardiales	Pseudonocardiaceae	Amycolatopsis	mediterranei	2	201174	1760	85010	2070	1813	33910	ATCC13685	CCUG43144|CIP107074|DSM43304|NBRC13415|IMET7651|ISP5501|JCM4789|KCTC1739|NRRLB-3240|VKMAc-798	AJ293754		68	NA	NA	NA	NA	NA	26	10	42	NA	NA	5	NA	0	0	0	0	0	0	0	0	0	0	0	1	0	1	1	1	0	0
Amycolatopsis_orientalis	Bacteria	Actinobacteria	Actinobacteria	Pseudonocardiales	Pseudonocardiaceae	Amycolatopsis	orientalis	2	201174	1760	85010	2070	1813	31958	ATCC 19795	CIP107113|DSM40040|IFO12806|IMSNU20058|JCM4235|JCM4600|NRRL2450|UNIQEM181|VKMAc-866	AJ400711		66	NA	NA	NA	NA	NA	26	10	42	NA	NA	5	NA	0	0	0	0	0	0	0	0	0	0	0	1	0	1	1	1	0	0
Amycolatopsis_palatopharyngis	Bacteria	Actinobacteria	Actinobacteria	Pseudonocardiales	Pseudonocardiaceae	Amycolatopsis	palatopharyngis	2	201174	1760	85010	2070	1813	187982	1BDZ(=AS-4.1729T=PCM-2600T).	AS-4.1729|DSM-44832|JCM-12460|PCM-2600	EU822907		65.8	NA	NA	NA	6	10	NA	10	40	NA	NA	7.5	NA	0	0	0	0	0	0	0	0	0	0	0	1	0	1	0	0	0	0
Amycolicicoccus_subflavus	Bacteria	Actinobacteria	Actinobacteria	Corynebacteriales	Mycobacteriaceae	Hoyosella	subflavus	2	201174	1760	85007	1762	697025	639313	DQS3-9A1	DSM45089|CGMCC4.3532			60.04	0.975	NA	8	6	11	37	15	42	8	1	12	NA	0	0	1	0	0	0	0	0	0	0	0	0	0	0	0	0	0	0
Anabaena	Bacteria	Cyanobacteria		Nostocales	Nostocaceae	Anabaena		2	1117		1161	1162	1163		X	X	X	X	NA	8.5	NA	NA	NA	NA	NA	NA	NA	NA	NA	NA	NA	0	0	0	0	0	0	0	0	0	0	0	0	0	0	0	0	0	0
Anabaena_cylindrica	Bacteria	Cyanobacteria		Nostocales	Nostocaceae	Anabaena	cylindrica	2	1117		1161	1162	1163	1165	PCC 7122				43.9	8.5	NA	NA	NA	NA	NA	NA	NA	NA	NA	NA	NA	0	0	0	0	0	0	0	0	0	0	0	0	0	0	0	0	0	0
Anabaena_variabilis	Bacteria	Cyanobacteria		Nostocales	Nostocaceae	Trichormus	variabilis	2	1117		1161	1162	264688	264691	PCC 7108, PCC 7118				42.3	NA	NA	NA	NA	NA	NA	20	23	NA	NA	NA	NA	0	0	0	0	0	0	0	0	0	0	0	0	0	0	0	0	0	0
Anaerobaculum	Bacteria	Synergistetes	Synergistia	Synergistales	Synergistaceae	Anaerobaculum		2	508458	649775	649776	649777	49894		X	X	X	X	47.75	NA	NA	7.1	5.4	8.7	57.5	28	65	1	0.01	1	NA	0	0	0	0	0	0	0	0	0	0	0	0	0	0	0	0	0	0
Anaerobaculum_hydrogeniformans	Bacteria	Synergistetes	Synergistia	Synergistales	Synergistaceae	Acetomicrobium	hydrogeniformans	2	508458	649775	649776	649777	49894	649746	OS1	DSM22491|ATCCBAA-1850	FJ862996		46.6	2.2	NA	7	6	9	55	40	65	1	0.8	7	NA	0	0	0	0	0	0	0	0	0	0	0	0	0	0	0	0	0	0
Anaerobaculum_mobile	Bacteria	Synergistetes	Synergistia	Synergistales	Synergistaceae	Acetomicrobium	mobile	2	508458	649775	649776	649777	49894	97477	NGA	DSM13181|ATTCBAA54			51.1	3	NA	6.8	5.8	8.8	NA	55	60	NA	NA	NA	NA	0	0	0	0	0	0	0	0	0	0	0	0	0	0	0	0	0	0
Anaerococcus_hydrogenalis	Bacteria	Firmicutes	Tissierellia	Tissierellales	Peptoniphilaceae	Anaerococcus	hydrogenalis	2	1239	1737404	1737405	1570339	165779	33029	GIFU7662	ATCC49630|DSM7454|JCM7635	D14140		32	0.75	NA	NA	NA	NA	NA	NA	NA	NA	NA	NA	1908330	1	0	0	0	0	0	0	0	0	0	0	0	0	1	0	1	0	0
Anaerococcus_lactolyticus	Bacteria	Firmicutes	Tissierellia	Tissierellales	Peptoniphilaceae	Anaerococcus	lactolyticus	2	1239	1737404	1737405	1570339	165779	33032	GIFU8586	JCM8140|ATCC51172|CIP103725|DSM7456	D14154		32	NA	NA	NA	NA	NA	NA	NA	NA	NA	NA	NA	2206675	0	0	0	0	0	0	0	0	0	0	0	0	0	1	0	1	0	1
Anaerococcus_octavius	Bacteria	Firmicutes	Tissierellia	Tissierellales	Peptoniphilaceae	Anaerococcus	octavius	2	1239	1737404	1737405	1570339	165779	54007	NCTC9810	Vavey1|DSM11663	Y07841		28.5	NA	NA	NA	NA	NA	NA	NA	NA	NA	NA	NA	NA	0	0	0	0	0	0	0	0	0	0	0	0	0	0	0	0	0	0
Anaerococcus_prevotii	Bacteria	Firmicutes	Tissierellia	Tissierellales	Peptoniphilaceae	Anaerococcus	prevotii	2	1239	1737404	1737405	1570339	165779	33034	ATCC9321	CCUG41932|CIP105881|DSM20548|JCM6508|NCTC11806	D14139		31	0.75	NA	NA	NA	NA	NA	NA	NA	NA	NA	NA	NA	0	0	0	0	0	0	0	0	0	0	0	0	0	1	0	0	1	0
Anaerococcus_tetradius	Bacteria	Firmicutes	Tissierellia	Tissierellales	Peptoniphilaceae	Anaerococcus	tetradius	2	1239	1737404	1737405	1570339	165779	33036	GIFU7672	ATCC35098|CCM3634|CCUG17637|CIP103927|DSM2951|JCM1964|LMG14264	D14142		31	0.8	NA	NA	NA	NA	NA	NA	NA	NA	NA	NA	2145347	0	0	0	0	0	0	0	0	0	0	0	0	0	1	0	0	0	0
Anaerococcus_vaginalis	Bacteria	Firmicutes	Tissierellia	Tissierellales	Peptoniphilaceae	Anaerococcus	vaginalis	2	1239	1737404	1737405	1570339	165779	33037	GIFU12669	ATCC51170|CIP103621|DSM7457|JCM8138	D14146		29	0.8	NA	NA	NA	NA	NA	NA	NA	NA	NA	NA	2049433	1	0	0	0	0	0	0	0	0	0	0	0	0	0	0	1	0	0
Anaerofustis_stercorihominis	Bacteria	Firmicutes	Clostridia	Clostridiales	Eubacteriaceae	Anaerofustis	stercorihominis	2	1239	186801	186802	186806	264995	214853	ATCCBAA-858	ATCCBAA-858|CCUG47767|WAL14563	AJ518871		70	2	NA	NA	NA	NA	NA	NA	NA	NA	NA	NA	2284703	0	0	0	0	0	0	0	0	0	0	0	0	0	0	0	0	0	0
Anaeroglobus_geminatus	Bacteria	Firmicutes	Negativicutes	Veillonellales	Veillonellaceae	Anaeroglobus	geminatus	2	1239	909932	1843489	31977	156454	156456	AIP313.00	CIP106856|CCUG44773	AF338413		51.8	0.8	NA	NA	NA	NA	NA	NA	NA	NA	NA	NA	NA	0	0	0	0	0	0	0	0	0	0	0	0	0	0	0	0	0	0
Anaerolinea	Bacteria	Chloroflexi	Anaerolineae	Anaerolineales	Anaerolineaceae	Anaerolinea		2	200795	292625	292629	292628	233189		X	X	X	X	54.5	NA	NA	NA	NA	NA	55	NA	NA	NA	NA	NA	NA	0	0	0	0	0	0	0	0	0	0	0	0	0	0	0	0	0	0
Anaerolinea_thermophila	Bacteria	Chloroflexi	Anaerolineae	Anaerolineales	Anaerolineaceae	Anaerolinea	thermophila	2	200795	292625	292629	292628	233189	167964	UNI-1T	JCM11387T|DSM 14523T			54.5	0.25	NA	7	6	8	55	50	60	NA	10	NA	NA	0	0	0	0	0	0	0	0	0	0	0	0	0	0	0	0	0	0
Anaeromyxobacter_dehalogenans	Bacteria	Proteobacteria	Deltaproteobacteria	Myxococcales	Anaeromyxobacteraceae	Anaeromyxobacter	dehalogenans	2	1224	28221	29	1524215	161492	161493	2CP-1	ATCCBAA-258	AF382396		NA	6	NA	7	NA	NA	30	NA	NA	NA	NA	NA	NA	0	0	0	0	0	0	0	0	0	0	0	0	0	0	0	0	0	0
Anaerorhabdus_furcosa	Bacteria	Bacteroidetes	Bacteroidia	Bacteroidales	Bacteroidaceae	Anaerorhabdus	furcosa	2	976	200643	171549	815	118966	118967	ATCC25662	VPI3253			34	2	NA	NA	NA	NA	33.5	25	NA	NA	NA	NA	NA	0	0	0	0	0	0	0	0	0	0	0	0	0	0	0	0	0	0
Anaerospora	Bacteria	Firmicutes	Negativicutes	Selenomonadales	Sporomusaceae	Anaerospora		2	1239	909932	909929	1843490	244825		X	X	X	X	NA	8.725	NA	NA	NA	NA	NA	NA	NA	NA	NA	NA	NA	0	0	0	0	0	0	0	0	0	0	0	0	0	0	0	0	0	0
Anaerostipes_caccae	Bacteria	Firmicutes	Clostridia	Clostridiales	Lachnospiraceae	Anaerostipes	caccae	2	1239	186801	186802	186803	207244	105841	L1-92	NCIMB13811|DSM14662|JCM13470	AJ270487		45.75	3.15	NA	NA	NA	NA	NA	NA	NA	NA	NA	NA	3606936	0	0	0	0	0	0	0	0	0	0	0	0	0	0	1	0	1	0
Anaerostipes_hadrus	Bacteria	Firmicutes	Clostridia	Clostridiales	Lachnospiraceae	Anaerostipes	hadrus	2	1239	186801	186802	186803	207244	649756	ATCC29173	ATCC29173|DSM3319|VP82-52			39.5	3	NA	NA	NA	NA	NA	NA	NA	NA	NA	NA	NA	0	0	0	0	0	0	0	0	0	0	0	0	0	0	1	1	0	1
Anaerotruncus_N.a	Bacteria	Firmicutes	Clostridia	Clostridiales	Ruminococcaceae	Anaerotruncus	N.a	2	1239	186801	186802	541000	244127		X	X	X	X	53.5	3.5	NA	NA	5.5	11	NA	36	40	NA	NA	NA	NA	1	0	0	0	0	0	0	0	0	0	0	0	0	0	0	0	0	0
Anaerotruncus_colihominis	Bacteria	Firmicutes	Clostridia	Clostridiales	Ruminococcaceae	Anaerotruncus	colihominis	2	1239	186801	186802	541000	244127	169435	WAL14565	WAL14565|CCUG45055|CIP107754|DSM17241	AJ315980		54	3.5	NA	NA	5.5	11	NA	36	40	NA	NA	NA	3719688	0	0	1	0	0	0	0	0	0	0	0	0	0	0	1	0	0	0
Anaplasma	Bacteria	Proteobacteria	Alphaproteobacteria	Rickettsiales	Anaplasmataceae	Anaplasma		2	1224	28211	766	942	768		X	X	X	X	NA	1.4	NA	NA	NA	NA	NA	NA	NA	NA	NA	NA	NA	0	0	0	0	0	0	0	0	0	0	0	0	0	0	0	0	0	0
Anaplasma_centrale	Bacteria	Proteobacteria	Alphaproteobacteria	Rickettsiales	Anaplasmataceae	Anaplasma	centrale	2	1224	28211	766	942	768	769	Israel		AF309869		NA	0.35	NA	NA	NA	NA	NA	NA	NA	NA	NA	NA	NA	0	0	0	0	0	0	0	0	0	0	0	0	0	0	0	0	0	0
Anaplasma_marginale	Bacteria	Proteobacteria	Alphaproteobacteria	Rickettsiales	Anaplasmataceae	Anaplasma	marginale	2	1224	28211	766	942	768	770	no culture		M60313		56	0.35	NA	NA	NA	NA	NA	NA	NA	NA	NA	NA	NA	0	0	0	0	0	0	0	0	0	0	0	0	0	0	0	0	0	0
Anaplasma_phagocytophilum	Bacteria	Proteobacteria	Alphaproteobacteria	Rickettsiales	Anaplasmataceae	Anaplasma	phagocytophilum	2	1224	28211	766	942	768	948	Webster		U02521		43.8	1.15	NA	NA	NA	NA	NA	NA	NA	NA	NA	NA	NA	0	0	0	0	0	0	0	0	0	0	0	0	0	0	0	0	0	0
Aneurinibacillus_aneurinilyticus	Bacteria	Firmicutes	Bacilli	Bacillales	Paenibacillaceae	Aneurinibacillus	aneurinilyticus	2	1239	91061	1385	186822	55079	1391		DSM|5562|LMG|15531|ATCC|12856|B0205|NRRL|NRS|1589	X94194		42.9	NA	NA	NA	NA	NA	NA	NA	NA	NA	NA	NA	NA	0	0	0	0	0	0	0	0	0	0	0	0	0	0	0	0	0	0
Aneurinibacillus_migulanus	Bacteria	Firmicutes	Bacilli	Bacillales	Paenibacillaceae	Aneurinibacillus	migulanus	2	1239	91061	1385	186822	55079	47500		LMG|15427|ATCC|9999|BO27O|NCTC|7096			42.5	NA	NA	NA	5.5	9	NA	20	50	NA	NA	NA	NA	0	0	0	0	0	0	0	0	0	0	0	0	0	0	0	0	0	0
Aneurinibacillus_thermoaerophilus	Bacteria	Firmicutes	Bacilli	Bacillales	Paenibacillaceae	Aneurinibacillus	thermoaerophilus	2	1239	91061	1385	186822	55079	143495		LMG|17165|DSM|10154			46.7	NA	NA	7.5	NA	NA	50	NA	NA	NA	NA	NA	NA	0	0	0	0	0	0	0	0	0	0	0	1	0	0	0	0	0	0
Anoxybacillus_flavithermus	Bacteria	Firmicutes	Bacilli	Bacillales	Bacillaceae	Anoxybacillus	flavithermus	2	1239	91061	1385	186817	150247	33934	d.y.	DSM2641|NBRC15317|LMG18397	AF004589|Z26932		41.6	4.7	NA	7.5	6	9	62.5	30	72	NA	NA	2.5	NA	0	0	0	0	0	0	0	0	0	0	0	1	1	0	0	0	0	1
Aquamicrobium_lusatiense	Bacteria	Proteobacteria	Alphaproteobacteria	Rhizobiales	Phyllobacteriaceae	Aquamicrobium	lusatiense	2	1224	28211	356	69277	69278	89772	CIP106844	DSM11099	AJ132378		61.4	2.25	NA	7.35	6	9.2	33.5	12	44	NA	NA	NA	NA	0	0	0	0	0	0	0	0	0	0	0	0	0	0	0	0	0	0
Arcanobacterium_bernardiae	Bacteria	Actinobacteria	Actinobacteria	Actinomycetales	Actinomycetaceae	Trueperella	bernardiae	2	201174	1760	2037	2049	1069494	59561	DSM9152	LCDC89-0504/CCUG33419/CIP104252/LMG18721	X79224	unknown	64.5	NA	NA	NA	NA	NA	37	NA	60	NA	NA	NA	NA	0	0	0	0	0	0	0	0	0	0	0	0	0	0	0	0	0	0
Arcanobacterium_haemolyticum	Bacteria	Actinobacteria	Actinobacteria	Actinomycetales	Actinomycetaceae	Arcanobacterium	haemolyticum	2	201174	1760	2037	2049	28263	28264	ATCC 9345	CIP103370|DSM20505|NBRC15585|LMG16163|NCTC8452	AJ234059		51	NA	NA	NA	NA	NA	37	NA	NA	NA	NA	NA	NA	0	0	0	0	0	0	0	0	0	0	0	1	0	0	1	0	0	1
Arcanobacterium_phocae	Bacteria	Actinobacteria	Actinobacteria	Actinomycetales	Actinomycetaceae	Arcanobacterium	phocae	2	201174	1760	2037	2049	28263	131112	M1590/94/3	CIP105740/DSM10002/LMG18722	EU1945657		NA	NA	NA	NA	NA	NA	37	NA	60	NA	NA	NA	NA	0	0	0	0	0	0	0	0	0	0	0	0	0	0	1	1	1	1
Arcanobacterium_pyogenes	Bacteria	Actinobacteria	Actinobacteria	Actinomycetales	Actinomycetaceae	Trueperella	pyogenes	2	201174	1760	2037	2049	1069494	1661	ATC19411	C100/CCUG13230/CIP103129/DSM20630/LMG16162/NCTC5224	X79225		57	1.7	NA	NA	NA	NA	37	20	40	NA	NA	NA	NA	0	0	0	0	0	0	0	0	0	0	0	0	0	0	0	0	0	0
Arcobacter_butzleri	Bacteria	Proteobacteria	Epsilonproteobacteria	Campylobacterales	Campylobacteraceae	Arcobacter	butzleri	2	1224	29547	213849	72294	28196	28197	LMG10828	CDCD2686|ATCC49616|CCUG30485|LMG10828			29.5	2	NA	NA	NA	NA	NA	15	42	NA	1.5	3.5	NA	0	0	1	0	0	0	0	0	0	0	0	1	0	0	0	0	0	0
Arcobacter_cryaerophilus	Bacteria	Proteobacteria	Epsilonproteobacteria	Campylobacterales	Campylobacteraceae	Arcobacter	cryaerophilus	2	1224	29547	213849	72294	28196	28198	NeillA169/B	CCUG17801|LMG7536|CDCD2610	L14624		29	2	NA	NA	NA	NA	NA	15	37	NA	0.17	0.34	NA	0	0	0	0	0	0	0	0	0	0	0	1	1	0	0	0	0	0
Arcobacter_nitrofigilis	Bacteria	Proteobacteria	Epsilonproteobacteria	Campylobacterales	Campylobacteraceae	Arcobacter	nitrofigilis	2	1224	29547	213849	72294	28196	28199	C1	CCUG15893|LMG7604	L14627		28.5	2	NA	NA	NA	NA	NA	15	37	NA	1	2	NA	0	0	0	0	0	0	0	0	0	0	0	1	1	0	0	0	0	0
Arsenicicoccus_bolidensis	Bacteria	Actinobacteria	Actinobacteria	Micrococcales	Intrasporangiaceae	Arsenicicoccus	bolidensis	2	201174	1760	85006	85021	267408	229480	CCUG47306	CCUG47306|DSM15745|IAM15342|JCM13385	AJ558133		72.2	NA	NA	3	3	4	22	22	25	0.1	NA	NA	NA	0	0	0	0	0	0	0	0	0	0	0	1	0	0	1	1	1	1
Arthrobacter_agilis	Bacteria	Actinobacteria	Actinobacteria	Micrococcales	Micrococcaceae	Arthrobacter	agilis	2	201174	1760	85006	1268	1663	37921		ATCC966|DSM20550|CCM2390|CIP81.67|NBRC15319|JCM2584|LMG17244|VKMB-1973	X80748		68	1	NA	NA	NA	NA	NA	20	30	NA	NA	NA	NA	1	0	1	0	0	0	0	0	0	0	0	1	1	0	0	0	0	1
Arthrobacter_albus	Bacteria	Actinobacteria	Actinobacteria	Micrococcales	Micrococcaceae	Pseudoglutamicibacter	albus	2	201174	1760	85006	1268	1742991	98671	CF-43	DSM13068|ATCCBAA-273|CCUG43812|CIP106791|JCM11943	AJ243421		NA	NA	NA	NA	NA	NA	NA	NA	NA	NA	NA	NA	NA	0	0	0	0	0	0	0	0	0	0	0	1	0	0	1	1	0	0
Arthrobacter_arilaitensis	Bacteria	Actinobacteria	Actinobacteria	Micrococcales	Micrococcaceae	Glutamicibacter	arilaitensis	2	201174	1760	85006	1268	1742989	256701	Re117	CIP108037|DSM16368|JCM13566	AJ609628		NA	NA	NA	NA	NA	NA	NA	10	30	NA	NA	10	NA	0	0	0	0	0	0	0	0	0	0	0	1	0	0	0	0	0	1
Arthrobacter_aurescens	Bacteria	Actinobacteria	Actinobacteria	Micrococcales	Micrococcaceae	Paenarthrobacter	aurescens	2	201174	1760	85006	1268	1742992	43663	ATCC13344	CIP102364|DSM20116|HAMBI1850|NBRC12136|JCM1330|LMG3815|NRRLB-2879|VKMAc-1105	X83405		61.5	NA	NA	NA	NA	NA	NA	NA	NA	NA	NA	NA	NA	0	0	0	0	0	0	0	0	0	0	0	0	1	0	0	0	0	0
Arthrobacter_chlorophenolicus	Bacteria	Actinobacteria	Actinobacteria	Micrococcales	Micrococcaceae	Pseudarthrobacter	chlorophenolicus	2	201174	1760	85006	1268	1742993	85085	A6	ATCC700700|CIP107037|DSM12829|JCM12360	AF102267	CP001341	65.1	2.5	0.6	NA	NA	NA	25	3	37	NA	NA	5	NA	0	0	0	0	0	0	0	0	0	0	0	1	0	0	0	0	0	0
Arthrobacter_creatinolyticus	Bacteria	Actinobacteria	Actinobacteria	Micrococcales	Micrococcaceae	Glutamicibacter	creatinolyticus	2	201174	1760	85006	1268	1742989	162496		CIP105749|GIFU12498|JCM10102	D88211		66.5	2.5	NA	NA	NA	NA	37	NA	NA	NA	NA	NA	NA	0	0	0	0	0	0	0	0	0	0	0	1	0	0	0	0	0	0
Arthrobacter_cumminsii	Bacteria	Actinobacteria	Actinobacteria	Micrococcales	Micrococcaceae	Pseudoglutamicibacter	cumminsii	2	201174	1760	85006	1268	1742991	156979	DMMZ44	ATCC700218|CCUG36788|CIP104907|DSM10493|JCM11675|DMMZ483|DMMZ537|CCUG28802|CCUG35241|CCUG36789|CCUG38876|CCUG38877|CCUG38878|CCUG38880|CCUG38881|CCUG38882|CCUG38883	X93354		61	NA	NA	NA	NA	NA	NA	NA	NA	NA	NA	NA	NA	0	0	0	0	0	0	0	0	0	0	0	1	0	1	1	1	0	0
Arthrobacter_luteolus	Bacteria	Actinobacteria	Actinobacteria	Micrococcales	Micrococcaceae	Arthrobacter	luteolus	2	201174	1760	85006	1268	1663	98672	CF25	ATCCBAA-272|CCUG43811|CIP106789|DSM13067|JCM11676	AJ243422		NA	NA	NA	NA	NA	NA	NA	NA	NA	NA	NA	NA	NA	0	0	0	0	0	0	0	0	0	0	0	1	0	0	1	1	0	0
Arthrobacter_nicotinovorans	Bacteria	Actinobacteria	Actinobacteria	Micrococcales	Micrococcaceae	Paenarthrobacter	nicotinovorans	2	201174	1760	85006	1268	1742992	29320	DSM420	ATCC49919|CIP106990|NBRC15511|JCM3874|LMG16253|VKMAc-1988	X80743		62.4	NA	NA	NA	NA	NA	NA	NA	NA	NA	NA	10	NA	0	0	0	0	0	0	0	0	0	0	0	0	0	0	0	0	0	0
Arthrobacter_oxydans	Bacteria	Actinobacteria	Actinobacteria	Micrococcales	Micrococcaceae	Pseudarthrobacter	oxydans	2	201174	1760	85006	1268	1742993	1671	AS 1.1925	ATCC14358|BCRC11573|CCUG17757|CIP107005|DSM20119|HAMBI1857|NBRC12138|IMET10684|JCM2521|LMG3816|NCIMB9333|NRIC0154|VKMAc-1114	X83408		NA	NA	NA	NA	NA	NA	NA	NA	NA	10	NA	NA	NA	0	0	0	0	0	0	0	0	0	0	0	0	0	0	0	0	1	1
Arthrobacter_phenanthrenivorans	Bacteria	Actinobacteria	Actinobacteria	Micrococcales	Micrococcaceae	Pseudarthrobacter	phenanthrenivorans	2	201174	1760	85006	1268	1742993	361575	Sphe3	DSM18606|JCM16027|LMG23796	AM176541		65.7	3.25	NA	7.25	6.5	8.5	30	4	37	NA	NA	NA	NA	0	0	0	0	0	0	0	0	0	0	0	1	0	0	0	0	0	0
Arthrobacter_rhombi	Bacteria	Actinobacteria	Actinobacteria	Micrococcales	Micrococcaceae	Arthrobacter	rhombi	2	201174	1760	85006	1268	1663	71253	CCUG38813	F.98.3HR.69, JCM11678	Y15884		61	NA	NA	NA	NA	NA	NA	4	30	NA	1	10	NA	0	0	0	0	0	0	0	0	0	0	0	1	1	0	0	0	0	1
Arthrobacter_scleromae	Bacteria	Actinobacteria	Actinobacteria	Micrococcales	Micrococcaceae	Pseudarthrobacter	scleromae	2	201174	1760	85006	1268	1742993	158897		CGMCC1.3601|JCM12642	AF330692		64.7	NA	NA	NA	6	9	NA	15	37	NA	5	NA	NA	0	0	0	0	0	0	0	0	0	0	0	1	0	0	0	0	0	0
Arthrobacter_woluwensis	Bacteria	Actinobacteria	Actinobacteria	Micrococcales	Micrococcaceae	Arthrobacter	woluwensis	2	201174	1760	85006	1268	1663	156980		CUL1808|ATCC700220|CCUG36790|CIP104908|DSM10495|JCM11679	X93353		69	NA	NA	NA	NA	NA	NA	NA	NA	NA	NA	NA	NA	0	0	0	0	0	0	0	0	0	0	0	1	0	1	1	1	0	0
Arthrospira_platensis	Bacteria	Cyanobacteria		Oscillatoriales	Microcoleaceae	Arthrospira	platensis	2	1117		1150	1892252	35823	118562	PCC 8005, PCC 7345	UTEX1928			44.3	8.5	NA	NA	NA	11	NA	NA	NA	NA	NA	NA	NA	0	0	0	0	0	0	0	0	0	0	0	0	0	0	0	0	0	0
Asticcacaulis_excentricus	Bacteria	Proteobacteria	Alphaproteobacteria	Caulobacterales	Caulobacteraceae	Asticcacaulis	excentricus	2	1224	28211	204458	76892	76890	78587	AC48	ACM1263|ATCC15261|DSM4724	AJ247194		57.5	2	NA	NA	6	9	27.5	15	35	NA	NA	NA	NA	0	0	0	0	0	0	0	0	0	0	0	0	0	0	0	0	0	0
Atelocyanobacterium_thalassa	Bacteria	Cyanobacteria		Chroococcales	Aphanothecaceae	Candidatus Atelocyanobacterium	thalassa	2	1117		1118	1890450	1453359	713887					NA	NA	NA	NA	NA	NA	NA	NA	NA	NA	NA	NA	NA	0	0	0	0	0	0	0	0	0	0	0	0	0	0	0	0	0	0
Atopobium_minutum	Bacteria	Actinobacteria	Coriobacteriia	Coriobacteriales	Atopobiaceae	Atopobium	minutum	2	201174	84998	84999	1643824	1380	1381		ATCC33267|CCUG31167|DSM20586|JCM1118|LMG9439|NCIMB702751|VPI9428	M59059|X67148		44	1.9	NA	5.1	4.5	5.8	37	NA	NA	6.5	NA	NA	NA	0	0	0	0	0	0	0	0	0	0	0	0	0	0	0	0	0	0
Atopobium_parvulum	Bacteria	Actinobacteria	Coriobacteriia	Coriobacteriales	Atopobiaceae	Atopobium	parvulum	2	201174	84998	84999	1643824	1380	1382	ATCC33793	ATCC33793|CCUG32760|CIP102970|DSM20469|IPP1246|JCM10300|VPI0546	S44206|X67150		39	0.45	NA	NA	NA	NA	NA	NA	NA	NA	NA	NA	1543805	0	0	0	0	0	0	0	0	0	0	0	0	0	0	0	0	0	0
Atopobium_rimae	Bacteria	Actinobacteria	Coriobacteriia	Coriobacteriales	Atopobiaceae	Atopobium	rimae	2	201174	84998	84999	1643824	1380	1383	VPI	ATCC49626|CCUG31168|DSM7090|NBRC15546|NCFB2896|JCM10299|LMG11476|	S44205|AF292371		45	NA	NA	4.3	3.8	4.9	37	NA	45	NA	NA	NA	1626291	0	0	0	0	0	0	0	0	0	0	0	0	0	0	1	0	0	0
Atopobium_vaginae	Bacteria	Actinobacteria	Coriobacteriia	Coriobacteriales	Atopobiaceae	Atopobium	vaginae	2	201174	84998	84999	1643824	1380	82135	CCUG38953	ATCCBAA-55|CIP106431|DSM15829	Y17195		44	0.75	NA	NA	NA	NA	37	NA	NA	NA	NA	NA	1430526	0	0	0	0	0	0	0	0	0	0	0	0	0	0	1	0	0	0
Avibacterium_paragallinarum	Bacteria	Proteobacteria	Gammaproteobacteria	Pasteurellales	Pasteurellaceae	Avibacterium	paragallinarum	2	1224	1236	135625	712	292486	728	NCTC11296	ATCC29545|CIP103453			42.2	NA	NA	NA	NA	NA	NA	NA	NA	NA	NA	NA	NA	0	0	0	0	0	0	0	0	0	0	0	0	1	0	0	0	0	0
Azoarcus	Bacteria	Proteobacteria	Betaproteobacteria	Rhodocyclales	Zoogloeaceae	Azoarcus		2	1224	28216	206389	2008794	12960						65	2.55	NA	7	NA	NA	38.5	NA	NA	NA	NA	NA	NA	0	0	0	0	0	0	0	0	0	0	0	1	1	0	0	0	0	0
Azorhizobium_caulinodans	Bacteria	Proteobacteria	Alphaproteobacteria	Rhizobiales	Xanthobacteraceae	Azorhizobium	caulinodans	2	1224	28211	356	335928	6	7	ORS571	LMG6465	D13948|D11342|X67221|X94200		66.5	2	NA	NA	5.5	7.8	NA	12	43	NA	NA	NA	NA	0	0	0	0	0	0	0	0	0	0	0	1	1	0	0	0	0	0
Azospira_oryzae	Bacteria	Proteobacteria	Betaproteobacteria	Rhodocyclales	Rhodocyclaceae	Azospira	oryzae	2	1224	28216	206389	75787	146937	146939	6a3	LMG9096	AF011347		65.2	1.8	NA	NA	NA	NA	40	NA	NA	NA	NA	NA	NA	0	0	0	0	0	0	0	0	0	0	0	1	1	0	0	0	0	0
Azospirillum	Bacteria	Proteobacteria	Alphaproteobacteria	Rhodospirillales	Rhodospirillaceae	Azospirillum		2	1224	28211	204441	41295	191						69	2.95	NA	NA	5.5	7.5	NA	33	41	0.517	NA	NA	NA	0	0	0	0	0	0	0	0	0	0	0	0	1	0	0	0	0	0
Azospirillum_brasilense	Bacteria	Proteobacteria	Alphaproteobacteria	Rhodospirillales	Rhodospirillaceae	Azospirillum	brasilense	2	1224	28211	204441	41295	191	192	Sp7	BR11001|ATCC29145|DSM1690	X79739		70.5	2.95	NA	NA	6	7.8	37	NA	NA	NA	NA	NA	NA	0	0	0	0	0	0	0	0	0	0	0	1	1	1	0	0	0	0
Azospirillum_lipoferum	Bacteria	Proteobacteria	Alphaproteobacteria	Rhodospirillales	Rhodospirillaceae	Azospirillum	lipoferum	2	1224	28211	204441	41295	191	193	Sp59b	BR11080|ATCC29707|DSM1691	M59061		69.5	2.95	NA	NA	5.7	6.8	37	NA	NA	NA	NA	3	NA	0	0	0	0	0	0	0	0	0	0	0	1	1	1	0	0	0	0
Azotobacter_chroococcum	Bacteria	Proteobacteria	Gammaproteobacteria	Pseudomonadales	Pseudomonadaceae	Azotobacter	chroococcum	2	1224	1236	72274	135621	352	353	R.L. Starkeys strain 43	ATCC9043|DSM2286|WR-88			66.65	4	NA	7.25	NA	NA	NA	14	37	NA	NA	NA	NA	0	0	1	0	0	0	0	0	0	0	0	0	1	1	0	0	0	0
Azotobacter_vinelandii	Bacteria	Proteobacteria	Gammaproteobacteria	Pseudomonadales	Pseudomonadaceae	Azotobacter	vinelandii	2	1224	1236	72274	135621	352	354	ATCC478	ATCC478|DSM2289|WR-100			65.7	4	NA	7.25	NA	NA	NA	14	37	NA	NA	NA	NA	0	0	1	0	0	0	0	0	0	0	0	0	1	1	0	0	0	0
Bacillus_amyloliquefaciens	Bacteria	Firmicutes	Bacilli	Bacillales	Bacillaceae	Bacillus	amyloliquefaciens	2	1239	91061	1385	186817	1386	1390	ATCC23350	F|DSM7|LMG9814|NCIMB12077|NRRLB-14393	X60605		44.6	2.4	NA	NA	NA	NA	35	15	50	NA	NA	5	NA	0	0	0	0	0	0	0	0	0	0	0	0	0	0	0	0	0	1
Bacillus_anthracis	Bacteria	Firmicutes	Bacilli	Bacillales	Bacillaceae	Bacillus	anthracis	2	1239	91061	1385	186817	1386	1392	Vollum	ATCC14578|NCIB9377|NCTC10340	AF176321		33.2	NA	NA	NA	6	7	NA	20	40	NA	2	7	NA	0	0	0	0	0	0	0	0	0	0	0	1	0	0	0	0	0	0
Bacillus_aryabhattai	Bacteria	Firmicutes	Bacilli	Bacillales	Bacillaceae	Bacillus	aryabhattai	2	1239	91061	1385	186817	1386	412384	B8W22	MTCC7755|JCM13839	EF114313		38	NA	NA	NA	6	10	28	20	37	NA	8.7	11.6	NA	0	0	0	0	0	0	0	0	0	0	0	1	1	1	0	0	0	1
Bacillus_atrophaeus	Bacteria	Firmicutes	Bacilli	Bacillales	Bacillaceae	Bacillus	atrophaeus	2	1239	91061	1385	186817	1386	1452	NRRLNRS-213	ATCC49337|DSM7264|JCM9070|LMG17795|NCIMB12899	AB021181		42	3	NA	NA	5.6	5.7	29	7.5	52.5	NA	5	7	NA	0	0	0	0	0	0	0	0	0	0	0	1	0	0	0	0	0	0
Bacillus_cellulosilyticus	Bacteria	Firmicutes	Bacilli	Bacillales	Bacillaceae	Bacillus	cellulosilyticus	2	1239	91061	1385	186817	1386	1413	N-4	JCM9156|DSM2522	AB043852		39.6	2.5	NA	9.5	8	10	37	20	40	NA	12	12	NA	0	0	0	0	0	0	0	0	0	0	0	1	0	0	0	0	0	0
Bacillus_cereus	Bacteria	Firmicutes	Bacilli	Bacillales	Bacillaceae	Bacillus	cereus	2	1239	91061	1385	186817	1386	1396	ATCC14579	DSM31|JCM2152|LMG6923|NCIMB9373|NRRLB-3711|IAM12605	D16266		36.2	7.5	NA	NA	NA	NA	37	6	42.5	NA	NA	NA	NA	0	0	0	0	0	0	0	0	0	0	0	1	0	1	0	0	0	0
Bacillus_clausii	Bacteria	Firmicutes	Bacilli	Bacillales	Bacillaceae	Bacillus	clausii	2	1239	91061	1385	186817	1386	79880	PN-23	ATCC700160|DSM8716|LMG17945|NCIMB10309	X76440		44.15	3	NA	8	7	NA	NA	15	50	NA	NA	10	NA	0	0	0	0	0	0	0	0	0	0	0	1	0	0	0	0	0	0
Bacillus_coagulans	Bacteria	Firmicutes	Bacilli	Bacillales	Bacillaceae	Bacillus	coagulans	2	1239	91061	1385	186817	1386	1398	ATCC7050	DSM1|JCM2257|LMG6326|NCIMB9365|NRRLNRS-609|IAM12463	D16267		44.5	0.8	NA	7	4	10.75	48.5	30	59	NA	2	2	NA	0	0	0	0	0	0	0	0	0	0	0	1	0	0	0	0	0	1
Bacillus_cytotoxicus	Bacteria	Firmicutes	Bacilli	Bacillales	Bacillaceae	Bacillus	cytotoxicus	2	1239	91061	1385	186817	1386	580165	NVH391-98	DSM22905|CIP110041	AM747234		35.85	NA	NA	NA	NA	NA	33.5	20	50	NA	NA	NA	NA	0	0	0	0	0	0	0	0	0	0	0	1	0	0	0	0	0	0
Bacillus_halodurans	Bacteria	Firmicutes	Bacilli	Bacillales	Bacillaceae	Bacillus	halodurans	2	1239	91061	1385	186817	1386	86665	PN-80	ATCC27557|DSM497|LMG7121|NRRLB-3881	AJ302709		43	3.5	NA	9.5	7	NA	NA	15	55	NA	2	12	NA	0	0	0	0	0	0	0	0	0	0	0	0	0	0	0	0	0	0
Bacillus_infantis	Bacteria	Firmicutes	Bacilli	Bacillales	Bacillaceae	Bacillus	infantis	2	1239	91061	1385	186817	1386	324767	SMC4352-1	KCCM90025|JCM13438	AY904032		40.8	NA	NA	NA	NA	NA	NA	37	37	NA	NA	NA	NA	0	0	0	0	0	0	0	0	0	0	0	1	0	0	0	0	0	0
Bacillus_kaustophilus	Bacteria	Firmicutes	Bacilli	Bacillales	Bacillaceae	Geobacillus	kaustophilus	2	1239	91061	1385	186817	129337	1462	ATCC8005	LMG9819 | NCIMB8547	X60618		53.9	3.25	NA	NA	6.2	7.5	62.5	37	70	NA	NA	NA	NA	0	0	0	0	0	0	0	0	0	0	0	1	1	0	0	0	0	0
Bacillus_licheniformis	Bacteria	Firmicutes	Bacilli	Bacillales	Bacillaceae	Bacillus	licheniformis	2	1239	91061	1385	186817	1386	1402	ATCC14580	CCM2145|DSM13|LMG12363|IFO12200|NCIMB9375	X68416		44.7	2.25	NA	NA	5.7	6.8	NA	15	52.5	NA	5	7	NA	0	0	0	0	0	0	0	0	0	0	0	1	1	1	0	0	0	1
Bacillus_megaterium	Bacteria	Firmicutes	Bacilli	Bacillales	Bacillaceae	Bacillus	megaterium	2	1239	91061	1385	186817	1386	1404	ATCC14581	CCM2007|DSM32|NCIMB9376|NCTC10342|LMG7127|IAM13418	D16273		37.2	3.5	NA	NA	6	7	30	9	40	NA	2	7	NA	0	0	0	0	0	0	0	0	0	0	0	1	1	0	0	0	0	1
Bacillus_methanolicus	Bacteria	Firmicutes	Bacilli	Bacillales	Bacillaceae	Bacillus	methanolicus	2	1239	91061	1385	186817	1386	1471	PB1	NICMB13113|LMG16799|KCTC3735			49	NA	NA	NA	6.5	NA	55	35	60	NA	NA	NA	NA	0	0	0	0	0	0	0	0	0	0	0	1	1	0	0	0	0	0
Bacillus_mycoides	Bacteria	Firmicutes	Bacilli	Bacillales	Bacillaceae	Bacillus	mycoides	2	1239	91061	1385	186817	1386	1405	ATCC6942	DSM2048|LMG7128|NRRLB-14811|NRS273|NCIMB13305|KCTC3453	AB021192		34.1	4	NA	NA	5.7	7	NA	12.5	37.5	NA	NA	7	NA	0	0	0	0	0	0	0	0	0	0	0	1	0	1	0	0	0	1
Bacillus_pseudofirmus	Bacteria	Firmicutes	Bacilli	Bacillales	Bacillaceae	Bacillus	pseudofirmus	2	1239	91061	1385	186817	1386	79885	PN-3	DSM8715|NCIMB10283|C324|LMG17944|ATCC700159	X76439		39.9	4.5	NA	9	7	NA	NA	10	45	NA	5	17	NA	0	0	0	0	0	0	0	0	0	0	0	0	0	0	0	0	0	0
Bacillus_pumilus	Bacteria	Firmicutes	Bacilli	Bacillales	Bacillaceae	Bacillus	pumilus	2	1239	91061	1385	186817	1386	1408	NCDO1766	ATCC7061|DSM27|JCM2508|NCIMB9369	X60637		40.7	2.5	NA	NA	6	9.5	NA	10	45	NA	2	10	NA	0	0	0	0	0	0	0	0	0	0	0	1	1	0	0	0	0	1
Bacillus_safensis	Bacteria	Firmicutes	Bacilli	Bacillales	Bacillaceae	Bacillus	safensis	2	1239	91061	1385	186817	1386	561879	FO-36b	ATCCBAA-1126|NBRC100820	AF234854		41.2	1.1	NA	NA	5.6	NA	33.5	10	50	NA	NA	10	NA	0	0	0	0	0	0	0	0	0	0	0	1	1	0	0	1	0	1
Bacillus_selenitireducens	Bacteria	Firmicutes	Bacilli	Bacillales	Sporolactobacillaceae		selenitireducens	2	1239	91061	1385	186821		85683	MLS10	ATCC700615|DSM15326	AF064704		49	4	NA	9.25	NA	NA	NA	20	20	4.2	2	22	NA	0	0	0	0	0	0	0	0	0	0	0	1	0	0	0	0	0	0
Bacillus_smithii	Bacteria	Firmicutes	Bacilli	Bacillales	Bacillaceae	Bacillus	smithii	2	1239	91061	1385	186817	1386	1479	NRRL NRS-173, JCM 9076, LMG 12526, DSM 4216	BELMECOS14B3	DSM 4216	Z26935	NA	NA	NA	NA	NA	NA	42.5	25	65	NA	NA	3	NA	0	0	0	0	0	0	0	0	0	0	0	1	1	0	0	0	0	0
Bacillus_stratosphericus	Bacteria	Firmicutes	Bacilli	Bacillales	Bacillaceae	Bacillus	stratosphericus	2	1239	91061	1385	186817	1386	293386	41KF2a	MTCC7305|JCM13349	AJ831841		44	NA	NA	NA	6	10	NA	8	37	NA	11.6	17.4	NA	0	0	0	0	0	0	0	0	0	0	0	1	1	1	0	0	0	1
Bacillus_subtilis	Bacteria	Firmicutes	Bacilli	Bacillales	Bacillaceae	Bacillus	subtilis	2	1239	91061	1385	186817	1386	1423	NRRLNRS-744	ATCC6051|IAM12118|CCM2216|DSM10			42.9	2.5	NA	NA	5.6	5.6	29	17.5	50	NA	7	7	NA	0	0	0	0	0	0	0	0	0	0	0	1	0	0	0	0	0	0
Bacillus_thuringiensis	Bacteria	Firmicutes	Bacilli	Bacillales	Bacillaceae	Bacillus	thuringiensis	2	1239	91061	1385	186817	1386	1428	IAM12077	ATCC10792|NRRLNRS-996|DSM2046|LMG7138|NCIMB9134	D16281		34.3	4	NA	NA	7	7	NA	12.5	42.5	NA	2	7	NA	0	0	0	0	0	0	0	0	0	0	0	1	0	0	0	0	0	0
Bacillus_toyonensis	Bacteria	Firmicutes	Bacilli	Bacillales	Bacillaceae	Bacillus	toyonensis	2	1239	91061	1385	186817	1386	155322	BCT-7112	CECT876|NCIMB14858	AJ310100		35.6	3.7	NA	6.5	5	9.5	35	10	45	NA	NA	5	NA	0	0	0	0	0	0	0	0	0	0	0	1	1	0	0	0	0	0
Bacillus_weihenstephanensis	Bacteria	Firmicutes	Bacilli	Bacillales	Bacillaceae	Bacillus	weihenstephanensis	2	1239	91061	1385	186817	1386	1405	WSBC10204	DSM11821|LMG18989	AB021199		NA	NA	NA	NA	6	7	NA	4	40	NA	2	7	NA	0	0	0	0	0	0	0	0	0	0	0	1	0	0	0	0	0	0
Bacteriovorax_marinus	Bacteria	Proteobacteria	Oligoflexia	Bacteriovoracales	Halobacteriovoraceae	Halobacteriovorax	marinus	2	1224	1553900	2024979	1652132	1652133	97084	SJ	ATCCBAA-682 | DSM15412	AF084854		38	NA	NA	NA	NA	NA	22.5	NA	NA	NA	NA	NA	NA	0	0	0	0	0	0	0	0	0	0	0	0	0	0	1	1	0	0
Bacteroides_caccae	Bacteria	Bacteroidetes	Bacteroidia	Bacteroidales	Bacteroidaceae	Bacteroides	caccae	2	976	200643	171549	815	816	47678		ATCC|43185|VPI|3452A			40	NA	NA	NA	NA	NA	NA	NA	NA	NA	NA	NA	4570803	0	0	0	0	0	0	0	0	0	0	0	0	0	0	0	0	1	1
Bacteroides_capillosus	Bacteria	Firmicutes	Clostridia	Clostridiales	Ruminococcaceae	Pseudoflavonifractor	capillosus	2	1239	186801	186802	541000	1017280	106588	ATCC29799	CCUG15402	AY136666		60	4.3	NA	NA	NA	NA	NA	30	45	NA	NA	NA	NA	0	0	0	0	0	0	0	0	0	0	0	0	0	0	0	0	0	0
Bacteroides_cellulosilyticus	Bacteria	Bacteroidetes	Bacteroidia	Bacteroidales	Bacteroidaceae	Bacteroides	cellulosilyticus	2	976	200643	171549	815	816	246787		CRE21|DSM|14838|CCUG|44979	AJ583243		41.1	0.9	NA	6.8	6.5	7.2	NA	30	39	NA	NA	NA	7084828	0	0	0	0	0	0	0	0	0	0	0	0	0	0	0	1	1	1
Bacteroides_clarus	Bacteria	Bacteroidetes	Bacteroidia	Bacteroidales	Bacteroidaceae	Bacteroides	clarus	2	976	200643	171549	815	816	626929		YIT|1205|JCM|16067|DSM|22519	AB490801		45.3	NA	NA	NA	NA	NA	NA	NA	NA	NA	NA	NA	NA	0	0	0	0	0	0	0	0	0	0	0	0	0	0	0	0	1	0
Bacteroides_coagulans	Bacteria	Firmicutes	Tissierellia				coagulans	2	1239	1737404				46507	ATCC29798	DSM20705|JCM12528|LMG8206	DQ497990		37	1.4	NA	NA	NA	NA	NA	NA	NA	NA	NA	NA	NA	1	0	0	0	0	0	0	0	0	0	0	0	0	0	0	0	0	0
Bacteroides_coprocola	Bacteria	Bacteroidetes	Bacteroidia	Bacteroidales	Bacteroidaceae	Bacteroides	coprocola	2	976	200643	171549	815	816	310298		M16|JCM|12979|DSM|17136|M11|JCM|12980|M156|JCM|12981	AB200224		42.4	0.8	NA	NA	NA	NA	37	NA	NA	NA	NA	NA	4300117	0	0	0	0	0	0	0	0	0	0	0	0	0	0	0	1	1	1
Bacteroides_coprophilus	Bacteria	Bacteroidetes	Bacteroidia	Bacteroidales	Bacteroidaceae	Bacteroides	coprophilus	2	976	200643	171549	815	816	387090		CB42|JCM|13818|DSM|18228CB40|JCM|13816|CB41|JCM|13817	AB064919|AB260025|AB260026.		44.7	NA	NA	NA	NA	NA	NA	NA	NA	NA	NA	NA	4041504	0	0	0	0	0	0	0	0	0	0	0	0	0	0	0	0	1	0
Bacteroides_distasonis	Bacteria	Bacteroidetes	Bacteroidia	Bacteroidales	Tannerellaceae	Parabacteroides	distasonis	2	976	200643	171549	2005525	375288	823	ATCC8503	CCUG4941|CIP104284|DSM20701|JCM5825|NCTC11152			44	3.3	NA	NA	NA	NA	NA	NA	NA	NA	NA	NA	NA	0	0	0	0	0	0	0	0	0	0	0	0	0	0	0	1	1	1
Bacteroides_dorei	Bacteria	Bacteroidetes	Bacteroidia	Bacteroidales	Bacteroidaceae	Bacteroides	dorei	2	976	200643	171549	815	816	357276		JCM|13471|DSM|17855	AB242142		43	NA	NA	NA	NA	NA	37	NA	NA	NA	NA	NA	5310365	0	0	0	0	0	0	0	0	0	0	0	0	0	0	0	1	1	1
Bacteroides_eggerthii	Bacteria	Bacteroidetes	Bacteroidia	Bacteroidales	Bacteroidaceae	Bacteroides	eggerthii	2	976	200643	171549	815	816	28111		ATCC|27754| VPI|T5|42B			46	NA	NA	NA	NA	NA	37	25	NA	NA	NA	NA	4234350	0	0	0	0	0	0	0	0	0	0	0	0	0	0	0	0	0	0
Bacteroides_finegoldii	Bacteria	Bacteroidetes	Bacteroidia	Bacteroidales	Bacteroidaceae	Bacteroides	finegoldii	2	976	200643	171549	815	816	338188	199	JCM13345|DSM17565	AB222699		NA	3	NA	NA	NA	NA	37	NA	NA	NA	NA	NA	4418465	0	0	0	0	0	0	0	0	0	0	0	0	0	0	0	1	1	1
Bacteroides_fluxus	Bacteria	Bacteroidetes	Bacteroidia	Bacteroidales	Bacteroidaceae	Bacteroides	fluxus	2	976	200643	171549	815	816	626930		YIT|12057|JCM|16101|DSM|22534	AB490802		45.2	NA	NA	NA	NA	NA	NA	NA	NA	NA	NA	NA	NA	0	0	0	0	0	0	0	0	0	0	0	0	0	0	0	0	1	0
Bacteroides_fragilis	Bacteria	Bacteroidetes	Bacteroidia	Bacteroidales	Bacteroidaceae	Bacteroides	fragilis	2	976	200643	171549	815	816	817	NCTC 9343	ATCC25285|CCUG4856|CIP77.16|DSM2151|JCM11019|LMG10263	AB050106|X83935|M11656	|NCTC 9343T|NC_003228|CR626927|YCH46|NC_006347|AP006841	42.5	4.8	NA	8.5	7	NA	NA	25	45	NA	NA	NA	5310990	0	0	0	0	0	0	0	0	0	0	0	1	0	0	0	1	1	1
Bacteroides_galacturonicus	Bacteria	Bacteroidetes	Bacteroidia	Bacteroidales	Bacteroidaceae	Bacteroides	galacturonicus	2	976	200643	171549	815	816	384639	N6	ATCC43244|DSM3978	DQ497994		36	4.75	NA	NA	NA	NA	37.5	NA	NA	NA	NA	NA	NA	0	0	0	0	0	0	0	0	0	0	0	0	0	0	0	0	0	0
Bacteroides_goldsteinii	Bacteria	Bacteroidetes	Bacteroidia	Bacteroidales	Tannerellaceae	Parabacteroides	goldsteinii	2	976	200643	171549	2005525	375288	328812	WAL12034	CCUG48944|ATCCBAA-1180	AY974070		43	5.6	NA	NA	NA	NA	NA	NA	NA	NA	NA	NA	NA	0	0	0	0	0	0	0	0	0	0	0	0	0	0	0	0	1	1
Bacteroides_helcogenes	Bacteria	Bacteroidetes	Bacteroidia	Bacteroidales	Bacteroidaceae	Bacteroides	helcogenes	2	976	200643	171549	815	816	290053	P36-108	ATCC35417|CCUG15421|DSM20613|JCM6297	AB200227		45.8	2.4	NA	NA	NA	NA	NA	NA	NA	NA	NA	NA	3998906	0	0	0	0	0	0	0	0	0	0	0	0	0	0	0	0	0	0
Bacteroides_intestinalis	Bacteria	Bacteroidetes	Bacteroidia	Bacteroidales	Bacteroidaceae	Bacteroides	intestinalis	2	976	200643	171549	815	816	329854		JCM|13265|DSM|17393|JCM|13266	AB214328		44	0.8	NA	NA	NA	NA	37	NA	NA	NA	NA	NA	6031112	1	0	0	0	0	0	0	0	0	0	0	0	0	0	0	0	1	1
Bacteroides_massiliensis	Bacteria	Bacteroidetes	Bacteroidia	Bacteroidales	Bacteroidaceae	Bacteroides	massiliensis	2	976	200643	171549	815	816	204516		B84634|CIP|107942|CCUG|48901	AY126616		49	NA	NA	NA	NA	NA	37	NA	NA	NA	NA	NA	NA	0	0	0	0	0	0	0	0	0	0	0	0	0	0	0	1	1	1
Bacteroides_merdae	Bacteria	Bacteroidetes	Bacteroidia	Bacteroidales	Tannerellaceae	Parabacteroides	merdae	2	976	200643	171549	2005525	375288	46503		ATCC|43184|VPI|T4-1			44	1.6	NA	5.3	NA	NA	NA	NA	NA	NA	NA	NA	NA	0	0	0	0	0	0	0	0	0	0	0	0	0	0	0	0	1	1
Bacteroides_nordii	Bacteria	Bacteroidetes	Bacteroidia	Bacteroidales	Bacteroidaceae	Bacteroides	nordii	2	976	200643	171549	815	816	291645	WAL11050	ATCCBAA-998|CCUG48943	AY608697		41.4	2.75	NA	NA	NA	NA	NA	NA	NA	NA	NA	NA	NA	1	0	0	0	0	0	0	0	0	0	0	0	0	0	0	1	1	1
Bacteroides_oleiciplenus	Bacteria	Bacteroidetes	Bacteroidia	Bacteroidales	Bacteroidaceae	Bacteroides	oleiciplenus	2	976	200643	171549	815	816	626931		YIT|12058|JCM|16102|DSM|22535	AB490803		43.6	NA	NA	NA	NA	NA	NA	NA	NA	NA	NA	NA	NA	0	0	0	0	0	0	0	0	0	0	0	1	0	0	0	0	1	0
Bacteroides_ovatus	Bacteria	Bacteroidetes	Bacteroidia	Bacteroidales	Bacteroidaceae	Bacteroides	ovatus	2	976	200643	171549	815	816	28116		ATCC|8483|BCRC|10623|CCUG|4943|CIP|103756|DSM|1896|JCM|5824|NCTC|11153	AB050108|L16484|X83952		41	NA	NA	NA	NA	NA	NA	NA	NA	NA	NA	NA	6472489	1	0	0	0	0	0	0	0	0	0	0	0	0	0	0	1	1	1
Bacteroides_pectinophilus	Bacteria	Firmicutes	Clostridia	Clostridiales			pectinophilus	2	1239	186801	186802			384638		N3|ATCC|43243	DQ497993		45	0.5	NA	NA	NA	NA	NA	NA	NA	NA	NA	NA	3028326	0	0	0	0	0	0	0	0	0	0	0	0	0	0	0	0	0	0
Bacteroides_plebeius	Bacteria	Bacteroidetes	Bacteroidia	Bacteroidales	Bacteroidaceae	Bacteroides	plebeius	2	976	200643	171549	815	816	310297		M12|JCM|12973|DSM|17135M14|JCM|12974|M35|JCM|12975|M122|JCM|12976|M131|JCM|1297|M132|JCM|12978	AB200217		43.9	0.8	NA	NA	NA	NA	37	NA	NA	NA	NA	NA	4421924	0	0	0	0	0	0	0	0	0	0	0	0	0	1	0	1	1	1
Bacteroides_pyogenes	Bacteria	Bacteroidetes	Bacteroidia	Bacteroidales	Bacteroidaceae	Bacteroides	pyogenes	2	976	200643	171549	815	816	310300	P39-88	ATCC35418|CCUG15419|DSM20611|JCM6294	AB200229		46.85	2.75	NA	NA	NA	NA	37	NA	NA	NA	NA	NA	NA	0	0	0	0	0	0	0	0	0	0	0	0	0	0	0	0	0	0
Bacteroides_salanitronis	Bacteria	Bacteroidetes	Bacteroidia	Bacteroidales	Bacteroidaceae	Bacteroides	salanitronis	2	976	200643	171549	815	816	376805	BL78	JCM13657|DSM18179	AB253731		46.9	3.2	NA	NA	NA	NA	37	NA	NA	NA	NA	NA	4308663	0	0	0	0	0	0	0	0	0	0	0	0	0	0	0	0	1	0
Bacteroides_salyersiae	Bacteria	Bacteroidetes	Bacteroidia	Bacteroidales	Bacteroidaceae	Bacteroides	salyersiae	2	976	200643	171549	815	816	291644		WAL|10018|ATCBAA|997|CCUG|48945	AY608696		42	NA	NA	NA	NA	NA	NA	NA	NA	NA	NA	NA	NA	1	0	0	0	0	0	0	0	0	0	0	0	0	0	0	1	1	1
Bacteroides_splanchnicus	Bacteria	Bacteroidetes	Bacteroidia	Bacteroidales	Odoribacteraceae	Odoribacter	splanchnicus	2	976	200643	171549	1853231	283168	28118	ATCC29572	CCUG21054|CIP104287|DSM20712|LMG8202|NCTC10825	L16496		NA	3	NA	NA	NA	NA	NA	NA	NA	NA	NA	NA	NA	1	0	0	0	0	0	0	0	0	0	0	0	0	0	0	0	0	0
Bacteroides_stercoris	Bacteria	Bacteroidetes	Bacteroidia	Bacteroidales	Bacteroidaceae	Bacteroides	stercoris	2	976	200643	171549	815	816	46506		ATCC|43183|VPI|B5|21			46	12.6	NA	NA	5	5.4	37	NA	NA	NA	NA	NA	4009829	1	0	0	0	0	0	0	0	0	0	0	0	0	0	0	0	0	1
Bacteroides_thetaiotaomicron	Bacteria	Bacteroidetes	Bacteroidia	Bacteroidales	Bacteroidaceae	Bacteroides	thetaiotaomicron	2	976	200643	171549	815	816	818	ATCC 29148	CCUG10774|CIP104206|DSM2079|JCM5827|NCTC10582|VPI5482	M58763|AB050109|L16489	VPI5482|NC_004663|AE015928	41.5	2.5	NA	NA	NA	NA	NA	NA	NA	NA	NA	NA	6293399	1	0	0	0	0	0	0	0	0	0	0	0	0	0	0	1	1	1
Bacteroides_uniformis	Bacteria	Bacteroidetes	Bacteroidia	Bacteroidales	Bacteroidaceae	Bacteroides	uniformis	2	976	200643	171549	815	816	820	ATCC8492	CCUG4942CIP 103695, DSM 6597, JCM 5828, NCTC 13054	Alanine arylamidase		46.5	1.15	NA	NA	NA	NA	36	25	45	NA	NA	NA	NA	1	0	0	0	0	0	0	0	0	0	0	0	0	0	0	1	1	1
Bacteroides_vulgatus	Bacteria	Bacteroidetes	Bacteroidia	Bacteroidales	Bacteroidaceae	Bacteroides	vulgatus	2	976	200643	171549	815	816	821	ATCC 8482	BCRC2903|CCUG4940|CIP103714|DSM1447|NBRC14291|JCM5826|LMG7956|LMG17767|NCTC11154	M58762|J867050|AB050111		41	4.6	NA	NA	NA	NA	NA	NA	NA	NA	NA	NA	5163189	0	0	0	0	0	0	0	0	0	0	0	1	0	0	0	1	1	1
Bacteroides_xylanisolvens	Bacteria	Bacteroidetes	Bacteroidia	Bacteroidales	Bacteroidaceae	Bacteroides	xylanisolvens	2	976	200643	171549	815	816	371601	XB1A	DSM18836 | CCUG53782	AM230650		42.8	2.15	NA	6.8	6	7.2	38	25	42	NA	NA	NA	6851463	0	0	0	0	0	0	0	0	0	0	0	0	0	0	0	1	1	1
Bacteroides_zoogleoformans	Bacteria	Bacteroidetes	Bacteroidia	Bacteroidales	Bacteroidaceae	Bacteroides	zoogleoformans	2	976	200643	171549	815	816	28119	D28K-1	ATCC33285			47	4.4	NA	NA	NA	NA	33.5	25	NA	NA	NA	NA	NA	0	0	1	0	1	0	0	1	0	0	0	0	0	0	0	0	0	0
Bacteroides_finegoldii	Bacteria	Bacteroidetes	Bacteroidia	Bacteroidales	Bacteroidaceae	Bacteroides	finegoldii	2	976	200643	171549	815	816	338188		JCM|13345|DSM|17565|JCM|13346	AB222699		42.5	0.8	NA	NA	NA	NA	37	NA	NA	NA	NA	NA	NA	0	0	0	0	0	0	0	0	0	0	0	0	0	0	0	0	1	1
Barnesiella_intestinihominis	Bacteria	Bacteroidetes	Bacteroidia	Bacteroidales	Barnesiellaceae	Barnesiella	intestinihominis	2	976	200643	171549	2005519	397864	487174		YIT|11860T|5DSM|21032T|5JCM|15079T	AB370251		45.5	NA	NA	NA	NA	NA	NA	NA	NA	NA	NA	NA	NA	0	0	0	0	0	0	0	0	0	0	0	0	0	0	1	1	1	1
Bartonella_australis	Bacteria	Proteobacteria	Alphaproteobacteria	Rhizobiales	Bartonellaceae	Bartonella	australis	2	1224	28211	356	772	773	388640	AUST/NH1	CCUG51999|CIP108978T|			NA	NA	NA	NA	NA	NA	NA	NA	NA	NA	NA	NA	NA	0	0	0	0	0	0	0	0	0	0	0	0	0	0	0	0	0	0
Bartonella_bacilliformis	Bacteria	Proteobacteria	Alphaproteobacteria	Rhizobiales	Bartonellaceae	Bartonella	bacilliformis	2	1224	28211	356	772	773	774	ATCC35685	ATCC35865	Z11683		39	0.55	NA	NA	NA	NA	27.5	20	37	NA	NA	NA	NA	0	0	0	0	0	0	0	0	0	0	0	1	0	0	0	0	0	0
Bartonella_clarridgeiae	Bacteria	Proteobacteria	Alphaproteobacteria	Rhizobiales	Bartonellaceae	Bartonella	clarridgeiae	2	1224	28211	356	772	773	56426	Houston-2-Cat	ATCC51734	X89208		NA	0.55	NA	NA	NA	NA	36	20	37	NA	NA	NA	NA	0	0	0	0	0	0	0	0	0	0	0	0	0	0	0	0	0	0
Bartonella_grahamii	Bacteria	Proteobacteria	Alphaproteobacteria	Rhizobiales	Bartonellaceae	Bartonella	grahamii	2	1224	28211	356	772	773	33045	V2	ATCC700132|NCTC12860	Z31349		40	0.55	NA	NA	NA	NA	36	20	37	NA	NA	NA	NA	0	0	0	0	0	0	0	0	0	0	0	0	0	0	0	0	0	0
Bartonella_henselae	Bacteria	Proteobacteria	Alphaproteobacteria	Rhizobiales	Bartonellaceae	Bartonella	henselae	2	1224	28211	356	772	773	38323	Houston-1	G5436|ATCC49882	M73229		41	0.55	NA	NA	NA	NA	36	20	37	NA	NA	NA	NA	0	0	0	0	0	0	0	0	0	0	0	1	0	0	0	0	0	0
Bartonella_koehlerae	Bacteria	Proteobacteria	Alphaproteobacteria	Rhizobiales	Bartonellaceae	Bartonella	koehlerae	2	1224	28211	356	772	773	92181	C-29	ATCC700693	AF076237		NA	0.75	NA	NA	NA	NA	35	20	37	NA	NA	NA	NA	0	0	0	0	0	0	0	0	0	0	0	0	0	0	0	0	0	0
Bartonella_quintana	Bacteria	Proteobacteria	Alphaproteobacteria	Rhizobiales	Bartonellaceae	Bartonella	quintana	2	1224	28211	356	772	773	803	ATCCVR-358	ATCCVR-358	M11927\M73228		40	0.55	NA	NA	NA	NA	36	20	37	NA	NA	NA	NA	0	0	0	0	0	0	0	0	0	0	0	0	1	0	0	0	0	0
Bartonella_schoenbuchensis	Bacteria	Proteobacteria	Alphaproteobacteria	Rhizobiales	Bartonellaceae	Bartonella	schoenbuchensis	2	1224	28211	356	772	773	165694	NCTC13165		AJ278187		NA	0.5	NA	NA	NA	NA	NA	20	37	NA	NA	NA	NA	0	0	0	0	0	0	0	0	0	0	0	0	0	0	0	0	0	0
Bartonella_schoenbuchii	Bacteria	Proteobacteria	Alphaproteobacteria	Rhizobiales	Bartonellaceae	Bartonella	schoenbuchii	2	1224	28211	356	772	773	165694	R1	NCTC 13165|DSM 13525	AJ278187|AJ278183		NA	1.5	NA	NA	NA	NA	NA	NA	NA	NA	NA	NA	NA	0	0	0	0	0	0	0	0	0	0	0	0	0	0	0	0	0	0
Bartonella_tribocorum	Bacteria	Proteobacteria	Alphaproteobacteria	Rhizobiales	Bartonellaceae	Bartonella	tribocorum	2	1224	28211	356	772	773	85701	IBS506	CIP105476	AJ003070		38	1.5	NA	NA	NA	NA	35	20	37	NA	NA	NA	NA	0	0	0	0	0	0	0	0	0	0	0	0	0	0	0	0	0	0
Bartonella_vinsonii	Bacteria	Proteobacteria	Alphaproteobacteria	Rhizobiales	Bartonellaceae	Bartonella	vinsonii	2	1224	28211	356	772	773	33047	93-COI	ATCC51672	L35052		NA	0.55	NA	NA	NA	NA	36	20	37	NA	NA	NA	NA	0	0	0	0	0	0	0	0	0	0	0	1	0	0	0	0	0	0
Basfia_succiniciproducens	Bacteria	Proteobacteria	Gammaproteobacteria	Pasteurellales	Pasteurellaceae	Basfia	succiniciproducens	2	1224	1236	135625	712	697331	653940	JF4016T	DSM22022|CCUG57335	FJ463881		42.5	NA	NA	NA	NA	NA	37	NA	NA	NA	NA	NA	NA	0	0	0	0	0	0	0	0	0	0	0	0	1	0	0	0	0	1
Bdellovibrio_bacteriovorus	Bacteria	Proteobacteria	Oligoflexia	Bdellovibrionales	Bdellovibrionaceae	Bdellovibrio	bacteriovorus	2	1224	1553900	213481	213483	958	959	HD100	DSM50701|ICPB3268|NCIB9529	AJ292759		50.4	0.95	NA	NA	NA	NA	29	NA	35	NA	NA	NA	NA	0	0	0	0	0	0	0	0	0	0	0	1	1	0	0	0	0	0
Bdellovibrio_exovorus	Bacteria	Proteobacteria	Oligoflexia	Bdellovibrionales	Bdellovibrionaceae	Bdellovibrio	exovorus	2	1224	1553900	213481	213483	958	453816	JSS	ATCCBAA2330|DSM25223	EF687743		46.1	0.95	NA	NA	NA	NA	NA	30	30	NA	NA	NA	NA	0	0	0	0	0	0	0	0	0	0	0	0	0	0	0	0	0	0
Beijerinckia_indica	Bacteria	Proteobacteria	Alphaproteobacteria	Rhizobiales	Beijerinckiaceae	Beijerinckia	indica	2	1224	28211	356	45404	532	533	DelftE.II.12.1.1	ATCC9039|DSM1715|NCIB8712|WR-119	M59060		56.6	2.3	NA	7	3	10	25	10	35	NA	NA	NA	NA	0	0	0	0	0	0	0	0	0	0	0	0	0	1	0	0	0	0
Belliella_baltica	Bacteria	Bacteroidetes	Cytophagia	Cytophagales	Cyclobacteriaceae	Belliella	baltica	2	976	768503	768507	563798	232244	232259		BA134|DSM15883|LMG21964|CIP108006	AJ564643		35.4	1.95	NA	7	6	10	22.5	4	37	1.5	NA	6	NA	0	0	0	0	0	0	0	0	0	0	0	1	1	0	1	1	0	1
Bergeyella_zoohelcum	Bacteria	Bacteroidetes	Flavobacteriia	Flavobacteriales	Flavobacteriaceae	Bergeyella	zoohelcum	2	976	117743	200644	49546	59735	1015	D658	ATCC43767|CCUG12568|CCUG30535|CIP103041|NBRC16014|LMG8351|LMG12996|NCTC11660	M93153		36	NA	NA	NA	NA	NA	NA	25	37	NA	NA	NA	NA	1	0	0	0	0	0	0	0	0	0	0	0	0	1	0	0	0	0
Beutenbergia_cavernae	Bacteria	Actinobacteria	Actinobacteria	Micrococcales	Beutenbergiaceae	Beutenbergia	cavernae	2	201174	1760	85006	125316	84756	84757	HKI 0122	DSM12333|ATCCBAA-8|CCUG43141|CIP106362|IFO(nowNBRC)16432|JCM11478	Y18378		71	1.9	NA	NA	NA	NA	28	NA	37	NA	NA	4	NA	0	0	1	0	0	0	0	0	0	0	0	1	0	0	1	1	1	1
Bhargavaea_cecembensis	Bacteria	Firmicutes	Bacilli	Bacillales	Planococcaceae	Bhargavaea	cecembensis	2	1239	91061	1385	186818	941338	394098	DSE10	DES10|LMG24411|JCM14375	AM286423		59.5	6	NA	NA	7	7.5	37	15	55	NA	NA	6	NA	0	0	1	0	0	0	0	0	0	0	0	1	1	1	0	0	0	0
Bibersteinia_trehalosi	Bacteria	Proteobacteria	Gammaproteobacteria	Pasteurellales	Pasteurellaceae	Bibersteinia	trehalosi	2	1224	1236	135625	712	476528	47735	NCTC10370	ATCC29703			NA	NA	NA	NA	NA	NA	NA	NA	NA	NA	NA	NA	NA	0	0	0	0	0	0	0	0	0	0	0	0	0	0	0	0	0	0
Bifidobacterium_adolescentis	Bacteria	Actinobacteria	Actinobacteria	Bifidobacteriales	Bifidobacteriaceae	Bifidobacterium	adolescentis	2	201174	1760	85004	31953	1678	1680	ATCC15703	E194a|DSM20083|JCM1275|LMG10502|NCIMB702204	M58729	AP009256	59	NA	NA	6.75	NA	NA	39	26.5	44	NA	NA	NA	2089645	0	0	0	0	0	0	0	0	0	0	0	0	0	1	0	0	1	1
Bifidobacterium_angulatum	Bacteria	Actinobacteria	Actinobacteria	Bifidobacteriales	Bifidobacteriaceae	Bifidobacterium	angulatum	2	201174	1760	85004	31953	1678	1683	B677	ATCC27535|DSM20098|JCM7096|LMG11039|NCIMB702236	M84775		59	2.25	NA	6.7	6.3	7.2	39.5	28.5	42	NA	NA	NA	2021974	0	0	0	0	0	0	0	0	0	0	0	0	0	0	0	0	0	0
Bifidobacterium_animalis	Bacteria	Actinobacteria	Actinobacteria	Bifidobacteriales	Bifidobacteriaceae	Bifidobacterium	animalis	2	201174	1760	85004	31953	1678	28025	R101-8	LMG10508|ATCC25527|DSM20104|JCM1190|NCIMB702242	X70971		61.3	NA	NA	6.75	NA	NA	40	37	45	NA	3	4.2	1938483	0	0	0	0	0	0	0	0	0	0	0	0	0	1	0	0	1	1
Bifidobacterium_asteroides	Bacteria	Actinobacteria	Actinobacteria	Bifidobacteriales	Bifidobacteriaceae	Bifidobacterium	asteroides	2	201174	1760	85004	31953	1678	1684	C51	ATCC25910|DSM20089|JCM8230|LMG10735	M58730		59	2.25	NA	6.75	NA	NA	35.5	NA	NA	NA	NA	NA	NA	0	0	0	0	0	0	0	0	0	0	0	1	0	1	0	0	1	1
Bifidobacterium_bifidum	Bacteria	Actinobacteria	Actinobacteria	Bifidobacteriales	Bifidobacteriaceae	Bifidobacterium	bifidum	2	201174	1760	85004	31953	1678	1681	Ti	ATCC29521|DSM20456|JCM1255|LMG11041	M38018		61	NA	NA	6.75	NA	NA	39	26.5	44	NA	NA	NA	2214656	0	0	0	0	0	0	0	0	0	0	0	0	0	1	0	0	1	1
Bifidobacterium_boum	Bacteria	Actinobacteria	Actinobacteria	Bifidobacteriales	Bifidobacteriaceae	Bifidobacterium	boum	2	201174	1760	85004	31953	1678	78343	RU917	ATCC27917|DSM20432|JCM1211|LMG10736	D86190		60	3.5	NA	6.75	6	7.4	39.5	25	45	NA	NA	NA	NA	0	0	0	0	0	0	0	0	0	0	0	0	0	0	0	0	0	0
Bifidobacterium_breve	Bacteria	Actinobacteria	Actinobacteria	Bifidobacteriales	Bifidobacteriaceae	Bifidobacterium	breve	2	201174	1760	85004	31953	1678	1685	S1	ATCC15700|ATCC15700|DSM20213|JCM1192|NCIMB702257|UCC2003|S46	M58731		58	NA	NA	6.75	NA	NA	39	26.5	44	NA	NA	NA	2269415	0	0	0	0	0	0	0	0	0	0	0	0	0	1	0	0	1	1
Bifidobacterium_catenulatum	Bacteria	Actinobacteria	Actinobacteria	Bifidobacteriales	Bifidobacteriaceae	Bifidobacterium	catenulatum	2	201174	1760	85004	31953	1678	1686	B669	ATCC27539|DSM20103|JCM1194|LMG11043|NCIMB702246	M58732		54.7	NA	NA	6.7	6.3	7.2	40	28.25	42.75	NA	NA	NA	2079525	0	0	0	0	0	0	0	0	0	0	0	0	0	1	0	0	1	1
Bifidobacterium_choerinum	Bacteria	Actinobacteria	Actinobacteria	Bifidobacteriales	Bifidobacteriaceae	Bifidobacterium	choerinum	2	201174	1760	85004	31953	1678	35760	SU806	ATCC27686|DSM20434|JCM1212|LMG10510	D86186		66.3	2.5	NA	6.9	6.2	7.6	41.75	27	44.75	NA	NA	NA	NA	0	0	0	0	0	0	0	0	0	0	0	0	0	0	0	0	0	0
Bifidobacterium_cuniculi	Bacteria	Actinobacteria	Actinobacteria	Bifidobacteriales	Bifidobacteriaceae	Bifidobacterium	cuniculi	2	201174	1760	85004	31953	1678	1688	RA93	ATCC27916|DSM20435|JCM1213|LMG10738	M58734		64.1	3	NA	6.9	6.4	7.6	37	29	42.75	NA	NA	NA	NA	0	0	0	0	0	0	0	0	0	0	0	0	0	0	0	0	0	0
Bifidobacterium_dentium	Bacteria	Actinobacteria	Actinobacteria	Bifidobacteriales	Bifidobacteriaceae	Bifidobacterium	dentium	2	201174	1760	85004	31953	1678	1689	B764	ATCC27534|DSM20436|JCM1195|LMG11045|NCIMB702243	D86183		61.2	5	NA	6.7	4.6	7.9	40	24	42	NA	NA	NA	2635669	0	0	0	0	1	0	0	0	0	0	0	0	0	1	0	0	0	0
Bifidobacterium_gallicum	Bacteria	Actinobacteria	Actinobacteria	Bifidobacteriales	Bifidobacteriaceae	Bifidobacterium	gallicum	2	201174	1760	85004	31953	1678	78342	P6	ATCC49850|DSM20093|JCM8224|LMG11596	D86189		61	2.25	NA	6.5	5	8	39	30	45	NA	NA	NA	NA	0	0	0	0	0	0	0	0	0	0	0	0	0	0	0	0	0	0
Bifidobacterium_kashiwanohense	Bacteria	Actinobacteria	Actinobacteria	Bifidobacteriales	Bifidobacteriaceae	Bifidobacterium	kashiwanohense	2	201174	1760	85004	31953	1678	630129	HM2-2	JCM15439|DSM21854|HM2-1	AB425276.2		56.3	1.3	NA	6.75	6.5	8	37	26.5	44	NA	NA	NA	NA	0	0	0	0	0	0	0	0	0	0	0	0	0	1	1	0	1	1
Bifidobacterium_longum	Bacteria	Actinobacteria	Actinobacteria	Bifidobacteriales	Bifidobacteriaceae	Bifidobacterium	longum	2	201174	1760	85004	31953	1678	216816	E194b (variant a)	ATCC15707|DSM20219|JCM1217|NCIMB702259|LMG13197|NCC2705	M58739	AE014295|CP000605	61	NA	NA	6.75	NA	NA	39	26.5	44	NA	NA	NA	2260266	0	0	0	0	0	0	0	0	0	0	0	0	0	1	0	0	1	1
Bifidobacterium_pseudocatenulatum	Bacteria	Actinobacteria	Actinobacteria	Bifidobacteriales	Bifidobacteriaceae	Bifidobacterium	pseudocatenulatum	2	201174	1760	85004	31953	1678	28026	B1279	ATCC27919|DSM20438|JCM1200|LMG10505	M84785		57.5	3.5	NA	6.7	6	7.2	40	28.5	42.5	NA	NA	NA	2313752	0	0	0	0	0	0	0	0	0	0	0	0	0	0	0	0	0	0
Bifidobacterium_scardovii	Bacteria	Actinobacteria	Actinobacteria	Bifidobacteriales	Bifidobacteriaceae	Bifidobacterium	scardovii	2	201174	1760	85004	31953	1678	158787	CCUG13008	ATCCBAA-773|DSM13734|JCM12489|LMG21589	AJ307005		60	NA	NA	6.75	NA	NA	39	NA	NA	NA	NA	NA	NA	0	0	0	0	0	0	0	0	0	0	0	0	0	0	0	0	0	0
Bifidobacterium_subtile	Bacteria	Actinobacteria	Actinobacteria	Bifidobacteriales	Bifidobacteriaceae	Bifidobacterium	subtile	2	201174	1760	85004	31953	1678	77635	F395	ATCC27537|DSM20096|LMG11597	D89378		61.5	3.3	NA	6.75	NA	NA	34.75	30	45	NA	NA	NA	NA	0	0	0	0	0	0	0	0	0	0	0	0	0	0	0	0	0	0
Bifidobacterium_thermophilum	Bacteria	Actinobacteria	Actinobacteria	Bifidobacteriales	Bifidobacteriaceae	Bifidobacterium	thermophilum	2	201174	1760	85004	31953	1678	33905	P2-91	ATCC25525|DSM20210|JCM1207|LMG11573|NCIMB702253	U10151		60	NA	NA	6.75	NA	NA	39	26.5	46.5	NA	NA	NA	NA	0	0	0	0	0	0	0	0	0	0	0	0	0	1	0	0	1	1
Bilophila	Bacteria	Proteobacteria	Deltaproteobacteria	Desulfovibrionales	Desulfovibrionaceae	Bilophila		2	1224	28221	213115	194924	35832						59.2	5.5	NA	NA	NA	NA	NA	NA	NA	NA	NA	NA	NA	0	0	1	0	0	0	0	0	0	0	0	1	0	1	1	0	0	0
Bilophila_wadsworthia	Bacteria	Proteobacteria	Deltaproteobacteria	Desulfovibrionales	Desulfovibrionaceae	Bilophila	wadsworthia	2	1224	28221	213115	194924	35832	35833		ATCC|49260|(WAL 7959)	AJ867049		59.2	NA	NA	NA	NA	NA	NA	NA	NA	NA	NA	NA	4630442	0	0	0	0	0	0	0	0	0	0	0	1	0	0	1	0	0	0
Blastococcus_saxobsidens	Bacteria	Actinobacteria	Actinobacteria	Geodermatophilales	Geodermatophilaceae	Blastococcus	saxobsidens	2	201174	1760	1643682	85030	38501	138336	BC444	DSM44509|NRRLB-24246	AJ296061		NA	1.35	NA	6.8	5	8.6	32	20	37	NA	NA	NA	NA	0	0	0	0	0	0	0	0	0	0	0	1	1	0	0	0	0	0
Blattabacterium_punctulatus	Bacteria	Bacteroidetes	Flavobacteriia	Flavobacteriales	Blattabacteriaceae	Blattabacterium	punctulatus	2	976	117743	200644	39782	34098	164514				AF310161���AF310163|AF322458���AF322473|AF322492���AF322523|AF363691���AF363721	NA	5.3	NA	NA	NA	NA	NA	NA	NA	NA	NA	NA	NA	0	0	0	0	0	0	0	0	0	0	0	0	0	0	0	0	0	0
Blautia_coccoides	Bacteria	Firmicutes	Clostridia	Clostridiales	Lachnospiraceae	Blautia	coccoides	2	1239	186801	186802	186803	572511	1532		ATCC29236|DSM935|JCM1395|NCTC11035	not reported		NA	1.05	NA	NA	NA	NA	37	25	45	NA	NA	NA	NA	0	0	1	0	0	0	0	0	0	0	0	0	0	0	0	0	0	0
Blautia_hansenii	Bacteria	Firmicutes	Clostridia	Clostridiales	Lachnospiraceae	Blautia	hansenii	2	1239	186801	186802	186803	572511	1322		ATCC|27752|CIP|104219|5DSM|20583|5JCM|14655	AB534168		42	NA	NA	NA	NA	NA	NA	NA	NA	NA	NA	NA	3058721	0	0	0	0	0	0	0	0	0	0	0	0	0	0	0	0	0	0
Blautia_hydrogenotrophica	Bacteria	Firmicutes	Clostridia	Clostridiales	Lachnospiraceae	Blautia	hydrogenotrophica	2	1239	186801	186802	186803	572511	53443		DSM|10507|JCM|14656	X95624		42	NA	NA	NA	NA	NA	NA	NA	NA	NA	NA	NA	3626943	0	0	0	0	0	0	0	0	0	0	0	0	0	0	0	0	0	0
Blautia_luti	Bacteria	Firmicutes	Clostridia	Clostridiales	Lachnospiraceae	Blautia	luti	2	1239	186801	186802	186803	572511	89014		DSM14534|CCUG45635|BInIX			42	NA	NA	NA	NA	NA	NA	NA	NA	NA	NA	NA	NA	0	0	0	0	0	0	0	0	0	0	0	0	0	0	0	0	0	0
Blautia_producta	Bacteria	Firmicutes	Clostridia	Clostridiales	Lachnospiraceae	Blautia	producta	2	1239	186801	186802	186803	572511	33035		ATCC27340|CCUG9990|CCUG10976|DSM2950|JCM1471			NA	NA	NA	NA	NA	NA	NA	NA	NA	NA	NA	NA	NA	0	0	0	0	0	0	0	0	0	0	0	0	0	0	0	0	0	0
Blautia_schinkii	Bacteria	Firmicutes	Clostridia	Clostridiales	Lachnospiraceae	Blautia	schinkii	2	1239	186801	186802	186803	572511	180164	B	CIP105464|CCUG53897|DSM10518|CIP105464	X94965		NA	2.1	NA	NA	NA	NA	39	20	45	NA	NA	NA	NA	0	0	0	0	0	0	0	0	0	0	0	0	0	0	0	0	0	0
Bordetella_avium	Bacteria	Proteobacteria	Betaproteobacteria	Burkholderiales	Alcaligenaceae	Bordetella	avium	2	1224	28216	80840	506	517	521	Hinz591-77	ATCC35086|DSM11332|LMG1852	U04947		62.1	1.25	NA	NA	NA	NA	36	25	42	NA	NA	6	NA	0	0	0	0	0	0	0	0	0	0	0	0	1	0	1	1	0	0
Bordetella_bronchiseptica	Bacteria	Proteobacteria	Betaproteobacteria	Burkholderiales	Alcaligenaceae	Bordetella	bronchiseptica	2	1224	28216	80840	506	517	518	71	ATCC19395|NCTC452	U04948		68	1.25	NA	NA	NA	NA	36	25	42	NA	NA	6	NA	0	0	0	0	0	0	0	0	0	0	0	0	1	1	0	1	0	0
Bordetella_holmesii	Bacteria	Proteobacteria	Betaproteobacteria	Burkholderiales	Alcaligenaceae	Bordetella	holmesii	2	1224	28216	80840	506	517	35814	CDCF5101	ATCC51541	U04820		61.9	NA	NA	NA	NA	NA	35	NA	NA	NA	NA	NA	NA	0	0	0	0	0	0	0	0	0	0	0	0	0	0	0	1	0	0
Bordetella_parapertussis	Bacteria	Proteobacteria	Betaproteobacteria	Burkholderiales	Alcaligenaceae	Bordetella	parapertussis	2	1224	28216	80840	506	517	519	522	ATCC15311|NCTC5952	U04949		68	1.25	NA	NA	NA	NA	36	NA	NA	NA	NA	NA	NA	0	0	0	0	0	0	0	0	0	0	0	0	0	1	0	0	0	0
Bordetella_pertussis	Bacteria	Proteobacteria	Betaproteobacteria	Burkholderiales	Alcaligenaceae	Bordetella	pertussis	2	1224	28216	80840	506	517	520	18-232	ATCC9797|DSM5571	U04950		68	0.75	NA	NA	NA	NA	36	NA	NA	NA	NA	NA	NA	0	0	0	0	0	0	0	0	0	0	0	0	1	0	0	0	0	0
Bordetella_petrii	Bacteria	Proteobacteria	Betaproteobacteria	Burkholderiales	Alcaligenaceae	Bordetella	petrii	2	1224	28216	80840	506	517	94624	Se-1111R	DSM12804|CCUG43448	AJ242599|AJ242553		63.8	1.9	NA	NA	NA	NA	NA	30	37	NA	NA	NA	NA	0	0	0	0	0	0	0	0	0	0	0	1	1	0	0	0	0	0
Bordetella_trematum	Bacteria	Proteobacteria	Betaproteobacteria	Burkholderiales	Alcaligenaceae	Bordetella	trematum	2	1224	28216	80840	506	517	123899	CCUG32381	DSM11334|LMG13506	AJ277798		64.5	1.4	NA	NA	NA	NA	NA	25	42	NA	NA	NA	NA	0	0	0	0	0	0	0	0	0	0	0	1	0	0	1	1	0	0
Borrelia_afzelii	Bacteria	Spirochaetes	Spirochaetia	Spirochaetales	Borreliaceae	Borreliella	afzelii	2	203691	203692	136	1643685	64895	29518	VS461	ATCC51567|CIP103469|DSM10508	U78151|CP000395		27.5	16.5	NA	NA	NA	NA	35.5	NA	NA	NA	NA	NA	NA	0	0	0	0	0	0	0	0	0	0	0	0	0	0	0	0	0	0
Borrelia_bavariensis	Bacteria	Spirochaetes	Spirochaetia	Spirochaetales	Borreliaceae	Borreliella	bavariensis	2	203691	203692	136	1643685	64895	664662	PBi	DSM23469|BAA-2496			28.9	17	NA	NA	NA	NA	35.5	NA	NA	NA	NA	NA	NA	0	0	0	0	0	0	0	0	0	0	0	0	0	0	0	0	0	0
Borrelia_bissettii	Bacteria	Spirochaetes	Spirochaetia	Spirochaetales	Borreliaceae	Borreliella	bissettii	2	203691	203692	136	1643685	64895	64897	DN127		AF230079|AF230094		28.9	16.5	NA	NA	NA	NA	32	NA	NA	NA	NA	NA	NA	0	0	0	0	0	0	0	0	0	0	0	0	0	0	0	0	0	0
Borrelia_burgdorferi	Bacteria	Spirochaetes	Spirochaetia	Spirochaetales	Borreliaceae	Borreliella	burgdorferi	2	203691	203692	136	1643685	64895	139	B31	B31|ATCC35210|CIP102532|DSM4680	NC_001318|U03396		28.9	17	NA	NA	NA	NA	35.5	NA	35	NA	NA	NA	NA	0	0	0	0	0	0	0	0	0	0	0	0	0	0	0	0	0	0
Borrelia_crocidurae	Bacteria	Spirochaetes	Spirochaetia	Spirochaetales	Borreliaceae	Borrelia	crocidurae	2	203691	203692	136	1643685	138	29520	UESV/ACH		U42283		NA	13	NA	NA	NA	NA	NA	NA	NA	NA	NA	NA	NA	0	0	0	0	0	0	0	0	0	0	0	0	0	0	0	0	0	0
Borrelia_duttonii	Bacteria	Spirochaetes	Spirochaetia	Spirochaetales	Borreliaceae	Borrelia	duttonii	2	203691	203692	136	1643685	138	40834	No strain determined		U42288		27.6	13	NA	NA	NA	NA	NA	NA	NA	NA	NA	NA	NA	0	0	0	0	0	0	0	0	0	0	0	0	0	0	0	0	0	0
Borrelia_garinii	Bacteria	Spirochaetes	Spirochaetia	Spirochaetales	Borreliaceae	Borreliella	garinii	2	203691	203692	136	1643685	64895	29519	20047	ATCC51383|CIP103362|DSM10534	D67018		28	16.5	NA	NA	NA	NA	32	NA	NA	NA	NA	NA	NA	0	0	0	0	0	0	0	0	0	0	0	0	0	0	0	0	0	0
Borrelia_hermsii	Bacteria	Spirochaetes	Spirochaetia	Spirochaetales	Borreliaceae	Borrelia	hermsii	2	203691	203692	136	1643685	138	140	HS1	ATCC35209|CIP104209|DSM4682	U42292		29	13	NA	NA	NA	NA	NA	NA	NA	NA	NA	NA	NA	0	0	0	0	0	0	0	0	0	0	0	0	0	0	0	0	0	0
Borrelia_lusitaniae	Bacteria	Spirochaetes	Spirochaetia	Spirochaetales	Borreliaceae	Borreliella	lusitaniae	2	203691	203692	136	1643685	64895	100177	PotiB2				NA	NA	NA	NA	NA	NA	NA	NA	NA	NA	NA	NA	NA	0	0	0	0	0	0	0	0	0	0	0	0	0	0	0	0	0	0
Borrelia_miyamotoi	Bacteria	Spirochaetes	Spirochaetia	Spirochaetales	Borreliaceae	Borrelia	miyamotoi	2	203691	203692	136	1643685	138	47466	HT31		D45192		28.6	17	NA	NA	NA	NA	35.5	NA	NA	NA	NA	NA	NA	0	0	0	0	0	0	0	0	0	0	0	0	0	0	0	0	0	0
Borrelia_recurrentis	Bacteria	Spirochaetes	Spirochaetia	Spirochaetales	Borreliaceae	Borrelia	recurrentis	2	203691	203692	136	1643685	138	44449	A1	ATCC700241	U42300		28.4	13	NA	NA	NA	NA	NA	NA	NA	NA	NA	NA	NA	0	0	0	0	0	0	0	0	0	0	0	0	0	0	0	0	0	0
Borrelia_spielmanii	Bacteria	Spirochaetes	Spirochaetia	Spirochaetales	Borreliaceae	Borreliella	spielmanii	2	203691	203692	136	1643685	64895	88916	PC-Eq17N5	DSM16813|CIP108855	AF102056		29.5	17	NA	NA	NA	NA	35.5	NA	NA	NA	NA	NA	NA	0	0	0	0	0	0	0	0	0	0	0	0	0	0	0	0	0	0
Borrelia_turicatae	Bacteria	Spirochaetes	Spirochaetia	Spirochaetales	Borreliaceae	Borrelia	turicatae	2	203691	203692	136	1643685	138	142		9.10E+136	U42299	CP000049	29	NA	NA	NA	NA	NA	NA	NA	NA	NA	NA	NA	NA	0	0	0	0	0	0	0	0	0	0	0	0	0	0	0	0	0	0
Borrelia_valaisiana	Bacteria	Spirochaetes	Spirochaetia	Spirochaetales	Borreliaceae	Borreliella	valaisiana	2	203691	203692	136	1643685	64895	62088	VS116	VS116|CIP105367	X98232		30	17	NA	NA	NA	NA	30.5	NA	NA	NA	NA	NA	NA	0	0	0	0	0	0	0	0	0	0	0	0	0	0	0	0	0	0
Bosea_vestrisii	Bacteria	Proteobacteria	Alphaproteobacteria	Rhizobiales	Bradyrhizobiaceae	Bosea	vestrisii	2	1224	28211	356	41294	85413	151416	346,353,462,063,286	CCUG43113lCIP106340lCIP106341lCCUG43113lCIP106339lCCUG43115	AF288306		66.25	NA	NA	NA	NA	NA	37	25	42	NA	NA	NA	NA	0	0	0	0	0	0	0	0	0	0	0	1	1	1	0	0	0	0
Brachybacterium_faecium	Bacteria	Actinobacteria	Actinobacteria	Micrococcales	Dermabacteraceae	Brachybacterium	faecium	2	201174	1760	85006	85020	43668	43669	Schefferle6-10	ATCC43885|CCUG32293|CIP103333|DSM4810|IEGM403|NBRC14762|JCM11609|NCIMB9860|VKMAc-1423	X83810|X91032		NA	2	NA	NA	6	9	27.5	4	42	15	NA	NA	NA	0	0	0	0	0	0	0	0	0	0	0	1	0	0	0	0	0	0
Brachyspira_aalborgi	Bacteria	Spirochaetes	Spirochaetia	Brachyspirales	Brachyspiraceae	Brachyspira	aalborgi	2	203691	203692	1643686	143786	29521	29522	513A	ATCC43994|CIP104603|NCTC11492	Z22781		27.1	4	NA	NA	NA	NA	38	22	42	NA	NA	NA	NA	0	0	0	0	0	0	0	0	0	0	0	0	1	0	0	0	0	1
Brachyspira_hyodysenteriae	Bacteria	Spirochaetes	Spirochaetia	Brachyspirales	Brachyspiraceae	Brachyspira	hyodysenteriae	2	203691	203692	1643686	143786	29521	159	B78|ATCC27164|CCUG46668|NCTC13041		M57743|U14930 (B78)		NA	6.5	NA	NA	NA	NA	38	36	42	NA	NA	NA	NA	1	0	1	0	0	0	0	0	0	0	0	1	1	0	0	1	0	1
Brachyspira_intermedia	Bacteria	Spirochaetes	Spirochaetia	Brachyspirales	Brachyspiraceae	Brachyspira	intermedia	2	203691	203692	1643686	143786	29521	84377	PWS/A|ATCC51140|CIP105833		U23033		25	9	NA	NA	NA	NA	38	36	42	NA	NA	NA	NA	1	0	0	0	0	0	0	0	0	0	0	1	1	1	0	0	0	1
Brachyspira_murdochii	Bacteria	Spirochaetes	Spirochaetia	Brachyspirales	Brachyspiraceae	Brachyspira	murdochii	2	203691	203692	1643686	143786	29521	84378	56-150|ATCC51254|CIP105832|DSM12563		AY312492		27	6.5	NA	NA	NA	NA	38	36	42	NA	NA	NA	NA	0	0	0	0	0	0	0	0	0	0	0	1	1	1	0	0	0	1
Brachyspira_pilosicoli	Bacteria	Spirochaetes	Spirochaetia	Brachyspirales	Brachyspiraceae	Brachyspira	pilosicoli	2	203691	203692	1643686	143786	29521	52584	P43/6/78|ATCC51139		U23032		25	6	NA	NA	NA	NA	38	36	42	NA	NA	NA	NA	0	0	1	0	0	0	0	0	0	0	0	1	1	1	0	0	1	0
Bradyrhizobium_diazoefficiens	Bacteria	Proteobacteria	Alphaproteobacteria	Rhizobiales	Bradyrhizobiaceae	Bradyrhizobium	diazoefficiens	2	1224	28211	356	41294	374	1355477	USDA110	IAM13628|CCRC13528|NRRLB4361|NRRLB4450|TAL102|BCRC13528|JCM10833|TISTR339|SEMIA5032|31B110|ACCC15034|CCT4249|NBRC14792|R12974|CBPSo46	NC004463.1|FJ390921.1|AF234889.2|FJ390931.1		63.98	NA	NA	6.8	4.5	NA	28	NA	NA	NA	NA	NA	NA	0	0	0	0	0	0	0	0	0	0	0	0	0	0	0	0	0	0
Bradyrhizobium_elkanii	Bacteria	Proteobacteria	Alphaproteobacteria	Rhizobiales	Bradyrhizobiaceae	Bradyrhizobium	elkanii	2	1224	28211	356	41294	374	29448	USDA 76	ATCC49852lDSMZ11554	U35000		NA	2.1	NA	NA	6	7	NA	34	NA	NA	5.8	29	NA	1	0	0	0	0	0	0	0	0	0	0	0	0	0	0	0	0	0
Bradyrhizobium_japonicum	Bacteria	Proteobacteria	Alphaproteobacteria	Rhizobiales	Bradyrhizobiaceae	Bradyrhizobium	japonicum	2	1224	28211	356	41294	374	375	ATCC 10324	ATCC10324|DSM30131| USDA6	U69638|X87272		63	2.1	NA	6.5	4	9	27.5	NA	NA	NA	NA	NA	NA	0	0	0	0	0	0	0	0	0	0	0	0	0	0	0	0	0	0
Bradyrhizobium_oligotrophicum	Bacteria	Proteobacteria	Alphaproteobacteria	Rhizobiales	Bradyrhizobiaceae	Bradyrhizobium	oligotrophicum	2	1224	28211	356	41294	374	44255	LMG10732	LMG10732|JCM1494|ATCC43045	JQ619233		65.1	4.5	NA	NA	NA	NA	NA	NA	NA	NA	NA	NA	NA	0	0	0	0	0	0	0	0	0	0	0	1	1	1	0	0	0	1
Brevibacillus_brevis	Bacteria	Firmicutes	Bacilli	Bacillales	Paenibacillaceae	Brevibacillus	brevis	2	1239	91061	1385	186822	55080	1393	JCM2503	ATCC8246|BCRB14682|CCM2050|CCUG7413|CIP52.86|DSMZ30|HAMBI1883|NBRC15304|LMG7123|NCCB48009||NCIMB9372|NCTC2611|NRRLB-14602|NRRLNRS-604|VKMB-503|W.W.Ford27B	AB101593|AB271756|D78457|X60612		48.7	4	NA	7	NA	9	30	20	50	NA	NA	NA	NA	0	0	0	0	0	0	0	0	0	0	0	1	1	0	0	0	0	1
Brevibacterium_epidermidis	Bacteria	Actinobacteria	Actinobacteria	Micrococcales	Brevibacteriaceae	Brevibacterium	epidermidis	2	201174	1760	85006	85019	1696	1698	ATCC35514	BCRC2215|CCM4098|CCUG30540|CIP102110|DSM20660|IMET10998|JCM2593|KCTC3090|NBRC14811|NCIMB702286|NCTC12997|VKMAc-2108	X76565		63.5	NA	NA	NA	NA	NA	33.5	NA	40	NA	NA	15	NA	0	0	0	0	0	0	0	0	0	0	0	1	0	0	0	0	0	0
Brevibacterium_linens	Bacteria	Actinobacteria	Actinobacteria	Micrococcales	Brevibacteriaceae	Brevibacterium	linens	2	201174	1760	85006	85019	1696	1703	DSM 20425|ATCC9175	ATCC9172|CIP101125|HAMBI2038|JCM1327|NBRC12142|NRRLB-4210|VKMAc-2112|	X77451		NA	1.3	NA	7	NA	NA	21	20	25	NA	NA	10	NA	0	0	0	0	0	0	0	0	0	0	0	1	1	0	0	0	0	0
Brevibacterium_luteolum	Bacteria	Actinobacteria	Actinobacteria	Micrococcales	Brevibacteriaceae	Brevibacterium	luteolum	2	201174	1760	85006	85019	1696	199591	CF87	CCUG46604|DSM15022|JCM12367	AJ488509		68.8	2.5	NA	NA	NA	NA	33.5	20	NA	NA	NA	NA	NA	0	0	0	0	0	0	0	0	0	0	0	1	0	0	0	0	0	0
Brevibacterium_massiliense	Bacteria	Actinobacteria	Actinobacteria	Micrococcales	Brevibacteriaceae	Brevibacterium	massiliense	2	201174	1760	85006	85019	1696	479117	5401308	CCUG53855|CIP109422|CSURP26	EU868814		NA	0.9	NA	NA	NA	NA	33.5	25	45	NA	1	10	NA	0	0	0	0	0	0	0	0	0	0	0	1	0	0	0	1	0	0
Brevibacterium_mcbrellneri	Bacteria	Actinobacteria	Actinobacteria	Micrococcales	Brevibacteriaceae	Brevibacterium	mcbrellneri	2	201174	1760	85006	85019	1696	53363	E2cr	ATCC49030|CCUG37313|DSM9583|JCM11682	X93594		63.05	NA	NA	NA	NA	6.5	NA	20	37	NA	NA	NA	NA	0	0	0	0	0	0	0	0	0	0	0	1	0	0	0	0	0	0
Brevibacterium_otitidis	Bacteria	Actinobacteria	Actinobacteria	Micrococcales	Brevibacteriaceae	Brevibacterium	otitidis	2	201174	1760	85006	85019	1696	53364	A37/73	ATCC700348|BBH7|CCUG37257|CIP10544|DSM10718|JCM11683|NCIMB703053	X93593		NA	NA	NA	NA	NA	NA	NA	20	37	NA	NA	NA	NA	0	0	0	0	0	0	0	0	0	0	0	1	0	0	0	0	0	0
Brevibacterium_paucivorans	Bacteria	Actinobacteria	Actinobacteria	Micrococcales	Brevibacteriaceae	Brevibacterium	paucivorans	2	201174	1760	85006	85019	1696	170994	CF62	CCUG45688|DSM13657|JCM11567|LMG19814	AJ251463		55.8	NA	NA	NA	NA	NA	NA	20	37	NA	NA	NA	NA	0	0	0	0	0	0	0	0	0	0	0	1	0	0	0	0	0	0
Brevibacterium_sanguinis	Bacteria	Actinobacteria	Actinobacteria	Micrococcales	Brevibacteriaceae	Brevibacterium	sanguinis	2	201174	1760	85006	85019	1696	232444	CF63	CCUG47857|DSM15677|JCM13386	AJ564859		69.9	NA	NA	NA	NA	NA	31	NA	NA	NA	NA	NA	NA	0	0	0	0	0	0	0	0	0	0	0	1	0	0	0	1	0	0
Brevundimonas_diminuta	Bacteria	Proteobacteria	Alphaproteobacteria	Caulobacterales	Caulobacteraceae	Brevundimonas	diminuta	2	1224	28211	204458	76892	41275	293	LMG 2089t1	ATCC11568lDSM7234lIMET10409lLMG2089	AJ227778		NA	1.5	NA	7	5	9	37	4	42	NA	0.5	2	NA	0	0	0	0	0	0	0	0	0	0	0	1	1	0	0	0	0	0
Brevundimonas_subvibrioides	Bacteria	Proteobacteria	Alphaproteobacteria	Caulobacterales	Caulobacteraceae	Brevundimonas	subvibrioides	2	1224	28211	204458	76892	41275	74313	ATCC15264	CB81|ATCC15264|LMG14903	AJ227784		67.5	1.5	NA	NA	6	8	NA	25	30	1.25	NA	NA	3445263	0	0	0	0	0	0	0	0	0	0	0	1	0	0	0	0	0	0
Brevundimonas_vesicularis	Bacteria	Proteobacteria	Alphaproteobacteria	Caulobacterales	Caulobacteraceae	Brevundimonas	vesicularis	2	1224	28211	204458	76892	41275	41276	LMG2350	ATCC11426|CCUG2032|DSM7226	AJ227780		NA	1.5	NA	7	NA	NA	27.5	NA	NA	1.25	NA	NA	NA	0	0	0	0	0	0	0	0	0	0	0	1	0	0	0	0	0	0
Brucella_abortus	Bacteria	Proteobacteria	Alphaproteobacteria	Rhizobiales	Brucellaceae	Brucella	abortus	2	1224	28211	356	118882	234	235	544	ATCC23448|NCTC10093			56.5	1.3	NA	7	NA	NA	37	20	40	NA	NA	NA	NA	0	0	1	0	0	0	0	0	0	0	0	1	1	0	0	0	0	0
Brucella_canis	Bacteria	Proteobacteria	Alphaproteobacteria	Rhizobiales	Brucellaceae	Brucella	canis	2	1224	28211	356	118882	234	36855	RM6/66	ATCC23365|NCTC10854			NA	1.05	NA	7	NA	NA	37	20	40	NA	NA	NA	NA	0	0	0	0	0	0	0	0	0	0	0	1	1	0	0	0	0	0
Brucella_ceti	Bacteria	Proteobacteria	Alphaproteobacteria	Rhizobiales	Brucellaceae	Brucella	ceti	2	1224	28211	356	118882	234	120577	NCTC12891	NCTC12891|BCCN94-74			NA	1.05	NA	7	NA	NA	37	20	40	NA	NA	NA	3278034	0	0	0	0	0	0	0	0	0	0	0	1	1	1	0	0	0	0
Brucella_melitensis	Bacteria	Proteobacteria	Alphaproteobacteria	Rhizobiales	Brucellaceae	Brucella	melitensis	2	1224	28211	356	118882	234	29459	16M	ATCC23456|NCTC100094	L296166		58	1.05	NA	7.4	NA	NA	37	20	40	NA	NA	NA	NA	0	0	0	0	0	0	0	0	0	0	0	1	1	0	0	0	0	0
Brucella_microti	Bacteria	Proteobacteria	Alphaproteobacteria	Rhizobiales	Brucellaceae	Brucella	microti	2	1224	28211	356	118882	234	444163	CCM4915	BCCN0701|CCM4915|CAPM6434			NA	1	NA	7	NA	NA	37	25	42	NA	NA	NA	NA	0	0	0	0	0	0	0	0	0	0	0	1	1	0	1	1	0	0
Brucella_ovis	Bacteria	Proteobacteria	Alphaproteobacteria	Rhizobiales	Brucellaceae	Brucella	ovis	2	1224	28211	356	118882	234	236	63/290	ATCC25840|NCTC10512	L26168		57.5	1.05	NA	7	NA	NA	37	20	40	NA	NA	NA	NA	0	0	0	0	0	0	0	0	0	0	0	1	1	0	0	0	0	0
Brucella_pinnipedialis	Bacteria	Proteobacteria	Alphaproteobacteria	Rhizobiales	Brucellaceae	Brucella	pinnipedialis	2	1224	28211	356	118882	234	120576	NCTC12890	NCTC12890|BCCN94-73			NA	1.05	NA	7	NA	NA	37	20	40	NA	NA	NA	NA	0	0	0	0	0	0	0	0	0	0	0	1	1	1	0	0	0	0
Brucella_suis	Bacteria	Proteobacteria	Alphaproteobacteria	Rhizobiales	Brucellaceae	Brucella	suis	2	1224	28211	356	118882	234	29461	1330	ATCC23444|NCTC10316	L26169		56.5	1.05	NA	7	NA	NA	37	20	40	NA	NA	NA	NA	0	0	1	0	0	0	0	0	0	0	0	1	1	0	0	0	0	0
Bryantella_formatexigens	Bacteria	Firmicutes	Clostridia	Clostridiales	Lachnospiraceae	Marvinbryantia	formatexigens	2	1239	186801	186802	186803	248744	168384		I|52|5DSM|14469|5CCUG|46960			NA	NA	NA	NA	NA	NA	NA	NA	NA	NA	NA	NA	NA	0	0	0	0	0	0	0	0	0	0	0	0	0	0	0	0	0	0
Buchnera_aphidicola	Bacteria	Proteobacteria	Gammaproteobacteria	Enterobacterales	Erwiniaceae	Buchnera	aphidicola	2	1224	1236	91347	1903409	32199	9	Schizaphis graminum				30	3.5	NA	NA	NA	NA	NA	NA	NA	NA	NA	NA	NA	0	0	0	0	0	0	0	0	0	0	0	0	0	0	0	0	0	0
Budvicia_aquatica	Bacteria	Proteobacteria	Gammaproteobacteria	Enterobacterales	Budviciaceae	Budvicia	aquatica	2	1224	1236	91347	1903416	82978	82979		ATCC|25567			46	NA	NA	NA	NA	NA	NA	NA	NA	NA	NA	NA	NA	0	0	1	0	0	0	0	0	0	0	0	1	0	0	0	0	0	0
Bulleidia_extructa	Bacteria	Firmicutes	Erysipelotrichia	Erysipelotrichales	Erysipelotrichaceae	Bulleidia	extructa	2	1239	526524	526525	128827	118747	118748	DSM13220	W1219|ATCCBAA-170|DSM13220	AF220064		38	1.4	NA	NA	NA	NA	33.5	NA	NA	NA	NA	NA	1419583	0	0	0	0	0	0	0	0	0	0	0	0	0	0	0	0	0	0
Burkholderia_ambifaria	Bacteria	Proteobacteria	Betaproteobacteria	Burkholderiales	Burkholderiaceae	Burkholderia	ambifaria	2	1224	28216	80840	119060	32008	152480	LMG19182	CCUG44356	AF323985		66.15	NA	NA	NA	NA	NA	NA	30	42	NA	NA	NA	NA	0	0	0	0	0	0	0	0	0	0	0	1	0	0	0	0	0	1
Burkholderia_cenocepacia	Bacteria	Proteobacteria	Betaproteobacteria	Burkholderiales	Burkholderiaceae	Burkholderia	cenocepacia	2	1224	28216	80840	119060	32008	95486	LMG16656	NCTC13227|ATCCBAA-245|CCM4899			67	1.5	NA	NA	NA	NA	NA	37	42	NA	NA	NA	7067048	0	0	0	0	0	0	0	0	0	0	0	1	1	1	1	0	0	1
Burkholderia_cepacia	Bacteria	Proteobacteria	Betaproteobacteria	Burkholderiales	Burkholderiaceae	Burkholderia	cepacia	2	1224	28216	80840	119060	32008	292	Ballard717	ATCC25416|DSM7288|ICPB25|NCTC10743	M22518|U96927		66.6	2.75	NA	NA	NA	NA	32.5	NA	NA	NA	NA	NA	NA	0	0	0	0	0	0	0	0	0	0	0	1	1	0	0	0	0	0
Burkholderia_gladioli	Bacteria	Proteobacteria	Betaproteobacteria	Burkholderiales	Burkholderiaceae	Burkholderia	gladioli	2	1224	28216	80840	119060	32008	28095	NCPPB1891	DSM4285|ATCC10248|PDDCC3950	X67038		68.5	2.75	NA	NA	NA	NA	32.5	NA	NA	NA	NA	NA	NA	0	0	0	0	0	0	0	0	0	0	0	1	0	0	0	0	0	0
Burkholderia_glumae	Bacteria	Proteobacteria	Betaproteobacteria	Burkholderiales	Burkholderiaceae	Burkholderia	glumae	2	1224	28216	80840	119060	32008	337	ATCC33617	DSM7169|LMG2196|NCPPB2981|NIAES1169	U96931		68.2	2	NA	NA	NA	NA	32.5	11	40	NA	NA	NA	NA	0	0	0	0	0	0	0	0	0	0	0	1	0	0	0	0	0	0
Burkholderia_lata	Bacteria	Proteobacteria	Betaproteobacteria	Burkholderiales	Burkholderiaceae	Burkholderia	lata	2	1224	28216	80840	119060	32008	482957	383	ATCC17760|LMG22485|CCUG55525			67	NA	NA	NA	NA	NA	NA	30	37	NA	NA	NA	NA	0	0	0	0	0	0	0	0	0	0	0	0	1	0	0	0	0	0
Burkholderia_mallei	Bacteria	Proteobacteria	Betaproteobacteria	Burkholderiales	Burkholderiaceae	Burkholderia	mallei	2	1224	28216	80840	119060	32008	13373	ATCC23344		S55000		68.3	2.75	NA	NA	NA	NA	37	NA	NA	NA	NA	NA	NA	0	0	0	0	0	0	0	0	0	0	0	1	0	0	0	0	0	0
Burkholderia_multivorans	Bacteria	Proteobacteria	Betaproteobacteria	Burkholderiales	Burkholderiaceae	Burkholderia	multivorans	2	1224	28216	80840	119060	32008	87883	LMG13010		AF14855		68.5	1.5	NA	NA	NA	NA	NA	37	42	NA	NA	NA	NA	0	0	0	0	0	0	0	0	0	0	0	1	1	1	0	0	0	1
Burkholderia_phenoliruptrix	Bacteria	Proteobacteria	Betaproteobacteria	Burkholderiales	Burkholderiaceae	Paraburkholderia	phenoliruptrix	2	1224	28216	80840	119060	1822464	252970	AC1100	LMG22037|CCUG48558	AY435213		62.6	2	NA	NA	NA	NA	NA	28	37	NA	NA	NA	NA	0	0	0	0	0	0	0	0	0	0	0	0	1	0	0	0	0	1
Burkholderia_phymatum	Bacteria	Proteobacteria	Betaproteobacteria	Burkholderiales	Burkholderiaceae	Paraburkholderia	phymatum	2	1224	28216	80840	119060	1822464	148447	LMG21445		AJ302312		62.1	NA	NA	NA	NA	NA	NA	28	NA	NA	NA	NA	NA	0	0	0	0	0	0	0	0	0	0	0	0	1	0	1	1	0	1
Burkholderia_phytofirmans	Bacteria	Proteobacteria	Betaproteobacteria	Burkholderiales	Burkholderiaceae	Paraburkholderia	phytofirmans	2	1224	28216	80840	119060	1822464	261302	PsJN	LMG22146|CCUG49060	AY497470		61	1.3	NA	NA	NA	NA	NA	30	NA	NA	0.259	0.517	NA	0	0	0	0	0	0	0	0	0	0	0	0	1	0	0	0	0	0
Burkholderia_pseudomallei	Bacteria	Proteobacteria	Betaproteobacteria	Burkholderiales	Burkholderiaceae	Burkholderia	pseudomallei	2	1224	28216	80840	119060	32008	28450	ATCC23343	WRAIR286|NCTC12939			67.9	2.75	NA	NA	NA	NA	37	NA	NA	NA	NA	NA	NA	0	0	0	0	0	0	0	0	0	0	0	1	0	0	0	0	0	0
Burkholderia_rhizoxinica	Bacteria	Proteobacteria	Betaproteobacteria	Burkholderiales	Burkholderiaceae	Mycetohabitans	rhizoxinica	2	1224	28216	80840	119060	2571159	412963	HKI454	DSM19002|CIP109453	AJ938142		NA	1.6	NA	6.25	5	7.4	NA	16	45	NA	NA	0.345	NA	0	0	0	0	0	0	0	0	0	0	0	0	1	0	0	0	0	0
Burkholderia_thailandensis	Bacteria	Proteobacteria	Betaproteobacteria	Burkholderiales	Burkholderiaceae	Burkholderia	thailandensis	2	1224	28216	80840	119060	32008	57975	E264	ATCC700388	U91838		NA	2.75	NA	NA	NA	NA	NA	25	42	NA	NA	NA	NA	0	0	0	0	0	0	0	0	0	0	0	1	0	0	0	0	0	0
Burkholderia_vietnamiensis	Bacteria	Proteobacteria	Betaproteobacteria	Burkholderiales	Burkholderiaceae	Burkholderia	vietnamiensis	2	1224	28216	80840	119060	32008	60552	TVV75	DSM11319|LMG10929	U96928|U96929		67.9	1.4	NA	NA	NA	NA	NA	20	41	NA	NA	NA	NA	0	0	0	0	0	0	0	0	0	0	0	1	1	0	0	0	0	1
Burkholderia_xenovorans	Bacteria	Proteobacteria	Betaproteobacteria	Burkholderiales	Burkholderiaceae	Paraburkholderia	xenovorans	2	1224	28216	80840	119060	1822464	36873	LB400	LMG21463|CCUG46959|NRRLB-18064	U86373		62.65	1.5	NA	NA	NA	NA	NA	28	NA	NA	NA	NA	NA	0	0	0	0	0	0	0	0	0	0	0	1	1	1	1	1	0	0
Buttiauxella_agrestis	Bacteria	Proteobacteria	Gammaproteobacteria	Enterobacterales	Enterobacteriaceae	Buttiauxella	agrestis	2	1224	1236	91347	543	82976	82977		ATCC|33320			NA	NA	NA	NA	NA	NA	NA	NA	NA	NA	NA	NA	NA	0	0	0	0	0	0	0	0	0	0	0	1	0	0	0	0	0	0
Buttiauxella_brennerae	Bacteria	Proteobacteria	Gammaproteobacteria	Enterobacterales	Enterobacteriaceae	Buttiauxella	brennerae	2	1224	1236	91347	543	82976	82988		ATCC|51605|DSM|9396			NA	NA	NA	NA	NA	NA	36	NA	NA	NA	NA	NA	NA	0	0	0	0	0	0	0	0	0	0	0	0	0	0	0	0	0	0
Buttiauxella_ferragutiae	Bacteria	Proteobacteria	Gammaproteobacteria	Enterobacterales	Enterobacteriaceae	Buttiauxella	ferragutiae	2	1224	1236	91347	543	82976	82989		ATCC|51602|DSM|9390			NA	NA	NA	NA	NA	NA	42	30	36	NA	NA	NA	NA	0	0	0	0	0	0	0	0	0	0	0	1	0	0	0	0	0	0
Buttiauxella_gaviniae	Bacteria	Proteobacteria	Gammaproteobacteria	Enterobacterales	Enterobacteriaceae	Buttiauxella	gaviniae	2	1224	1236	91347	543	82976	82990		ATCC|51604|DSM|9393			NA	NA	NA	NA	NA	NA	36	NA	NA	NA	NA	NA	NA	0	0	0	0	0	0	0	0	0	0	0	0	0	0	0	0	0	0
Buttiauxella_izardii	Bacteria	Proteobacteria	Gammaproteobacteria	Enterobacterales	Enterobacteriaceae	Buttiauxella	izardii	2	1224	1236	91347	543	82976	82991		ATCC|51606|DSM|9397			NA	NA	NA	NA	NA	NA	36	NA	NA	NA	NA	NA	NA	0	0	0	0	0	0	0	0	0	0	0	0	0	0	0	0	0	0
Buttiauxella_noackiae	Bacteria	Proteobacteria	Gammaproteobacteria	Enterobacterales	Enterobacteriaceae	Buttiauxella	noackiae	2	1224	1236	91347	543	82976	82992		NSW|11|ATCC|51607|DSM|9401			NA	NA	NA	NA	NA	NA	42	30	36	NA	NA	NA	NA	0	0	0	0	0	0	0	0	0	0	0	1	0	0	0	0	0	0
Buttiauxella_warmboldiae	Bacteria	Proteobacteria	Gammaproteobacteria	Enterobacterales	Enterobacteriaceae	Buttiauxella	warmboldiae	2	1224	1236	91347	543	82976	82993		NSW|326|ATCC|51608|DSM|9404			NA	NA	NA	NA	NA	NA	36	NA	NA	NA	NA	NA	NA	0	0	0	0	0	0	0	0	0	0	0	0	0	0	0	0	0	0
Butyricicoccus_pullicaecorum	Bacteria	Firmicutes	Clostridia	Clostridiales	Clostridiaceae	Butyricicoccus	pullicaecorum	2	1239	186801	186802	31979	580596	501571		LMG|24109|CCUG|55265	EU410376		54.5	NA	NA	NA	NA	NA	NA	NA	NA	NA	NA	NA	NA	0	0	0	0	0	0	0	0	0	0	0	0	0	0	0	0	0	0
Butyrivibrio_crossotus	Bacteria	Firmicutes	Clostridia	Clostridiales	Lachnospiraceae	Butyrivibrio	crossotus	2	1239	186801	186802	186803	830	45851	A5-11, C37-58B, A13-53, T9-40A, S4B-51B, M2-203	ATCC2175|VPIT9-40A			37	3.5	NA	NA	4.7	5.2	37	30	45	NA	NA	NA	2496039	0	0	0	0	0	0	0	0	0	0	0	0	0	0	0	0	0	0
Butyrivibrio_fibrisolvens	Bacteria	Firmicutes	Clostridia	Clostridiales	Lachnospiraceae	Butyrivibrio	fibrisolvens	2	1239	186801	186802	186803	830	831	D1	ATCC19171	X89970 | U41172.		42	3.5	NA	NA	5	5.6	37	30	45	NA	NA	NA	NA	0	0	0	0	0	0	0	0	0	0	0	0	0	0	0	0	0	0
Butyrivibrio_proteoclasticus	Bacteria	Firmicutes	Clostridia	Clostridiales	Lachnospiraceae	Butyrivibrio	proteoclasticus	2	1239	186801	186802	186803	830	43305	B316	ATCC51982|DSM14932	U37378		40.01	2.15	NA	NA	5.8	7	NA	25	39	NA	NA	NA	NA	0	0	0	0	0	0	0	0	0	0	0	0	0	0	0	0	0	0
Caldanaerobacter_subterraneus	Bacteria	Firmicutes	Clostridia	Thermoanaerobacterales	Thermoanaerobacteraceae	Caldanaerobacter	subterraneus	2	1239	186801	68295	186814	249529	911092	DSM 13054	ATCC BAA-225|CNCM I-2383|DSM 13054|SEBR 7858	AF195797		41	5	NA	7.25	5.7	9.2	70	40	80	NA	NA	3	NA	0	0	0	0	0	0	0	0	0	0	0	0	0	0	0	0	0	0
Caldicellulosiruptor_obsidiansis	Bacteria	Firmicutes	Clostridia	Thermoanaerobacterales	Thermoanaerobacterales Family III. Incertae Sedis	Caldicellulosiruptor	obsidiansis	2	1239	186801	68295	543371	44000	717609	OB47	ATCCBAA2073	GQ338764		35	2	NA	7	6	8	78	55	85	0.5	NA	NA	NA	0	0	0	0	0	0	0	0	0	0	0	0	0	0	0	0	0	0
Caldicellulosiruptor_bescii	Bacteria	Firmicutes	Clostridia	Thermoanaerobacterales	Thermoanaerobacterales Family III. Incertae Sedis	Caldicellulosiruptor	bescii	2	1239	186801	68295	543371	44000	31899	DSM 6725	ATCCBAA-1888|Z-1320			35.14	5.45	NA	NA	NA	7.2	79	42	90	NA	NA	NA	NA	0	0	0	0	0	0	0	0	0	0	0	0	0	0	0	0	0	0
Caldicellulosiruptor_hydrothermalis	Bacteria	Firmicutes	Clostridia	Thermoanaerobacterales	Thermoanaerobacterales Family III. Incertae Sedis	Caldicellulosiruptor	hydrothermalis	2	1239	186801	68295	543371	44000	413888	108	DSM18901|VKMB-2411			36.4	3.1	NA	7	6	8	65	50	80	NA	NA	1	NA	0	0	0	0	0	0	0	0	0	0	0	0	0	0	0	0	0	0
Caldicellulosiruptor_kristjanssonii	Bacteria	Firmicutes	Clostridia	Thermoanaerobacterales	Thermoanaerobacterales Family III. Incertae Sedis	Caldicellulosiruptor	kristjanssonii	2	1239	186801	68295	543371	44000	52765	I77R1B	ATCC700853|DSM12137	AJ004811		35	6.1	NA	7	5.8	8	78	45	82	NA	NA	NA	NA	0	0	0	0	0	0	0	0	0	0	0	0	0	0	0	0	0	0
Caldicellulosiruptor_kronotskyensis	Bacteria	Firmicutes	Clostridia	Thermoanaerobacterales	Thermoanaerobacterales Family III. Incertae Sedis	Caldicellulosiruptor	kronotskyensis	2	1239	186801	68295	543371	44000	413889	2002	DSM18902|VKMB-2412|2902|2006			35.1	3.1	NA	7	6	8	70	45	82	NA	NA	1	NA	0	0	0	0	0	0	0	0	0	0	0	0	0	0	0	0	0	0
Caldicellulosiruptor_lactoaceticus	Bacteria	Firmicutes	Clostridia	Thermoanaerobacterales	Thermoanaerobacterales Family III. Incertae Sedis	Caldicellulosiruptor	lactoaceticus	2	1239	186801	68295	543371	44000	52766	6A	DSM9545	X82842		35.2	2.5	NA	7	5.6	9	68	50	78	NA	NA	NA	NA	0	0	0	0	0	0	0	0	0	0	0	0	0	0	0	0	0	0
Caldicellulosiruptor_obsidiansis	Bacteria	Firmicutes	Clostridia	Thermoanaerobacterales	Thermoanaerobacterales Family III. Incertae Sedis	Caldicellulosiruptor	obsidiansis	2	1239	186801	68295	543371	44000	717609	OB47	ATCCBAA- 2073	GQ338764		35.2	2	NA	7	5	8	78	55	85	NA	NA	0.5	NA	0	0	0	0	0	0	0	0	0	0	0	0	0	0	0	0	0	0
Caldicellulosiruptor_owensensis	Bacteria	Firmicutes	Clostridia	Thermoanaerobacterales	Thermoanaerobacterales Family III. Incertae Sedis	Caldicellulosiruptor	owensensis	2	1239	186801	68295	543371	44000	55205	OL	ATCC700167|DSM13100	U80596		36.6	3.5	NA	7.5	5.5	9	75	50	80	NA	NA	NA	NA	0	0	0	0	0	0	0	0	0	0	0	0	0	0	0	0	0	0
Caldicellulosiruptor_saccharolyticus	Bacteria	Firmicutes	Clostridia	Thermoanaerobacterales	Thermoanaerobacterales Family III. Incertae Sedis	Caldicellulosiruptor	saccharolyticus	2	1239	186801	68295	543371	44000	44001	Tp8T 6331	ATCC43494|DSM8903	L09178		37.5	3.5	NA	7	5.5	8	70	45	80	NA	NA	NA	NA	0	0	0	0	0	0	0	0	0	0	0	0	0	0	0	0	0	0
Caldilinea_aerophila	Bacteria	Chloroflexi	Caldilineae	Caldilineales	Caldilineaceae	Caldilinea	aerophila	2	200795	475962	475963	475964	233191	133453	STL-6-O1T	JCM11388T|DSM14525T			59	100	NA	7.5	7	9	55	37	65	NA	NA	NA	NA	0	0	0	0	0	0	0	0	0	0	0	0	0	0	0	0	0	0
Caldisericum_exile	Bacteria	Caldiserica	Caldisericia	Caldisericales	Caldisericaceae	Caldisericum	exile	2	67814	693071	693072	693073	693074	693075		AZM16c01|NBRC104410|DSM21853			34.6	4.95	NA	6.5	5.5	7.5	65	55	70	NA	NA	1	NA	0	0	0	0	0	0	0	0	0	0	0	0	0	0	0	0	0	0
Calditerrivibrio_nitroreducens	Bacteria	Deferribacteres	Deferribacteres	Deferribacterales	Deferribacteraceae	Calditerrivibrio	nitroreducens	2	200930	68337	191393	191394	545865	477976	Yu37-1	NBRC101217|DSM19672	AB364234		35.1	1.7	NA	7.25	5.5	8	55	30	65	0.05	NA	NA	NA	0	0	0	0	0	0	0	0	0	0	0	0	0	0	0	0	0	0
Calothrix_parietina	Bacteria	Cyanobacteria		Nostocales	Calotrichaceae	Calothrix	parietina	2	1117		1161	2661849	1186	32054					41.8	NA	NA	NA	NA	NA	NA	NA	NA	NA	NA	NA	NA	0	0	0	0	0	0	0	0	0	0	0	0	0	0	0	0	0	0
Campylobacter_coli	Bacteria	Proteobacteria	Epsilonproteobacteria	Campylobacterales	Campylobacteraceae	Campylobacter	coli	2	1224	29547	213849	72294	194	195	ATCC33559	CCUG11283|LMG8847|NCTC11366	L04312|M59073|L19738		33	3.25	NA	NA	NA	NA	NA	37	42	NA	NA	NA	NA	0	0	1	0	0	0	0	0	0	0	0	1	1	0	0	0	0	0
Campylobacter_concisus	Bacteria	Proteobacteria	Epsilonproteobacteria	Campylobacterales	Campylobacteraceae	Campylobacter	concisus	2	1224	29547	213849	72294	194	199	FDC 484	ATCC33237lCCUG13144lLMG7788lNCTC11485	L04322		36	2.25	NA	NA	8.5	9	NA	35	37	2	NA	NA	1840041	0	0	1	0	0	0	0	0	0	0	0	0	1	0	0	1	0	0
Campylobacter_curvus	Bacteria	Proteobacteria	Epsilonproteobacteria	Campylobacterales	Campylobacteraceae	Campylobacter	curvus	2	1224	29547	213849	72294	194	200	ATCC35224	VIP9584|CCUG13146|DSM6644|LMG7609	L04313		45	4	NA	NA	NA	NA	NA	NA	42	NA	2	NA	1971270	0	0	1	0	0	0	0	0	0	0	0	0	1	0	0	1	0	0
Campylobacter_fetus	Bacteria	Proteobacteria	Epsilonproteobacteria	Campylobacterales	Campylobacteraceae	Campylobacter	fetus	2	1224	29547	213849	72294	194	196	CIP5396	ATCC27324|CCUG6823|DSM5361|LMG6442|NCTC10842	LO4314|M65012		34.5	3.25	NA	NA	NA	NA	NA	25	42	NA	NA	NA	NA	0	0	1	0	0	0	0	0	0	0	0	1	1	0	0	0	0	0
Campylobacter_gracilis	Bacteria	Proteobacteria	Epsilonproteobacteria	Campylobacterales	Campylobacteraceae	Campylobacter	gracilis	2	1224	29547	213849	72294	194	824	FDC 1084	ATCC33236lCCUG 27720	L04320		NA	2.2	NA	NA	NA	NA	NA	NA	NA	NA	NA	NA	2281652	0	0	0	0	0	0	0	0	0	0	0	0	0	0	0	0	0	0
Campylobacter_hominis	Bacteria	Proteobacteria	Epsilonproteobacteria	Campylobacterales	Campylobacteraceae	Campylobacter	hominis	2	1224	29547	213849	72294	194	76517	NCTC13146	CH001A|LMG19568	AJ251584		32.5	0.75	NA	NA	NA	NA	37	NA	42	NA	NA	2	1714951	0	0	0	0	0	0	0	0	0	0	0	0	1	0	0	0	0	0
Campylobacter_hyointestinalis	Bacteria	Proteobacteria	Epsilonproteobacteria	Campylobacterales	Campylobacteraceae	Campylobacter	hyointestinalis	2	1224	29547	213849	72294	194	198	CHY5	LMG14432|NCTC12901|CCUG34538	AF097685		32	1.42	NA	NA	NA	NA	NA	37	42	NA	NA	NA	NA	0	0	1	0	0	0	0	0	0	0	0	1	1	0	0	1	0	0
Campylobacter_jejuni	Bacteria	Proteobacteria	Epsilonproteobacteria	Campylobacterales	Campylobacteraceae	Campylobacter	jejuni	2	1224	29547	213849	72294	194	197	CIP702	ATCC33560|CCUG11284|LMG8841|NCTC11351	L04315|M59298		31.5	NA	NA	NA	NA	NA	NA	NA	42	NA	NA	NA	NA	0	0	1	0	0	0	0	0	0	0	0	1	1	0	0	0	0	0
Campylobacter_lanienae	Bacteria	Proteobacteria	Epsilonproteobacteria	Campylobacterales	Campylobacteraceae	Campylobacter	lanienae	2	1224	29547	213849	72294	194	75658	NCTC13004	LMG21527	AF043425		36	1.8	NA	NA	NA	NA	NA	37	42	NA	NA	NA	NA	0	0	0	0	0	0	0	0	0	0	0	1	1	0	0	1	0	0
Campylobacter_lari	Bacteria	Proteobacteria	Epsilonproteobacteria	Campylobacterales	Campylobacteraceae	Campylobacter	lari	2	1224	29547	213849	72294	194	201	LMG8846	NCTC11352			32	2.05	NA	NA	NA	NA	NA	37	42	NA	NA	NA	NA	0	0	0	0	0	0	0	0	0	0	0	1	1	0	0	0	0	0
Campylobacter_peloridis	Bacteria	Proteobacteria	Epsilonproteobacteria	Campylobacterales	Campylobacteraceae	Campylobacter	peloridis	2	1224	29547	213849	72294	194	488546	2314BVA	LMG23910|CCUG55787			NA	NA	NA	NA	NA	NA	NA	NA	NA	2	NA	NA	NA	0	0	0	0	0	0	0	0	0	0	0	1	1	0	0	0	0	0
Campylobacter_rectus	Bacteria	Proteobacteria	Epsilonproteobacteria	Campylobacterales	Campylobacteraceae	Campylobacter	rectus	2	1224	29547	213849	72294	194	203	FDC 371	ATCC33238lCCUG20446lDSM3260lLMG18219	L04317lL06973		NA	NA	NA	NA	NA	NA	37	NA	NA	NA	NA	NA	2513107	0	0	0	0	0	0	0	0	0	0	0	0	0	0	0	0	0	0
Campylobacter_showae	Bacteria	Proteobacteria	Epsilonproteobacteria	Campylobacterales	Campylobacteraceae	Campylobacter	showae	2	1224	29547	213849	72294	194	204	SU A4	ATCC51146lCCUG30254lLMG12635	L06974		NA	3.5	NA	NA	6.8	8	37	26	42	NA	2	3.5	2125173	0	0	1	0	0	0	0	0	0	0	0	1	1	0	0	0	0	0
Campylobacter_sputorum	Bacteria	Proteobacteria	Epsilonproteobacteria	Campylobacterales	Campylobacteraceae	Campylobacter	sputorum	2	1224	29547	213849	72294	194	206	VPI S 17	ATCC35980lCCUG9728lLMG7795lNCTC11528	X67775		NA	3	NA	NA	NA	NA	37	NA	NA	4	NA	NA	NA	0	0	1	0	0	0	0	0	0	0	0	1	1	0	0	0	0	0
Campylobacter_upsaliensis	Bacteria	Proteobacteria	Epsilonproteobacteria	Campylobacterales	Campylobacteraceae	Campylobacter	upsaliensis	2	1224	29547	213849	72294	194	28080		C231|ATCC43954|CCUG14913|DSM5365|LMG8850|NCTC11541	L14628		34	NA	NA	NA	NA	NA	37	42	30	NA	NA	NA	NA	0	0	0	0	0	0	0	0	0	0	0	0	1	0	0	0	0	0
Campylobacter_ureolyticus	Bacteria	Proteobacteria	Epsilonproteobacteria	Campylobacterales	Campylobacteraceae	Campylobacter	ureolyticus	2	1224	29547	213849	72294	194	827	ATCC 33387	DSM20703lNCTC10941	L04321		NA	2.75	NA	NA	NA	NA	NA	NA	NA	NA	3.5	4	NA	0	0	0	0	0	0	0	0	0	0	0	0	1	1	0	0	0	0
Candidatus Amoebophilus_asiaticus	Bacteria	Bacteroidetes	Cytophagia	Cytophagales	Amoebophilaceae	Candidatus Amoebophilus	asiaticus	2	976	768503	768507	1501348	281119	281120	HLA	TUMSJ-321|RM-69|KHLA1|K69i	AF366581		NA	1.25	NA	NA	NA	NA	NA	NA	NA	NA	NA	NA	NA	0	0	0	0	0	0	0	0	0	0	0	0	0	0	0	0	0	0
Candidatus Azobacteroides_pseudotrichonymphae	Bacteria	Bacteroidetes	Bacteroidia	Bacteroidales			pseudotrichonymphae	2	976	200643	171549			511435		CfPt1-2			NA	NA	NA	NA	NA	NA	NA	NA	NA	NA	NA	NA	NA	0	0	0	0	1	0	0	0	0	0	0	0	0	1	0	0	0	0
Candidatus Babela_massiliensis	Bacteria		Candidatus Babeliae	Candidatus Babeliales	Candidatus Babeliaceae	Candidatus Babela	massiliensis	2		2497643	2497644	2497645	1551504	673862					NA	NA	NA	NA	NA	NA	NA	NA	NA	NA	NA	NA	NA	0	0	0	0	0	0	0	0	0	0	0	0	0	0	0	0	0	0
Candidatus Baumannia_cicadellinicola	Bacteria	Proteobacteria	Gammaproteobacteria				cicadellinicola	2	1224	1236				186490					NA	NA	NA	NA	NA	NA	NA	NA	NA	NA	NA	NA	NA	0	0	0	0	0	0	0	0	0	0	0	0	0	0	0	0	0	0
Candidatus Blochmannia_chromaiodes	Bacteria	Proteobacteria	Gammaproteobacteria	Enterobacterales	Enterobacteriaceae	Candidatus Blochmannia	chromaiodes	2	1224	1236	91347	543	203804	251542					NA	NA	NA	NA	NA	NA	NA	NA	NA	NA	NA	NA	NA	0	0	0	0	0	0	0	0	0	0	0	0	0	0	0	0	0	0
Candidatus Blochmannia_floridanus	Bacteria	Proteobacteria	Gammaproteobacteria	Enterobacterales	Enterobacteriaceae	Candidatus Blochmannia	floridanus	2	1224	1236	91347	543	203804	203907			CTCTACTCAGTTCTTTGGG		NA	21	NA	NA	NA	NA	NA	NA	NA	NA	NA	NA	NA	0	0	0	0	0	0	0	0	0	0	0	0	0	0	0	0	0	0
Candidatus Blochmannia_pennsylvanicus	Bacteria	Proteobacteria	Gammaproteobacteria	Enterobacterales	Enterobacteriaceae	Candidatus Blochmannia	pennsylvanicus	2	1224	1236	91347	543	203804	101534					NA	21	NA	NA	NA	NA	NA	NA	NA	NA	NA	NA	NA	0	0	0	0	0	0	0	0	0	0	0	0	0	0	0	0	0	0
Candidatus Blochmannia_vafer	Bacteria	Proteobacteria	Gammaproteobacteria	Enterobacterales	Enterobacteriaceae	Candidatus Blochmannia	vafer	2	1224	1236	91347	543	203804	251535				CP002189	27.5	NA	NA	NA	NA	NA	NA	NA	NA	NA	NA	NA	NA	0	0	0	0	0	0	0	0	0	0	0	0	0	1	0	0	0	0
Candidatus Carsonella_ruddii	Bacteria	Proteobacteria	Gammaproteobacteria	Oceanospirillales	Halomonadaceae	Candidatus Carsonella	ruddii	2	1224	1236	135619	28256	114185	114186					36.5	NA	NA	NA	NA	NA	NA	NA	NA	NA	NA	NA	NA	0	0	0	0	0	0	0	0	0	0	0	0	0	0	0	0	0	0
Candidatus Chloracidobacterium_thermophilum	Bacteria	Acidobacteria	Blastocatellia			Chloracidobacterium	thermophilum	2	57723	1562566			458032	458033					NA	NA	NA	NA	NA	NA	NA	50	66	NA	NA	NA	NA	0	0	0	0	0	0	0	0	0	0	0	0	0	0	0	0	0	0
Candidatus Desulforudis_audaxviator	Bacteria	Firmicutes	Clostridia	Clostridiales	Peptococcaceae	Candidatus Desulforudis	audaxviator	2	1239	186801	186802	186807	471826	471827	MP104C			CP000860	60.9	NA	NA	9.3	NA	NA	60	NA	NA	NA	NA	NA	NA	0	0	0	0	0	0	0	0	0	0	0	0	0	0	0	0	0	0
Candidatus Endolissoclinum_faulkneri	Bacteria	Proteobacteria	Alphaproteobacteria	Rhodospirillales	Rhodospirillaceae	Candidatus Endolissoclinum	faulkneri	2	1224	28211	204441	41295	1263978	1263979					NA	NA	NA	NA	NA	NA	NA	NA	NA	NA	NA	NA	NA	0	0	0	0	0	0	0	0	0	0	0	0	0	0	0	0	0	0
Candidatus Hamiltonella_defensa	Bacteria	Proteobacteria	Gammaproteobacteria	Enterobacterales	Enterobacteriaceae	Candidatus Hamiltonella	defensa	2	1224	1236	91347	543	568987	138072					NA	NA	NA	NA	NA	NA	NA	NA	NA	NA	NA	NA	NA	0	0	0	0	0	0	0	0	0	0	0	0	0	0	0	0	0	0
Candidatus Hodgkinia_cicadicola	Bacteria	Proteobacteria	Alphaproteobacteria	Rhizobiales		Candidatus Hodgkinia	cicadicola	2	1224	28211	356		573657	573658			ACGAGGGGAGCGAGTGTTGTTCG		58.4	NA	NA	NA	NA	NA	NA	NA	NA	NA	NA	NA	NA	0	0	0	0	0	0	0	0	0	0	0	0	0	0	0	0	0	0
Candidatus Kinetoplastibacterium_desouzaii	Bacteria	Proteobacteria	Betaproteobacteria			Candidatus Kinetoplastibacterium	desouzaii	2	1224	28216			33055	994692	X	TCC079E	X	CP003803|CP003804|CP003805|CP003806|CP003807	30.17	NA	NA	NA	NA	NA	NA	NA	NA	NA	NA	NA	NA	0	0	0	0	0	0	0	0	0	0	0	0	0	0	0	0	0	0
Candidatus Kinetoplastibacterium_galatii	Bacteria	Proteobacteria	Betaproteobacteria			Candidatus Kinetoplastibacterium	galatii	2	1224	28216			33055	994695	X				32.36	NA	NA	NA	NA	NA	NA	NA	NA	NA	NA	NA	NA	0	0	0	0	0	0	0	0	0	0	0	0	0	0	0	0	0	0
Candidatus Kinetoplastibacterium_oncopeltii	Bacteria	Proteobacteria	Betaproteobacteria			Candidatus Kinetoplastibacterium	oncopeltii	2	1224	28216			33055	994696	X	TCC290E	X	CP003803|CP003804|CP003805|CP003806|CP003807	31.23	NA	NA	NA	NA	NA	NA	NA	NA	NA	NA	NA	NA	0	0	0	0	0	0	0	0	0	0	0	0	0	0	0	0	0	0
Candidatus Koribacter_versatilis	Bacteria	Acidobacteria	Acidobacteriia	Acidobacteriales	Acidobacteriaceae	Candidatus Koribacter	versatilis	2	57723	204432	204433	204434	658061	658062					NA	NA	NA	6.5	4	NA	NA	NA	NA	NA	NA	NA	NA	0	0	0	0	0	0	0	0	0	0	0	0	0	0	0	0	0	0
Candidatus Liberibacter_americanus	Bacteria	Proteobacteria	Alphaproteobacteria	Rhizobiales	Rhizobiaceae	Liberibacter	americanus	2	1224	28211	356	82115	34019	309868	SPSA3				NA	NA	NA	NA	NA	NA	NA	NA	NA	NA	NA	NA	NA	0	0	0	0	0	0	0	0	0	0	0	0	0	0	0	0	0	0
Candidatus Liberibacter_asiaticus	Bacteria	Proteobacteria	Alphaproteobacteria	Rhizobiales	Rhizobiaceae	Liberibacter	asiaticus	2	1224	28211	356	82115	34019	34021	Poona		AY192576|L22532		NA	0.25	NA	NA	NA	NA	32.5	25	40	NA	NA	NA	NA	0	0	0	0	0	0	0	0	0	0	0	0	0	0	0	0	0	0
Candidatus Liberibacter_solanacearum	Bacteria	Proteobacteria	Alphaproteobacteria	Rhizobiales	Rhizobiaceae	Liberibacter	solanacearum	2	1224	28211	356	82115	34019	556287			EU834130|EU834131	NZ082226	NA	NA	NA	NA	NA	NA	NA	NA	NA	NA	NA	NA	NA	0	0	0	0	0	0	0	0	0	0	0	0	0	0	0	0	0	0
Candidatus Midichloria_mitochondrii	Bacteria	Proteobacteria	Alphaproteobacteria	Rickettsiales	Candidatus Midichloriaceae	Candidatus Midichloria	mitochondrii	2	1224	28211	766	1328881	411566	234827			AJ566640		NA	1.2	NA	NA	NA	NA	NA	NA	NA	NA	NA	NA	NA	0	0	0	0	0	0	0	0	0	0	0	0	0	0	0	0	0	0
Candidatus Moranella_endobia	Bacteria	Proteobacteria	Gammaproteobacteria	Enterobacterales	Enterobacteriaceae	Candidatus Moranella	endobia	2	1224	1236	91347	543	1048757	1048758				CP002244|CP002243	NA	NA	NA	NA	NA	NA	NA	NA	NA	NA	NA	NA	NA	0	0	0	0	0	0	0	0	0	0	0	0	0	0	0	0	0	0
Candidatus Mycoplasma_haemolamae	Bacteria	Tenericutes	Mollicutes	Mycoplasmatales	Mycoplasmataceae	Mycoplasma	haemolamae	2	544448	31969	2085	2092	2093	141391					43.4	0.7	NA	NA	NA	NA	NA	NA	NA	NA	NA	NA	NA	0	0	0	0	0	0	0	0	0	0	0	0	0	0	0	0	0	0
Candidatus Mycoplasma_haemominutum	Bacteria	Tenericutes	Mollicutes	Mycoplasmatales	Mycoplasmataceae	Mycoplasma	haemominutum	2	544448	31969	2085	2092	2093	209446			U88564|U88563		NA	NA	NA	NA	NA	NA	NA	NA	NA	NA	NA	NA	NA	0	0	0	0	0	0	0	0	0	0	0	0	0	0	0	0	0	0
Candidatus Nasuia_deltocephalinicola	Bacteria	Proteobacteria	Betaproteobacteria			Candidatus Nasuia	deltocephalinicola	2	1224	28216			1301080	1160784			AB702994		NA	NA	NA	NA	NA	NA	NA	NA	NA	NA	NA	NA	NA	0	0	0	0	0	0	0	0	0	0	0	0	0	0	0	0	0	0
Candidatus Pantoea_carbekii	Bacteria	Proteobacteria	Gammaproteobacteria	Enterobacterales	Erwiniaceae	Pantoea	carbekii	2	1224	1236	91347	1903409	53335	1235990				KF626664	NA	1.25	NA	NA	NA	NA	NA	NA	NA	NA	NA	NA	NA	0	0	0	0	0	0	0	0	0	0	0	0	0	0	0	0	0	0
Candidatus Paracaedibacter_Candidatus Paracaedibacter symbiosus	Bacteria	Proteobacteria	Alphaproteobacteria	Holosporales	Candidatus Paracaedibacteraceae	Candidatus Paracaedibacter	Candidatus Paracaedibacter symbiosus	2	1224	28211	1921002	1777752	1521255	244582	UWE39	T14	AF132139	CP003803|CP003804|CP003805|CP003806|CP003807	NA	1.5	NA	NA	NA	NA	23	22	24	NA	NA	0.15	NA	0	0	0	0	0	0	0	0	0	0	0	0	0	0	0	0	0	0
Candidatus Paracaedibacter_acanthamoebae	Bacteria	Proteobacteria	Alphaproteobacteria	Holosporales	Candidatus Paracaedibacteraceae	Candidatus Paracaedibacter	acanthamoebae	2	1224	28211	1921002	1777752	1521255	91604			AF132137		NA	1.5	NA	NA	NA	NA	NA	NA	NA	NA	NA	NA	NA	0	0	0	0	0	0	0	0	0	0	0	0	0	0	0	0	0	0
Candidatus Pelagibacter_ubique	Bacteria	Proteobacteria	Alphaproteobacteria	Pelagibacterales	Pelagibacteraceae	Candidatus Pelagibacter	ubique	2	1224	28211	54526	1655514	198251	198252	SAR11				NA	0.63	NA	NA	NA	NA	NA	NA	NA	NA	NA	NA	NA	0	0	0	0	0	0	0	0	0	0	0	0	0	0	0	0	0	0
Candidatus Photodesmus_katoptron	Bacteria	Proteobacteria	Gammaproteobacteria	Vibrionales	Vibrionaceae	Candidatus Photodesmus	katoptron	2	1224	1236	135623	641	1076727	28176					NA	NA	NA	NA	NA	NA	NA	NA	NA	NA	NA	NA	NA	0	0	0	0	0	0	0	0	0	0	0	0	0	0	0	0	0	0
Candidatus Phytoplasma_australiense	Bacteria	Tenericutes	Mollicutes	Acholeplasmatales	Acholeplasmataceae	Candidatus Phytoplasma	australiense	2	544448	31969	186329	2146	33926	59748		PpDB|AGY|PYL|5 -CGGTAGAAATAT- CGT-3|5 -TTTATCTTTAAAAGACCTCGCAAGA-3	AUSGY		NA	0.5	NA	NA	NA	NA	NA	NA	NA	NA	NA	NA	NA	0	0	0	0	0	0	0	0	0	0	0	0	0	0	0	0	0	0
Candidatus Phytoplasma_mali	Bacteria	Tenericutes	Mollicutes	Acholeplasmatales	Acholeplasmataceae	Candidatus Phytoplasma	mali	2	544448	31969	186329	2146	33926	37692		AP15R	5-AATACTCGAAACCAGTA-3|AJ542541		NA	0.5	NA	NA	NA	NA	NA	NA	NA	NA	NA	NA	NA	0	0	0	0	0	0	0	0	0	0	0	0	0	0	0	0	0	0
Candidatus Phytoplasma_solani	Bacteria	Tenericutes	Mollicutes	Acholeplasmatales	Acholeplasmataceae	Candidatus Phytoplasma	solani	2	544448	31969	186329	2146	33926	69896	STOL11		AJ970609|AF248959|5-ATTTT- TAAAAGACCTAGCAATAGGTATGCTTAG-3|5-ATGGTGGAAAAACCATTATGACGGTACCT- 3|5-GCAACGCTCAACGTTGTGA- TGCTATA-3	JQ797668|5- TATGGCCTCAATGAGTAATAATT-3|5-TTTCAAAATGTTAATCCCAAT-3|5-AACTAATATTGACATCGTTAA-3	NA	NA	NA	NA	NA	NA	NA	NA	NA	NA	NA	NA	NA	0	0	0	0	0	0	0	0	0	0	0	0	0	0	0	0	0	0
Candidatus Portiera_aleyrodidarum	Bacteria	Proteobacteria	Gammaproteobacteria	Oceanospirillales	Halomonadaceae	Candidatus Portiera	aleyrodidarum	2	1224	1236	135619	28256	235572	91844				AY268082	47.55	NA	NA	NA	NA	NA	NA	NA	NA	NA	NA	NA	NA	0	0	0	0	0	0	0	0	0	0	0	0	0	0	0	0	0	0
Candidatus Profftella_armatura	Bacteria	Proteobacteria	Betaproteobacteria			Candidatus Profftella	armatura	2	1224	28216			1381133	669502				CP003467|CP003468|CP003469	24	NA	NA	NA	NA	NA	NA	NA	NA	NA	NA	NA	NA	0	0	0	0	0	0	0	0	0	0	0	0	0	0	0	0	0	0
Candidatus Puniceispirillum_marinum	Bacteria	Proteobacteria	Alphaproteobacteria			Candidatus Puniceispirillum	marinum	2	1224	28211			767891	767892	IMCC1322			CP001751	48.85	NA	NA	NA	NA	NA	NA	NA	NA	NA	NA	NA	NA	0	0	0	0	0	0	0	0	0	0	0	0	0	0	0	0	0	0
Candidatus Regiella_insecticola	Bacteria	Proteobacteria	Gammaproteobacteria	Enterobacterales	Enterobacteriaceae	Candidatus Regiella	insecticola	2	1224	1236	91347	543	568988	138073					NA	NA	NA	NA	NA	NA	NA	NA	NA	NA	NA	NA	NA	0	0	0	0	0	0	0	0	0	0	0	0	0	0	0	0	0	0
Candidatus Riesia_pediculicola	Bacteria	Proteobacteria	Gammaproteobacteria	Enterobacterales	Enterobacteriaceae	Candidatus Riesia	pediculicola	2	1224	1236	91347	543	401618	401619					NA	NA	NA	NA	NA	NA	NA	NA	NA	NA	NA	NA	NA	0	0	0	0	0	0	0	0	0	0	0	0	0	0	0	0	0	0
Candidatus Ruthia_magnifica	Bacteria	Proteobacteria	Gammaproteobacteria			Candidatus Ruthia	magnifica	2	1224	1236			1541743	386487					NA	NA	NA	NA	NA	NA	NA	NA	NA	NA	NA	NA	NA	0	0	0	0	0	0	0	0	0	0	0	0	0	0	0	0	0	0
Candidatus Saccharimonas_aalborgensis	Bacteria	Candidatus Saccharibacteria				Candidatus Saccharimonas	aalborgensis	2	95818				1331051	1332188	TM7	AAU-TM7-i|SRX247688|SRX206471		CP005957	NA	NA	NA	NA	NA	NA	NA	NA	NA	NA	NA	NA	NA	0	0	0	0	0	0	0	0	0	0	0	0	0	0	0	0	0	0
Candidatus Solibacter_usitatus	Bacteria	Acidobacteria	Acidobacteriia	Bryobacterales	Solibacteraceae	Candidatus Solibacter	usitatus	2	57723	204432	332160	332161	332162	332163		Ellin6076			NA	NA	NA	NA	3.5	6.5	NA	NA	NA	NA	NA	NA	NA	0	0	0	0	0	0	0	0	0	0	0	0	0	0	0	0	0	0
Candidatus Sulcia_muelleri	Bacteria	Bacteroidetes	Flavobacteriia	Flavobacteriales		Candidatus Sulcia	muelleri	2	976	117743	200644		336809	336810					NA	52.5	NA	NA	NA	NA	NA	NA	NA	NA	NA	NA	NA	0	0	0	0	0	0	0	0	0	0	0	0	0	0	0	0	0	0
Candidatus Symbiobacter_mobilis	Bacteria	Proteobacteria	Betaproteobacteria	Burkholderiales	Comamonadaceae	Candidatus Symbiobacter	mobilis	2	1224	28216	80840	80864	1436289	1436290					59.1	NA	NA	NA	NA	NA	NA	NA	NA	NA	NA	NA	NA	0	0	0	0	0	0	0	0	0	0	0	0	0	0	0	0	0	0
Candidatus Tremblaya_phenacola	Bacteria	Proteobacteria	Betaproteobacteria			Candidatus Tremblaya	phenacola	2	1224	28216			189384	1010676					NA	NA	NA	NA	NA	NA	NA	NA	NA	NA	NA	NA	NA	0	0	0	0	0	0	0	0	0	0	0	0	0	0	0	0	0	0
Candidatus Uzinura_diaspidicola	Bacteria	Bacteroidetes	Flavobacteriia	Flavobacteriales			diaspidicola	2	976	117743	200644			670956					43.2	NA	NA	NA	NA	NA	NA	NA	NA	NA	NA	NA	NA	0	0	0	0	0	0	0	0	0	0	0	0	0	0	0	0	0	0
Candidatus Zinderia_insecticola	Bacteria	Proteobacteria	Betaproteobacteria	Burkholderiales	Oxalobacteraceae	Candidatus Zinderia	insecticola	2	1224	28216	80840	75682	884214	884215					13.5	NA	NA	NA	NA	NA	NA	NA	NA	NA	NA	NA	NA	0	0	0	0	0	0	0	0	0	0	0	0	0	0	0	0	0	0
Capnocytophaga_gingivalis	Bacteria	Bacteroidetes	Flavobacteriia	Flavobacteriales	Flavobacteriaceae	Capnocytophaga	gingivalis	2	976	117743	200644	49546	1016	1017	ATCC33624	CCUG9715|CIP102945|DSM3290|JCM12953|LMG11514|NCTC12372	X67608|L14639		38	NA	NA	NA	NA	NA	36	35	37	NA	NA	NA	NA	0	0	0	0	0	0	0	0	0	0	0	0	0	0	0	0	0	0
Capnocytophaga_granulosa	Bacteria	Bacteroidetes	Flavobacteriia	Flavobacteriales	Flavobacteriaceae	Capnocytophaga	granulosa	2	976	117743	200644	49546	1016	45242	B0611	ATCC51502|CCUG32991|CIP104128|DSM11449|JC8566|LMG16022|NCTC12948	X97248		43	NA	NA	NA	NA	NA	36	35	37	NA	NA	NA	NA	0	0	0	0	0	0	0	0	0	0	0	0	0	0	0	0	0	0
Capnocytophaga_haemolytica	Bacteria	Bacteroidetes	Flavobacteriia	Flavobacteriales	Flavobacteriaceae	Capnocytophaga	haemolytica	2	976	117743	200644	49546	1016	45243	A0404	ATCC51501|CCUG32990|CIP104125|DSM11385|JCM8565|LMG16021|NCTC12947	X97247		44	NA	NA	NA	NA	NA	36	35	37	NA	NA	NA	NA	0	0	0	0	0	0	0	0	0	0	0	0	0	0	0	0	0	0
Capnocytophaga_leadbetteri	Bacteria	Bacteroidetes	Flavobacteriia	Flavobacteriales	Flavobacteriaceae	Capnocytophaga	leadbetteri	2	976	117743	200644	49546	1016	327575	AHN8855	CCUG51857|NCTC13375|AHN8708|AHN8725|AHN8730|AHN8996			41	NA	NA	NA	NA	NA	36	35	37	NA	NA	NA	NA	0	0	0	0	0	0	0	0	0	0	0	0	0	0	0	0	0	0
Capnocytophaga_canimorsus	Bacteria	Bacteroidetes	Flavobacteriia	Flavobacteriales	Flavobacteriaceae	Capnocytophaga	canimorsus	2	976	117743	200644	49546	1016	28188	ATCC 35979	ATCC35979|CDC7120|CIP103936|NCTC12242	X97246|L14637	X97246|L14637	NA	2	NA	NA	NA	NA	NA	NA	NA	NA	NA	NA	NA	0	0	0	0	0	0	0	0	0	0	0	1	1	0	0	0	0	0
Capnocytophaga_ochracea	Bacteria	Bacteroidetes	Flavobacteriia	Flavobacteriales	Flavobacteriaceae	Capnocytophaga	ochracea	2	976	117743	200644	49546	1016	1018	25	25|ATCC33596	X67610|L14635		38.5	4.1	NA	NA	NA	NA	NA	NA	NA	NA	NA	NA	2612925	0	0	0	0	0	0	0	0	0	0	0	0	0	0	0	0	0	0
Capnocytophaga_sputigena	Bacteria	Bacteroidetes	Flavobacteriia	Flavobacteriales	Flavobacteriaceae	Capnocytophaga	sputigena	2	976	117743	200644	49546	1016	1019	ATCC33612	CCUG9714|CIP104301|DSM7273|LMG11518|NCTC11653.	X67609|L14636		34	3.7	NA	NA	NA	NA	36	NA	NA	NA	NA	NA	3098616	0	0	0	0	0	0	0	0	0	0	0	0	0	0	1	1	0	1
Carboxydothermus_hydrogenoformans	Bacteria	Firmicutes	Clostridia	Thermoanaerobacterales	Thermoanaerobacteraceae	Carboxydothermus	hydrogenoformans	2	1239	186801	68295	186814	129957	129958	Z-2901	DSM6008|ATCCBAA-161	AF244579		39	1.85	NA	6.9	6.4	7.7	71	40	78	NA	NA	NA	NA	0	0	0	0	0	0	0	0	0	0	0	0	0	0	0	0	0	0
Cardiobacterium_hominis	Bacteria	Proteobacteria	Gammaproteobacteria	Cardiobacteriales	Cardiobacteriaceae	Cardiobacterium	hominis	2	1224	1236	135615	868	2717	2718	6573	ATCC15826|DSM8339|NCTC 10426	M35014		NA	2	NA	7.1	6	NA	37	25	42	NA	NA	NA	2642494	1	0	1	0	0	0	0	0	0	0	0	0	1	0	0	0	0	0
Cardiobacterium_valvarum	Bacteria	Proteobacteria	Gammaproteobacteria	Cardiobacteriales	Cardiobacteriaceae	Cardiobacterium	valvarum	2	1224	1236	135615	868	2717	194702	MDA3079	ATCCBAA-694|NCTC13294|CCUG48245	AF506987		52.5	2	NA	7.1	NA	NA	33.5	25	42	NA	NA	NA	NA	1	0	1	0	0	0	0	0	0	0	0	0	0	0	0	0	0	0
Carnobacterium_maltaromaticum	Bacteria	Firmicutes	Bacilli	Lactobacillales	Carnobacteriaceae	Carnobacterium	maltaromaticum	2	1239	91061	186826	186828	2747	2751		ATCC27865|CCUG30142|CIP103135|DSM20342|JCM1154|LMG6903|NRRLB-14852	M58825|X54420		NA	0.6	NA	NA	NA	NA	30	NA	40	NA	NA	NA	NA	0	0	0	0	0	0	0	0	0	0	0	0	0	0	0	0	0	0
Catabacter_hongkongensis	Bacteria	Firmicutes	Clostridia	Clostridiales	Catabacteriaceae	Catabacter	hongkongensis	2	1239	186801	186802	424536	270497	270498			HKU16T		40.2	0.96	NA	NA	NA	NA	37	NA	NA	NA	NA	NA	NA	0	0	0	0	0	0	0	0	0	0	0	1	0	0	0	0	0	0
Catellatospora_N.A	Bacteria	Actinobacteria	Actinobacteria	Micromonosporales	Micromonosporaceae	Catellatospora	N.A	2	201174	1760	85008	28056	53365		X	X	X	X	71.05	NA	NA	NA	NA	NA	NA	NA	NA	NA	NA	NA	NA	0	0	0	0	0	0	0	0	0	0	0	1	0	0	0	0	0	0
Catenibacterium_mitsuokai	Bacteria	Firmicutes	Erysipelotrichia	Erysipelotrichales	Erysipelotrichaceae	Catenibacterium	mitsuokai	2	1239	526524	526525	128827	135858	100886	RCA14-39, CIP 106738, JCM 10609.		AB030224		NA	1.2	NA	NA	NA	NA	37	NA	NA	NA	NA	NA	2671313	0	0	0	0	0	0	0	0	0	0	0	0	0	0	0	0	0	0
Catenulispora_acidiphila	Bacteria	Actinobacteria	Actinobacteria	Catenulisporales	Catenulisporaceae	Catenulispora	acidiphila	2	201174	1760	414714	414877	414878	304895	ID139908	DSM44928|JCM14897|NBRC102108|NRRLB-24433	AJ865857		71.9	NA	NA	6	4.3	7.5	24.5	11	32	NA	1	3	NA	0	0	1	0	0	0	0	0	0	0	0	1	0	0	1	1	0	1
Catonella_morbi	Bacteria	Firmicutes	Clostridia	Clostridiales	Lachnospiraceae	Catonella	morbi	2	1239	186801	186802	186803	43996	43997	ATCC51271	VPID154F-12	X87151		34	2.8	NA	NA	NA	NA	NA	NA	NA	NA	NA	NA	3479204	0	0	1	0	0	0	0	0	0	0	0	0	0	0	0	0	0	0
Caulobacter_segnis	Bacteria	Proteobacteria	Alphaproteobacteria	Caulobacterales	Caulobacteraceae	Caulobacter	segnis	2	1224	28211	204458	76892	75	88688	TK0059	IFO13240|ATCC21756			67.5	2.5	NA	NA	6	8	NA	30	37	NA	NA	NA	NA	0	0	0	0	1	0	0	0	0	0	0	1	1	1	0	0	0	0
Caulobacter_vibrioides	Bacteria	Proteobacteria	Alphaproteobacteria	Caulobacterales	Caulobacteraceae	Caulobacter	vibrioides	2	1224	28211	204458	76892	75	155892	CB51	DSM9893|VKMB-1496	AJ009957|AJ227754		64.5	1.5	NA	7	6	9	27.5	10	35	NA	NA	NA	NA	0	0	0	0	0	0	0	0	0	0	0	0	0	0	0	0	0	0
Cedecea_davisae	Bacteria	Proteobacteria	Gammaproteobacteria	Enterobacterales	Enterobacteriaceae	Cedecea	davisae	2	1224	1236	91347	543	158483	158484	ATCC 33431		AF493976		3.8	1.9	NA	NA	NA	NA	5	NA	30	6	NA	NA	NA	0	0	0	0	0	0	0	0	0	0	0	1	0	0	0	0	0	0
Cedecea_lapagei	Bacteria	Proteobacteria	Gammaproteobacteria	Enterobacterales	Enterobacteriaceae	Cedecea	lapagei	2	1224	1236	91347	543	158483	158823	ATCC 33432		LC036260		4.8	1.9	NA	NA	NA	NA	5	NA	30	6	NA	NA	NA	0	0	0	0	0	0	0	0	0	0	0	1	0	0	0	0	0	0
Cedecea_neteri	Bacteria	Proteobacteria	Gammaproteobacteria	Enterobacterales	Enterobacteriaceae	Cedecea	neteri	2	1224	1236	91347	543	158483	158822		ATCC|33855|CDC|0621|75			NA	NA	NA	NA	NA	NA	NA	NA	NA	NA	NA	NA	NA	0	0	0	0	0	0	0	0	0	0	0	0	0	0	0	0	0	0
Celeribacter_indicus	Bacteria	Proteobacteria	Alphaproteobacteria	Rhodobacterales	Rhodobacteraceae	Celeribacter	indicus	2	1224	28211	204455	31989	875170	1208324	P73	MCCC1A01112|LMG27600|DSM27257	EU440950		66	1.25	NA	NA	NA	NA	28	10	41	0.52	0.086	2.07	NA	0	0	0	0	0	0	0	0	0	0	0	1	1	1	0	0	0	0
Cellulomonas_fimi	Bacteria	Actinobacteria	Actinobacteria	Micrococcales	Cellulomonadaceae	Cellulomonas	fimi	2	201174	1760	85006	85016	1707	1708	ATCC	ATCC484|CCUG24087|CFBP4254|CIP102114|DSM20113|HAMBI93|NBRC15513|JCM1341|LMG16345|NCAIMB.01386|NCCB29016|NCTC7547|VKMAc-1411	X79460|X83803		NA	1.1	NA	NA	NA	NA	NA	5	39.5	NA	NA	NA	NA	0	0	0	0	0	0	0	0	0	0	0	1	0	1	0	0	0	0
Cellulomonas_flavigena	Bacteria	Actinobacteria	Actinobacteria	Micrococcales	Cellulomonadaceae	Cellulomonas	flavigena	2	201174	1760	85006	85016	1707	1711	DSM20109	ATCC482|CCUG12162|CCUG28996|CFBP4223|CIP82.10|DSM20109|NBRC3754|JCM1489|LMG16263|NCAIMB.01383|VKMAc-1137	X83799		NA	2	NA	7	NA	NA	NA	30	NA	NA	NA	NA	NA	0	0	0	0	0	0	0	0	0	0	0	1	0	0	0	0	0	0
Cellulophaga_algicola	Bacteria	Bacteroidetes	Flavobacteriia	Flavobacteriales	Flavobacteriaceae	Cellulophaga	algicola	2	976	117743	200644	49546	104264	59600	IC166	IC166|ACAM630	AF001366		37	2.75	NA	7.5	NA	NA	17.5	-2	28	2	0.5	10	NA	0	0	0	0	0	0	0	0	0	0	0	0	1	0	0	0	0	0
Cellulophaga_lytica	Bacteria	Bacteroidetes	Flavobacteriia	Flavobacteriales	Flavobacteriaceae	Cellulophaga	lytica	2	976	117743	200644	49546	104264	979		ATCC23178|CIP103822|DSM7489|IFO14961|JCM8516|LMG1344|VKMB-1433	AB032509���AB032513	AB034213���AB034218	33	2.95	NA	7.5	NA	NA	25	2	30	NA	NA	NA	NA	0	0	1	0	1	0	0	0	0	0	0	1	1	0	0	0	0	1
Cellulosilyticum_lentocellum	Bacteria	Firmicutes	Clostridia	Clostridiales	Lachnospiraceae	Cellulosilyticum	lentocellum	2	1239	186801	186802	186803	698776	29360	DSM5427|RHM5|ATCC49066|NCIMB11756	RHM5|ATCC49066|NCIMB11756	X71851|X76162		36	8.5	0.4	7.6	5.7	7.8	40	15	46.5	NA	NA	NA	NA	0	0	0	0	0	0	0	0	0	0	0	0	0	1	0	0	0	0
Cellulosimicrobium_Cellulosimicrobium funkei	Bacteria	Actinobacteria	Actinobacteria	Micrococcales	Promicromonosporaceae	Cellulosimicrobium	Cellulosimicrobium funkei	2	201174	1760	85006	85017	157920	264251	W6122	ATCCBAA-886|DSM16025|CCUG50705|JCM14302	AY501364		74.5	1	NA	NA	NA	NA	NA	35	45	NA	NA	NA	NA	0	0	0	0	0	0	0	0	0	0	0	1	0	1	0	0	0	0
Cellvibrio_gilvus	Bacteria	Actinobacteria	Actinobacteria	Micrococcales	Cellulomonadaceae	Cellulomonas	gilvus	2	201174	1760	85006	85016	1707	11					NA	2.275	NA	NA	NA	NA	30	25	35	NA	NA	NA	NA	0	0	0	0	1	0	0	0	0	0	0	0	0	0	0	0	0	0
Cellvibrio_japonicus	Bacteria	Proteobacteria	Gammaproteobacteria	Cellvibrionales	Cellvibrionaceae	Cellvibrio	japonicus	2	1224	1236	1706369	1706371	10	155077	NCIMB10462	NCDO2697	AF452103		53.3	2	NA	NA	6	9	NA	17	47	NA	NA	NA	NA	0	0	0	0	0	0	0	0	0	0	0	1	1	0	0	0	0	1
Centipeda_periodontii	Bacteria	Firmicutes	Negativicutes	Selenomonadales	Selenomonadaceae	Centipeda	periodontii	2	1239	909932	909929	1843491	82202	82203	LL2383	ATCC35019|CCUG44586|CIP105322|DSM2778	AJ010963		52.5	10.5	NA	NA	NA	NA	35	32	37	NA	NA	NA	NA	0	0	0	0	0	0	0	0	0	0	0	0	0	0	0	0	0	0
Cetobacterium_somerae	Bacteria	Fusobacteria	Fusobacteriia	Fusobacteriales	Fusobacteriaceae	Cetobacterium	somerae	2	32066	203490	203491	203492	180162	188913	WAL 14325, ATCC BAA-474, CCUG 46254		AJ438155		31	10	NA	NA	NA	NA	37	NA	NA	NA	NA	NA	NA	1	0	0	0	0	0	0	0	0	0	0	0	0	0	0	1	1	1
Chamaesiphon_minutus	Bacteria	Cyanobacteria		Synechococcales	Chamaesiphonaceae	Chamaesiphon	minutus	2	1117		1890424	1890431	217161	1173032	PCC 6605				46.9	NA	NA	NA	NA	NA	NA	NA	NA	NA	NA	NA	NA	0	0	0	0	0	0	0	0	0	0	0	0	0	0	0	0	0	0
Chitinophaga_pinensis	Bacteria	Bacteroidetes	Chitinophagia	Chitinophagales	Chitinophagaceae	Chitinophaga	pinensis	2	976	1853228	1853229	563835	79328	79329	UQM2034	ATCC43595|DSM2588|IFO15968|LMG13176|UQM2034	AF078775		NA	40	NA	NA	4	8	23.5	10	40	NA	NA	1	NA	0	0	0	0	0	0	0	0	0	0	0	1	0	1	0	0	0	0
Chlamydia_muridarum	Bacteria	Chlamydiae	Chlamydiia	Chlamydiales	Chlamydiaceae	Chlamydia	muridarum	2	204428	204429	51291	809	810	83560	MoPn|VR123	NiggII|ATCCVR123|SFPD	D85718	U68436|U68437	NA	NA	NA	NA	NA	NA	NA	NA	NA	NA	NA	NA	NA	0	0	0	0	0	0	0	0	0	0	0	0	0	0	0	0	0	0
Chlamydia_pecorum	Bacteria	Chlamydiae	Chlamydiia	Chlamydiales	Chlamydiaceae	Chlamydia	pecorum	2	204428	204429	51291	809	810	85991	Bo/E58|ATCCVR628		D88371		39.3	0.85	NA	NA	NA	NA	NA	NA	NA	NA	NA	NA	NA	0	0	0	0	0	0	0	0	0	0	0	1	0	0	0	0	0	0
Chlamydia_pneumoniae	Bacteria	Chlamydiae	Chlamydiia	Chlamydiales	Chlamydiaceae	Chlamydia	pneumoniae	2	204428	204429	51291	809	810	83558	TW-183	ATCCVR-2282	L06108|NR026527|Z49873.		40	0.375	NA	NA	NA	NA	35	NA	37	NA	NA	NA	NA	0	0	0	0	0	0	0	0	0	0	0	1	0	0	0	0	0	0
Chlamydia_psittaci	Bacteria	Chlamydiae	Chlamydiia	Chlamydiales	Chlamydiaceae	Chlamydia	psittaci	2	204428	204429	51291	809	810	83554	6BC	Psittacosisstrain6BC|ATCC VR-125	AB001778|U68447		41.3	0.65	NA	NA	NA	NA	39	37	40	NA	NA	NA	NA	0	0	0	0	0	0	0	0	0	0	0	0	0	0	0	0	0	0
Chlamydia_trachomatis	Bacteria	Chlamydiae	Chlamydiia	Chlamydiales	Chlamydiaceae	Chlamydia	trachomatis	2	204428	204429	51291	809	810	813		D/UW3/CX			42	NA	NA	NA	NA	NA	NA	NA	NA	NA	NA	NA	NA	0	0	0	0	0	0	0	0	0	0	0	1	0	0	0	0	0	0
Chlamydophila_abortus	Bacteria	Chlamydiae	Chlamydiia	Chlamydiales	Chlamydiaceae	Chlamydia	abortus	2	204428	204429	51291	809	810	83555	B577	B577|ATCCVR-656	AB001783|D85709		NA	0.85	NA	NA	NA	NA	NA	NA	NA	NA	NA	NA	NA	0	0	0	0	0	0	0	0	0	0	0	0	0	0	0	0	0	0
Chlamydophila_caviae	Bacteria	Chlamydiae	Chlamydiia	Chlamydiales	Chlamydiaceae	Chlamydia	caviae	2	204428	204429	51291	809	810	83557	GPIC	GPIC|ATCCVR813	D85708		NA	0.85	NA	NA	NA	NA	NA	NA	NA	NA	NA	NA	NA	0	0	0	0	0	0	0	0	0	0	0	0	0	0	0	0	0	0
Chlamydophila_felis	Bacteria	Chlamydiae	Chlamydiia	Chlamydiales	Chlamydiaceae	Chlamydia	felis	2	204428	204429	51291	809	810	83556	FPBaker	FPBaker|ATCCVR-120	D85701		NA	0.85	NA	NA	NA	NA	NA	NA	NA	NA	NA	NA	NA	0	0	0	0	0	0	0	0	0	0	0	0	0	0	0	0	0	0
Chlamydophila_pneumoniae	Bacteria	Chlamydiae	Chlamydiia	Chlamydiales	Chlamydiaceae	Chlamydia	pneumoniae	2	204428	204429	51291	809	810	83558	TW-183	ATCCVR-2282	L06108|NR026527|Z49873		40	0.38	NA	NA	NA	NA	35	NA	NA	NA	NA	NA	NA	0	0	0	0	0	0	0	0	0	0	0	0	0	0	0	0	0	0
Chloracidobacterium_thermophilum:	Bacteria	Acidobacteria	Blastocatellia			Chloracidobacterium	thermophilum:	2	57723	1562566			458032	458033				EF531339	NA	NA	NA	NA	NA	NA	NA	50	66	NA	NA	NA	NA	0	0	0	0	0	0	0	0	0	0	0	0	0	0	0	0	0	0
Chlorobaculum_parvum	Bacteria	Chlorobi	Chlorobia	Chlorobiales	Chlorobiaceae	Chlorobaculum	parvum	2	1090	191410	191411	191412	256319	274539		DSM263	Y1067		56.35	0.9	NA	NA	NA	NA	NA	NA	NA	NA	1	NA	NA	0	0	0	0	0	0	0	0	0	0	0	0	0	0	0	0	0	0
Chlorobaculum_tepidum	Bacteria	Chlorobi	Chlorobia	Chlorobiales	Chlorobiaceae	Chlorobaculum	tepidum	2	1090	191410	191411	191412	256319	1097	TLS	ATCC49652	M58468		56.5	1.95	NA	6.9	NA	NA	47.5	32	51.5	NA	NA	NA	NA	0	0	0	0	0	0	0	0	0	0	0	0	0	0	0	0	0	0
Chlorobium_chlorochromatii	Bacteria	Chlorobi	Chlorobia	Chlorobiales	Chlorobiaceae	Chlorobium	chlorochromatii	2	1090	191410	191411	191412	1091	337090					46.7	2.7	NA	7.15	NA	NA	25	NA	NA	NA	NA	0.8	NA	0	0	0	0	0	0	0	0	0	0	0	0	0	0	0	0	0	0
Chlorobium_limicola	Bacteria	Chlorobi	Chlorobia	Chlorobiales	Chlorobiaceae	Chlorobium	limicola	2	1090	191410	191411	191412	1091	1092	6330	DSMZ245	Y10640		51	1.2	NA	6.8	6.5	7	NA	25	35	NA	NA	NA	NA	0	0	0	0	0	0	0	0	0	0	0	0	0	0	0	0	0	0
Chlorobium_phaeobacteroides	Bacteria	Chlorobi	Chlorobia	Chlorobiales	Chlorobiaceae	Chlorobium	phaeobacteroides	2	1090	191410	191411	191412	1091	1096	2430	DSMZ266	Y08104		49	2	NA	NA	6.5	7.3	NA	20	30	NA	NA	NA	NA	0	0	0	0	0	0	0	0	0	0	0	0	0	0	0	0	0	0
Chlorobium_phaeovibrioides	Bacteria	Chlorobi	Chlorobia	Chlorobiales	Chlorobiaceae	Chlorobium	phaeovibrioides	2	1090	191410	191411	191412	1091	1094	2631	DSMZ269	Y08105		53	1.05	NA	NA	6.5	7.3	NA	20	30	NA	NA	NA	NA	0	0	0	0	0	0	0	0	0	0	0	0	0	0	0	0	0	0
Chloroflexus_aggregans	Bacteria	Chloroflexi	Chloroflexia	Chloroflexales	Chloroflexaceae	Chloroflexus	aggregans	2	200795	32061	32064	1106	1107	152260		MD-66|DSMZ9485|YI-9	D32255|DSM9485		56.85	4	NA	8	NA	NA	55	50	60	NA	NA	NA	NA	0	0	0	0	0	0	0	0	0	0	0	0	0	0	0	0	0	0
Chloroflexus_aurantiacus	Bacteria	Chloroflexi	Chloroflexia	Chloroflexales	Chloroflexaceae	Chloroflexus	aurantiacus	2	200795	32061	32064	1106	1107	1108	GCF	J-lO-fl|ATCC29366|DSMZ635|OK-70-fl|OH-64-fl|Y-400-fl|Y-402-fl|G-3-fl|I-BAD.1-fl|I-Kris.55-fl|I-15-fl|I-31-fl|I-33-fl|I-34-fl|NZ-Malfroy-fl|NZ-TB-fl|NZ-Mar62-fl|NZ-233-fl	D38365		NA	150.5	NA	8	7	NA	56	32.5	67.5	NA	NA	NA	NA	0	0	0	0	0	0	0	0	0	0	0	0	0	0	0	0	0	0
Chloroherpeton_thalassium	Bacteria	Chlorobi	Chlorobia	Chlorobiales	Chlorobiaceae	Chloroherpeton	thalassium	2	1090	191410	191411	191412	100715	100716	GB-78	ATCC35110	AF170103		47.8	14	NA	7	NA	7.6	25	15	30	NA	NA	NA	NA	0	0	0	0	0	0	0	0	0	0	0	0	0	0	0	0	0	0
Christensenella_minuta	Bacteria	Firmicutes	Clostridia	Clostridiales	Christensenellaceae	Christensenella	minuta	2	1239	186801	186802	990719	990721	626937	YIT 12065				51.3	1.35	NA	7.5	6	9	38.5	25	43	NA	5	NA	NA	0	0	0	0	0	0	0	0	0	0	0	0	0	0	0	0	0	0
Chromobacterium_violaceum	Bacteria	Proteobacteria	Betaproteobacteria	Neisseriales	Chromobacteriaceae	Chromobacterium	violaceum	2	1224	28216	206351	1499392	535	536	MK	ATCC12472|NCIMB9131|NCTC9757	M22510		66.5	2.25	NA	7.5	4	NA	32.5	12.5	40	NA	1	2	NA	0	0	0	0	0	0	0	0	0	0	0	1	1	0	0	0	0	0
Chromohalobacter_salexigens	Bacteria	Proteobacteria	Gammaproteobacteria	Oceanospirillales	Halomonadaceae	Chromohalobacter	salexigens	2	1224	1236	135619	28256	42054	158080	DSM3043	ATCCBAA-138|CECT5384|CCM4921|CIP106854|NCIMB13768	AJ295146		65.1	2.5	NA	7.5	5	10	37	15	45	8.75	0.9	25	NA	0	0	1	0	0	0	0	0	0	0	0	1	0	1	0	0	0	0
Chroococcidiopsis_thermalis	Bacteria	Cyanobacteria		Chroococcidiopsidales	Chroococcidiopsidaceae	Chroococcidiopsis	thermalis	2	1117		1890505	1890528	54298	54299	PCC 7203	ATCC27900lSAG42.79lCCAP1451/ 1			45.8	5	NA	NA	NA	NA	NA	NA	NA	NA	NA	NA	NA	0	0	0	0	0	0	0	0	0	0	0	0	0	0	0	0	0	0
Chryseobacterium_gleum	Bacteria	Bacteroidetes	Flavobacteriia	Flavobacteriales	Flavobacteriaceae	Chryseobacterium	gleum	2	976	117743	200644	49546	59732	250	OwenF93	HolmesCL4/79|ATCC35910|CCUG14555|NCTC11432|LMG8334|LMG12447|CIP103039|IFO15054|JCM2410|NCIMB13462	M58772|AY468449		NA	2	NA	NA	NA	NA	NA	25	40	NA	NA	NA	NA	1	0	0	0	0	0	0	0	0	0	0	1	1	0	0	0	0	0
Chthonomonas_calidirosea	Bacteria	Armatimonadetes	Chthonomonadetes	Chthonomonadales	Chthonomonadaceae	Chthonomonas	calidirosea	2	67819	1077257	1077263	1077264	1077265	454171	T49	ICMP18418|DSM23976	AM749780		54.6	2.75	NA	5.3	4.7	5.8	68	50	73	NA	NA	2	NA	0	0	0	0	0	0	0	0	0	0	0	1	0	0	0	0	0	0
Citrobacter_amalonaticus	Bacteria	Proteobacteria	Gammaproteobacteria	Enterobacterales	Enterobacteriaceae	Citrobacter	amalonaticus	2	1224	1236	91347	543	544	35703	ATCC25405	NCTC10805			51.5	4	NA	NA	NA	NA	NA	NA	NA	NA	NA	NA	NA	1	0	1	0	0	0	0	0	0	0	0	1	0	0	0	0	0	0
Citrobacter_braakii	Bacteria	Proteobacteria	Gammaproteobacteria	Enterobacterales	Enterobacteriaceae	Citrobacter	braakii	2	1224	1236	91347	543	544	57706	ATCC 5111				NA	4	NA	NA	NA	NA	36	NA	NA	NA	NA	NA	NA	0	0	1	0	0	0	0	0	0	0	0	1	0	0	0	0	0	0
Citrobacter_farmeri	Bacteria	Proteobacteria	Gammaproteobacteria	Enterobacterales	Enterobacteriaceae	Citrobacter	farmeri	2	1224	1236	91347	543	544	67824	ATCC 51112				NA	4	NA	NA	NA	NA	36	NA	NA	NA	NA	NA	NA	1	0	0	0	0	0	0	0	0	0	0	1	0	0	0	0	0	0
Citrobacter_freundii	Bacteria	Proteobacteria	Gammaproteobacteria	Enterobacterales	Enterobacteriaceae	Citrobacter	freundii	2	1224	1236	91347	543	544	546	ATCC8090	DSM30039|IFO12681|NCTC9750	AJ233408		50.5	4	NA	NA	NA	NA	30	NA	NA	NA	NA	NA	NA	1	0	1	0	0	0	0	0	0	0	0	1	0	0	0	0	0	0
Citrobacter_gillenii	Bacteria	Proteobacteria	Gammaproteobacteria	Enterobacterales	Enterobacteriaceae	Citrobacter	gillenii	2	1224	1236	91347	543	544	67828	CDC4693-86	CCUG30796|CIC106783|ATCC51117	X	X	NA	4	NA	7	NA	NA	36	35	37	0.5	NA	NA	NA	0	0	1	0	0	0	0	0	0	0	0	1	0	0	0	0	0	0
Citrobacter_koseri	Bacteria	Proteobacteria	Gammaproteobacteria	Enterobacterales	Enterobacteriaceae	Citrobacter	koseri	2	1224	1236	91347	543	544	545		ATCC27028			NA	NA	NA	NA	NA	NA	37	NA	NA	NA	NA	NA	NA	1	0	0	0	0	0	0	0	0	0	0	1	0	0	0	0	0	0
Citrobacter_murliniae	Bacteria	Proteobacteria	Gammaproteobacteria	Enterobacterales	Enterobacteriaceae	Citrobacter	murliniae	2	1224	1236	91347	543	544	67829	CDC2970���59	CIC104556|ATCC51118|CCUG30797	X	X	NA	4	NA	7	NA	NA	36	35	37	0.5	NA	NA	NA	1	0	1	0	0	0	0	0	0	0	0	1	0	1	0	0	1	1
Citrobacter_rodentium	Bacteria	Proteobacteria	Gammaproteobacteria	Enterobacterales	Enterobacteriaceae	Citrobacter	rodentium	2	1224	1236	91347	543	544	67825	CDC1843-73	ATCC51116	AF025363		NA	3.5	NA	NA	NA	NA	NA	NA	NA	NA	NA	NA	NA	0	0	0	0	0	0	0	0	0	0	0	1	0	1	0	0	0	0
Citrobacter_sedlakii	Bacteria	Proteobacteria	Gammaproteobacteria	Enterobacterales	Enterobacteriaceae	Citrobacter	sedlakii	2	1224	1236	91347	543	544	67826	ATCC 51114				NA	4	NA	NA	NA	NA	36	NA	NA	NA	NA	NA	NA	0	0	1	0	0	0	0	0	0	0	0	1	0	1	0	0	0	0
Citrobacter_werkmanii	Bacteria	Proteobacteria	Gammaproteobacteria	Enterobacterales	Enterobacteriaceae	Citrobacter	werkmanii	2	1224	1236	91347	543	544	67827	ATCC 51114	BEL ATU-773			NA	4	NA	NA	NA	NA	36	NA	NA	NA	NA	NA	NA	0	0	0	0	0	0	0	0	0	0	0	1	0	0	0	0	0	0
Citrobacter_youngae	Bacteria	Proteobacteria	Gammaproteobacteria	Enterobacterales	Enterobacteriaceae	Citrobacter	youngae	2	1224	1236	91347	543	544	133448	ATCC 29935= CCUG 30791 = CDC 460-61 = CIP 105016		M59291		NA	4	NA	7	NA	NA	35	NA	NA	NA	NA	NA	NA	0	0	0	0	0	0	0	0	0	0	0	1	0	0	0	0	0	0
Clavibacter_michiganensis	Bacteria	Actinobacteria	Actinobacteria	Micrococcales	Microbacteriaceae	Clavibacter	michiganensis	2	201174	1760	85006	85023	1573	28447	NCPPB2979	CIP104846|DSM46364|ICMP2550|JCM9665|LMG7333|CFBP2352|VKMAc-1403	AM410696|U09762|X77435		73	1.65	NA	NA	NA	NA	24.5	NA	35	NA	NA	NA	NA	0	0	0	0	0	0	0	0	0	0	0	1	0	0	0	0	0	0
Cloacibacterium_normanense	Bacteria	Bacteroidetes	Flavobacteriia	Flavobacteriales	Flavobacteriaceae	Cloacibacterium	normanense	2	976	117743	200644	49546	501783	237258	NRS1	ATCCBAA-825|CCUG46293|CIP108613|DSM15886	AJ575430		31	NA	NA	7	6	9	30	18	36	NA	NA	NA	NA	1	0	0	0	0	0	0	0	0	0	0	1	1	0	1	1	0	0
Clostridium_acetobutylicum	Bacteria	Firmicutes	Clostridia	Clostridiales	Clostridiaceae	Clostridium	acetobutylicum	2	1239	186801	186802	31979	1485	1488	ATCC824	ATCC824|BCRC10639|CCUG42182C|CECT508|DSM792|IFO13948|JCM1419|KCTC1790|LMG 5710|NCCB84048|NCCB29024|NCIMB13357|NRRLB-527|VKMB-1787	U16166	U16166|X78070	33.5	4	NA	NA	4.5	5	37	NA	NA	NA	NA	6.5	NA	0	0	1	0	0	0	0	0	0	0	0	0	0	0	0	0	0	0
Clostridium_aldenense	Bacteria	Firmicutes	Clostridia	Clostridiales	Lachnospiraceae	Enterocloster	aldenense	2	1239	186801	186802	186803	2719313	358742		RMA9741|ATCCBAA-1318| CCUG52204	DQ279736		NA	3.5	NA	NA	NA	NA	NA	NA	NA	NA	NA	NA	NA	1	0	0	0	0	0	0	0	0	0	0	0	0	0	0	0	1	1
Clostridium_aminovalericum	Bacteria	Firmicutes	Clostridia	Clostridiales	Lachnospiraceae	Anaerocolumna	aminovalericum	2	1239	186801	186802	186803	1843210	1527		ATCC13725|CIP104304|DSM1283|JCM11016|NCIB10631	X73436		33	3	NA	7.55	5.9	6.2	37	25	45	NA	NA	NA	NA	0	0	1	0	0	0	0	0	0	0	0	0	0	0	0	0	0	0
Clostridium_asparagiforme	Bacteria	Firmicutes	Clostridia	Clostridiales	Lachnospiraceae	Enterocloster	asparagiforme	2	1239	186801	186802	186803	2719313	333367		DSM15981|CCUG48471|N6	AJ582080		53	3.65	NA	NA	NA	NA	37	30	45	NA	NA	NA	6417332	0	0	0	0	0	0	0	0	0	0	0	0	0	0	1	1	1	1
Clostridium_aurantibutyricum	Bacteria	Firmicutes	Clostridia	Clostridiales	Clostridiaceae	Clostridium	aurantibutyricum	2	1239	186801	186802	31979	1485	1551		ATCC17777|CIP104305|DSM793|NCIB10659	X68183		27	4.55	NA	NA	NA	NA	37	30	NA	NA	NA	NA	NA	0	0	0	0	0	0	0	0	0	0	0	0	0	0	0	0	0	0
Clostridium_autoethanogenum	Bacteria	Firmicutes	Clostridia	Clostridiales	Clostridiaceae	Clostridium	autoethanogenum	2	1239	186801	186802	31979	1485	84023	JAI-1				25.9	5.6	NA	5.9	4.5	6.5	37	NA	NA	NA	NA	NA	NA	0	1	0	0	0	0	0	0	0	0	0	0	0	0	0	0	0	0
Clostridium_baratii	Bacteria	Firmicutes	Clostridia	Clostridiales	Clostridiaceae	Clostridium	baratii	2	1239	186801	186802	31979	1485	1561	ATCC27638	ATCC 27638CCUG24033|CIP104306|BCRC14541|DSM601|JCM1385			28	5.9	NA	NA	1.5	4.8	37.33333333	25	NA	6.5	NA	NA	NA	0	0	0	0	1	0	0	0	0	0	0	0	0	0	0	0	0	0
Clostridium_bartlettii	Bacteria	Firmicutes	Clostridia	Clostridiales	Peptostreptococcaceae	Intestinibacter	bartlettii	2	1239	186801	186802	186804	1505657	261299		WAL16138|ATCCBAA-827|CCUG48940	AY438672		29.8	27.5	NA	NA	NA	NA	NA	NA	NA	NA	NA	NA	2972256	0	0	0	0	0	0	0	1	0	0	0	0	0	0	1	0	0	0
Clostridium_beijerinckii	Bacteria	Firmicutes	Clostridia	Clostridiales	Clostridiaceae	Clostridium	beijerinckii	2	1239	186801	186802	31979	1485	1520	ATCC25752	ATCC25752|CIP104308|DSM791|JCM1390|LMG5716|NCTC13035	X68179	X68179	27	4.85	NA	NA	4.6	5.4	37	25	45	6.5	NA	NA	NA	0	0	0	0	1	0	0	0	0	0	0	0	0	0	0	0	0	0
Clostridium_bifermentans	Bacteria	Firmicutes	Clostridia	Clostridiales	Peptostreptococcaceae	Paraclostridium	bifermentans	2	1239	186801	186802	186804	1849822	1490		ATCC638|CCUG36626|BCRC14542|CIP104309|DSM14991|JCM1386|NCIMB10716|NCTC13019	AB075769|X75906		27	6.3	NA	NA	NA	NA	33.5	25	45	NA	NA	6.5	NA	1	0	0	0	1	0	0	0	0	0	0	0	0	0	0	0	0	0
Clostridium_bolteae	Bacteria	Firmicutes	Clostridia	Clostridiales	Lachnospiraceae	Enterocloster	bolteae	2	1239	186801	186802	186803	2719313	208479		WAL16351|ATCCBAA-613|CCUGT46953	AJ508452		50.5	NA	NA	NA	NA	NA	NA	NA	37	NA	NA	NA	6377378	0	0	0	0	0	0	0	0	0	0	0	0	0	0	1	1	1	0
Clostridium_botulinum	Bacteria	Firmicutes	Clostridia	Clostridiales	Clostridiaceae	Clostridium	botulinum	2	1239	186801	186802	31979	1485	1491	Type A/B/F	ATCC25763|CIP104310|NCIB10640	L37585	L37585	27	11.6	NA	NA	5.6	8.5	35	NA	NA	NA	NA	6.5	3903260	0	0	1	0	1	0	0	0	0	0	0	0	0	0	0	0	0	0
Clostridium_butyricum	Bacteria	Firmicutes	Clostridia	Clostridiales	Clostridiaceae	Clostridium	butyricum	2	1239	186801	186802	31979	1485	1492		ATCC43755|DSM552|ATCC19398|CCUG4217|CIP103309|DSM10702|HAMBI482|IAM14194|NBRC13949, JCM 1391, KCTC 1786, KCTC 1871, LMG 1217, NCCB 89156, NCIMB 7423, NCTC 7423, VKM B-1773	M59085|AB075768		NA	5	NA	NA	NA	NA	NA	25	33.5	NA	NA	NA	NA	0	0	0	0	0	0	0	0	0	0	0	0	0	0	0	0	0	0
Clostridium_cadaveris	Bacteria	Firmicutes	Clostridia	Clostridiales	Clostridiaceae	Clostridium	cadaveris	2	1239	186801	186802	31979	1485	1529		ATCC25783|CCUG24035|CIP104314|CNCIB10676|DSM1284|JCM1392	M59086		27	5.4	NA	NA	4.9	5.4	33.5	25	45	NA	NA	6.5	NA	0	0	1	0	1	0	0	1	0	0	0	0	0	0	0	0	0	0
Clostridium_carnis	Bacteria	Firmicutes	Clostridia	Clostridiales	Clostridiaceae	Clostridium	carnis	2	1239	186801	186802	31979	1485	1530		ATCC25777|CIP104315|DSM1293|JCM1393|NCIB10670|NCTC13036	M59091		28	5.75	NA	5.15	NA	NA	37	NA	NA	NA	NA	NA	NA	0	0	0	0	0	0	0	0	0	0	0	0	0	0	0	0	0	0
Clostridium_celatum	Bacteria	Firmicutes	Clostridia	Clostridiales	Clostridiaceae	Clostridium	celatum	2	1239	186801	186802	31979	1485	36834		ATCC27791|CIP104316|DSM1785|JCM1394|NCTC12746	X77844		NA	1.9	NA	37	5.2	5.5	NA	30	45	NA	NA	6.5	NA	0	0	1	0	0	0	0	0	0	0	0	0	0	1	0	0	0	0
Clostridium_cellobioparum	Bacteria	Firmicutes	Clostridia	Clostridiales	Hungateiclostridiaceae	Ruminiclostridium	cellobioparum	2	1239	186801	186802	2304686	1508657	29355		ATCC15832|NCIB10669|DSM1351|LMG5589	X71856		28	2.35	NA	5.4	NA	NA	33.5	25	NA	NA	NA	NA	NA	0	0	0	0	0	0	0	0	0	0	0	0	0	0	0	0	0	0
Clostridium_cellulolyticum	Bacteria	Firmicutes	Clostridia	Clostridiales	Hungateiclostridiaceae	Ruminiclostridium	cellulolyticum	2	1239	186801	186802	2304686	1508657	1521	H10	ATCC35319|DSM5812	X71847		41	4.5	NA	NA	5.2	7	33.5	25	45	NA	NA	NA	NA	0	0	0	0	0	0	0	0	0	0	0	0	0	0	0	0	0	0
Clostridium_cellulovorans	Bacteria	Firmicutes	Clostridia	Clostridiales	Clostridiaceae	Clostridium	cellulovorans	2	1239	186801	186802	31979	1485	1493	743B	743B|ATCC35296|DSM3052	X71849|X73438	X71849|X73438	26.5	3	NA	7	6	7.8	37	20	40	NA	NA	NA	NA	0	0	0	0	0	0	0	0	0	0	0	0	0	0	0	0	0	0
Clostridium_chauvoei	Bacteria	Firmicutes	Clostridia	Clostridiales	Clostridiaceae	Clostridium	chauvoei	2	1239	186801	186802	31979	1485	46867		ATCC10092|CIP104317|DSM7528|NCIB10665|NCTC13023	U51843		27	5.65	NA	5.2	NA	NA	37	25	NA	NA	NA	NA	NA	0	0	0	0	0	0	0	0	0	0	0	0	0	0	0	0	0	0
Clostridium_citroniae	Bacteria	Firmicutes	Clostridia	Clostridiales	Lachnospiraceae	Enterocloster	citroniae	2	1239	186801	186802	186803	2719313	358743		RMA16102|ATCCBAA- 1317|CCUG52203	DQ279737		NA	3.5	NA	NA	NA	NA	NA	NA	NA	NA	NA	NA	NA	1	0	0	0	0	0	0	0	0	0	0	0	0	0	0	1	0	0
Clostridium_clariflavum	Bacteria	Firmicutes	Clostridia	Clostridiales	Hungateiclostridiaceae	Hungateiclostridium	clariflavum	2	1239	186801	186802	2304686	2304692	288965	EBR45	DSM19732|NBRC101661T	AB186359		36.9	3.5	NA	7.5	6	8	57.5	45	65	0.4	NA	0.7	NA	0	0	0	0	0	0	0	0	0	0	0	0	0	0	0	0	0	0
Clostridium_clostridioforme	Bacteria	Firmicutes	Clostridia	Clostridiales	Lachnospiraceae	Enterocloster	clostridioforme	2	1239	186801	186802	186803	2719313	1531		ATCC25537|BCRC14545|CCUG16791|CIP104318|DSM933|JCM1291|NCIMB11018|NCTC11224|VIP0316	M59089		NA	5.2	NA	NA	5.2	5.5	33.5	25	70	NA	NA	NA	NA	0	0	1	0	1	0	0	0	0	0	0	0	0	0	0	0	0	0
Clostridium_cochlearium	Bacteria	Firmicutes	Clostridia	Clostridiales	Clostridiaceae	Clostridium	cochlearium	2	1239	186801	186802	31979	1485	1494		ATCC17787|CCUG31665|BCRC14471|CIP104319|DSM1285|NCCB73036|NCIB10633|NCTC13027	M59093		NA	7.85	NA	6.25	NA	NA	37	30	45	NA	NA	NA	NA	1	0	1	0	0	0	0	0	0	0	0	0	0	0	0	0	0	0
Clostridium_cocleatum	Bacteria	Firmicutes	Erysipelotrichia	Erysipelotrichales	Erysipelotrichaceae	Erysipelatoclostridium	cocleatum	2	1239	526524	526525	128827	1505663	69824		I50|ATCC29902|DSM1551|JCM1397|NCTC11210	Y18188		27.95	3	NA	5.1	NA	NA	41	25	NA	NA	NA	NA	NA	0	0	0	0	0	0	0	0	0	0	0	0	0	0	0	0	0	0
Clostridium_difficile	Bacteria	Firmicutes	Clostridia	Clostridiales	Peptostreptococcaceae	Clostridioides	difficile	2	1239	186801	186802	186804	1870884	1496		AS1.2184|ATCC9689|BCRC10642|CCUG4938|CIP104282|DSM1296|JCM1296|LMG15861|NCIB10666|NCIMB10666|NTCC11209	AB075770		28	9.95	NA	33.5	5	5.5	NA	25	45	NA	NA	NA	4298133	0	0	1	0	1	0	0	0	0	0	0	0	0	0	0	0	0	0
Clostridium_fallax	Bacteria	Firmicutes	Clostridia	Clostridiales	Clostridiaceae	Clostridium	fallax	2	1239	186801	186802	31979	1485	1533		ATCC19400|BCRC14512|CCUG4853|DSM2631|JCM1398|NCIMB10634|NCTC8380	M59088		26	8.5	NA	5.05	NA	NA	37	30	45	NA	NA	NA	NA	0	0	1	0	0	0	0	0	0	0	0	0	0	0	0	0	0	0
Clostridium_ghonii	Bacteria	Firmicutes	Clostridia	Clostridiales	Peptostreptococcaceae	Paeniclostridium	ghonii	2	1239	186801	186802	186804	1849828	29358		ATCC25757|BCRC14548|CCUG9282|DSM15049|JCM1400|NCIMB10636	X73451		27	3.95	NA	6.3	NA	NA	NA	NA	NA	NA	NA	NA	NA	1	0	1	0	1	0	0	0	0	0	0	0	0	0	0	0	0	0
Clostridium_glycolicum	Bacteria	Firmicutes	Clostridia	Clostridiales	Peptostreptococcaceae	Terrisporobacter	glycolicum	2	1239	186801	186802	186804	1505652	36841		ATCC14880|DSM1288|JCM1401|NCIMB10632|NCTC13026	X76750		29	8.6	NA	5.55	NA	NA	33.5	25	NA	NA	NA	NA	NA	0	0	1	0	1	0	0	0	0	0	0	0	0	0	0	0	0	0
Clostridium_glycyrrhizinilyticum	Bacteria	Firmicutes	Clostridia	Clostridiales	Lachnospiraceae	Mediterraneibacter	glycyrrhizinilyticum	2	1239	186801	186802	186803	2316020	342942		ZM35T|JCM13368T|DSM17593|ZM38|JCM13369	AY684374|AB233029		NA	1.5	NA	NA	NA	NA	37	NA	NA	NA	NA	NA	NA	0	0	0	0	0	0	0	0	0	0	0	0	0	0	0	0	1	0
Clostridium_haemolyticum	Bacteria	Firmicutes	Clostridia	Clostridiales	Clostridiaceae	Clostridium	haemolyticum	2	1239	186801	186802	31979	1485	84025		ATCC9650|DSM5565|NCTC13022	AB037910|Y18173		NA	9.6	NA	5.25	NA	NA	37	30	NA	NA	NA	NA	NA	0	0	0	0	0	0	0	0	0	0	0	0	0	0	0	0	0	0
Clostridium_hathewayi	Bacteria	Firmicutes	Clostridia	Clostridiales	Clostridiaceae	Hungatella	hathewayi	2	1239	186801	186802	31979	1649459	154046		1313|DSM13479T|CCUG43506	AJ311620		50.8	3.5	NA	7	5	8.5	37	15	45	NA	NA	2.5	5697783	0	0	0	0	0	0	0	0	0	0	0	0	0	0	0	0	0	0
Clostridium_hiranonis	Bacteria	Firmicutes	Clostridia	Clostridiales	Peptostreptococcaceae		hiranonis	2	1239	186801	186802	186804		89152		TO-931|HD-17|JCM10541|DSM13275	AB023970		31.1	5.8	NA	7.75	6.5	9	37	30	50	NA	NA	NA	2479772	0	0	0	0	0	0	0	0	0	0	0	0	0	0	0	0	0	0
Clostridium_histolyticum	Bacteria	Firmicutes	Clostridia	Clostridiales	Clostridiaceae	Hathewaya	histolyticum	2	1239	186801	186802	31979	1769729	1498		ATCC19401|BCRC10644|CCUG4854|CIP103713|CN1693|DSM2158|JCM1403|NCIMB503|NCTC503	M59094		NA	5.25	NA	NA	NA	NA	37	25	45	NA	NA	NA	NA	0	0	1	0	1	0	0	0	0	0	0	0	0	0	0	0	0	0
Clostridium_hylemonae	Bacteria	Firmicutes	Clostridia	Clostridiales	Lachnospiraceae	Lachnoclostridium	hylemonae	2	1239	186801	186802	186803	1506553	89153		TN-271|CIP106689|DSM15053|JCM10539	AB023972		48.6	3.15	NA	7.6	NA	NA	37	NA	NA	NA	NA	NA	3889859	0	0	1	0	0	0	0	0	0	0	0	0	0	0	0	0	0	0
Clostridium_innocuum	Bacteria	Firmicutes	Erysipelotrichia	Erysipelotrichales	Erysipelotrichaceae	Erysipelatoclostridium	innocuum	2	1239	526524	526525	128827	1505663	1522		ATCC14501|CCUG36763|BCRC(formerly CCRC)14517|DSM1286|JCM1292|NCIMB10674	M23732		NA	5.5	NA	4.95	NA	NA	37	25	45	NA	NA	NA	NA	0	0	0	0	0	0	0	0	0	0	0	0	0	0	0	0	0	0
Clostridium_irregulare	Bacteria	Firmicutes	Clostridia	Clostridiales	Peptostreptococcaceae	Asaccharospora	irregulare	2	1239	186801	186802	186804	1505660	29359		ATCC25756|DSM2635|JCM1425	X73447		NA	8.05	NA	6.15	25	45	33.5	NA	NA	NA	NA	NA	NA	0	0	1	0	1	0	0	0	0	0	0	0	0	0	0	0	0	0
Clostridium_kluyveri	Bacteria	Firmicutes	Clostridia	Clostridiales	Clostridiaceae	Clostridium	kluyveri	2	1239	186801	186802	31979	1485	1534	ATCC8527	ATCC8527|DSM555|NBRC12016|NCIMB10680|NCCB72061|NCCB46095	M59092	M59092	30	7	NA	6.8	6	7.5	34	19	37	NA	NA	NA	NA	0	0	0	0	1	0	0	0	0	0	0	0	0	1	0	0	0	0
Clostridium_leptum	Bacteria	Firmicutes	Clostridia	Clostridiales	Ruminococcaceae		leptum	2	1239	186801	186802	541000		1535		ATCC29065|VPIT7-24|58-21|B8-27|R7-49|S6F-42|T7-29|X4-45|M4-553|CCUG48287|DSM753	AJ305238|M59095		51	2.05	NA	NA	5.3	5.8	37	30	45	NA	NA	NA	3270209	0	0	0	0	0	0	0	0	0	0	0	0	0	0	0	0	0	0
Clostridium_limosum	Bacteria	Firmicutes	Clostridia	Clostridiales	Clostridiaceae	Hathewaya	limosum	2	1239	186801	186802	31979	1769729	1536		ATCC25620|BCRC(formerly CCRC)14513|CCUG24037|DSM1400|JCM1427|NCIMB10638|VPI2700	M59096		24	8.85	NA	6.3	NA	NA	37	25	45	8.5	NA	NA	NA	1	0	1	0	1	0	0	0	0	0	0	0	0	0	0	0	0	0
Clostridium_ljungdahlii	Bacteria	Firmicutes	Clostridia	Clostridiales	Clostridiaceae	Clostridium	ljungdahlii	2	1239	186801	186802	31979	1485	1538	PETC	ATCC55383|DSM13528	M59097	M59097	22.5	6	NA	6	4	7	37	30	40	NA	NA	NA	NA	1	0	0	0	0	0	0	0	0	0	0	0	0	0	0	0	0	0
Clostridium_malenominatum	Bacteria	Firmicutes	Clostridia	Clostridiales	Clostridiaceae	Clostridium	malenominatum	2	1239	186801	186802	31979	1485	1539		ATCC25776|DSM1127|JCM1405	M59099		28	6.1	NA	6.3	NA	NA	37	35	45	NA	NA	NA	NA	1	0	1	0	1	0	0	0	0	0	0	0	0	0	0	0	0	0
Clostridium_mangenotii	Bacteria	Firmicutes	Clostridia	Clostridiales	Peptostreptococcaceae	Clostridioides	mangenotii	2	1239	186801	186802	186804	1870884	1540		ATCC25761|DSM1289|JCM1428	M59098		NA	5.65	NA	6.2	NA	8.5	33.5	25	NA	NA	NA	NA	NA	1	0	1	0	1	0	0	0	0	0	0	0	0	0	0	0	0	0
Clostridium_mayombei	Bacteria	Firmicutes	Clostridia	Clostridiales	Peptostreptococcaceae	Terrisporobacter	mayombei	2	1239	186801	186802	186804	1505652	1541		StrainSFC-5|DSM6539|ATCC51428			25.6	4	NA	7.3	5.5	9.3	33	15	45	NA	NA	NA	NA	0	0	0	0	0	0	0	0	0	0	0	0	0	0	0	0	0	0
Clostridium_methylpentosum	Bacteria	Firmicutes	Clostridia	Clostridiales	Ruminococcaceae		methylpentosum	2	1239	186801	186802	541000		84026	R2	ATCC43829|DSM5476	Y18181		46	1.15	NA	NA	4.5	5	45	NA	NA	NA	NA	NA	3478423	0	0	0	0	0	0	0	0	0	0	0	0	0	0	0	0	0	0
Clostridium_nexile	Bacteria	Firmicutes	Clostridia	Clostridiales	Lachnospiraceae	Tyzzerella	nexile	2	1239	186801	186802	186803	1506577	29361		ATCC27757|VPIC48-37|DSM1787	X73443		40	3.8	NA	NA	4.9	5.3	37	30	45	NA	NA	NA	3995628	0	0	1	0	1	0	0	0	0	0	0	0	0	1	0	0	0	0
Clostridium_novyi	Bacteria	Firmicutes	Clostridia	Clostridiales	Clostridiaceae	Clostridium	novyi	2	1239	186801	186802	31979	1485	1542	ATCC 17861	ATCC17861|DSM14992|JCM1406|NCTC13029|ATCC25758|NCIB10626|ATCC 27323|NCIMB9747	AB045606|L37594|AB035087|AB041865	AB045606|L37594|AB035087|AB041865	29	9.3	NA	NA	5.1	8.5	41	NA	NA	NA	6.5	NA	NA	0	0	0	0	0	0	0	0	0	0	0	0	0	0	0	0	0	0
Clostridium_oceanicum	Bacteria	Firmicutes	Clostridia	Clostridiales	Clostridiaceae	Clostridium	oceanicum	2	1239	186801	186802	31979	1485	1543		3082|ATCC25647|DSM1290|JCM1407|LMG3287	M59101		27.5	13.35	NA	7.55	6	NA	33.5	5	NA	NA	NA	4	NA	0	0	1	0	1	0	0	0	0	0	0	0	0	0	0	0	0	0
Clostridium_orbiscindens	Bacteria	Firmicutes	Clostridia	Clostridiales	Ruminococcaceae	Flavonifractor	orbiscindens	2	1239	186801	186802	541000	946234	292800	265	ATCC49531	Y18187		56.5	4.5	NA	NA	NA	NA	37	NA	NA	NA	NA	NA	NA	1	0	1	0	0	0	0	0	0	0	0	0	0	0	0	0	0	0
Clostridium_oroticum	Bacteria	Firmicutes	Clostridia	Clostridiales	Lachnospiraceae	Faecalicatena	oroticum	2	1239	186801	186802	186803	2005359	1544		ATCC13619|DSM1287|JCM1429|LMG3286|NCCB73016	M59109		44	2.7	NA	5.1	NA	NA	33.5	25	45	NA	NA	NA	NA	0	0	0	0	1	0	0	0	0	0	0	0	0	0	0	0	0	0
Clostridium_paraputrificum	Bacteria	Firmicutes	Clostridia	Clostridiales	Clostridiaceae	Clostridium	paraputrificum	2	1239	186801	186802	31979	1485	29363		ATCC25780|CCUG32755|DSM2630|JCM1293|NCIB10671|NCTC11833	X73445|X75907		NA	9.45	NA	NA	4.5	5	33.5	NA	NA	NA	NA	NA	NA	0	0	0	0	0	0	0	0	0	0	0	0	0	0	0	0	0	0
Clostridium_pasteurianum	Bacteria	Firmicutes	Clostridia	Clostridiales	Clostridiaceae	Clostridium	pasteurianum	2	1239	186801	186802	31979	1485	1501	ATCC6013	ATCC6013|BCRC10942|CCUG31328|DSM525|JCM1408|KCTC1674|LMG3285|NCIB9486|VKMB-1774	M23930	M23930	NA	7.95	NA	NA	4.8	8.5	37	NA	47	6.5	NA	NA	NA	0	0	0	0	0	0	0	0	0	0	0	0	0	0	0	0	0	0
Clostridium_perfringens	Bacteria	Firmicutes	Clostridia	Clostridiales	Clostridiaceae	Clostridium	perfringens	2	1239	186801	186802	31979	1485	1502	ATCC13124	ATCC13124|BCRC10913|CCUG1795|CIP103409|DSM756|JCM1290|LMG11264|NCAIMB01417|NCCB89165|NCIMB6125|NCTC8237	M59103	M59103	25.5	10.15	NA	NA	5.5	8	41	20	50	NA	2	6.5	3256683	0	0	1	0	0	0	0	0	0	0	0	0	0	0	1	0	0	0
Clostridium_putrefaciens	Bacteria	Firmicutes	Clostridia	Clostridiales	Clostridiaceae	Clostridium	putrefaciens	2	1239	186801	186802	31979	1485	99675		ATCC25786|BCRC(formerlyCCRC)14480|CCUG30534|DSM1291|JCM1431|NCIMB11406|NCTC9836	AF127024|Y18177		NA	9	NA	8	6	NA	20	NA	9	NA	NA	NA	NA	0	0	1	0	1	0	0	0	0	0	0	0	0	0	0	0	0	0
Clostridium_ramosum	Bacteria	Firmicutes	Erysipelotrichia	Erysipelotrichales	Erysipelotrichaceae	Erysipelatoclostridium	ramosum	2	1239	526524	526525	128827	1505663	1547		ATCC25582|BCRC(formerly CCRC)14518|CCUG24038|DSM1402|JCM1298|NCIMB10673|NCTC11812|VPI0427	M23731|X73440		26	7.4	NA	NA	4.4	4.8	37	25	45	NA	NA	NA	NA	0	0	0	0	1	0	0	0	0	0	0	0	0	0	0	0	0	0
Clostridium_saccharobutylicum	Bacteria	Firmicutes	Clostridia	Clostridiales	Clostridiaceae	Clostridium	saccharobutylicum	2	1239	186801	186802	31979	1485	169679	NCP262	NCP262|ATCCBAA117|DSM13864	U16147	U16147	30	6.3	NA	NA	6.2	7	NA	30	34	NA	NA	NA	NA	0	0	0	0	0	0	0	0	0	0	0	0	0	0	0	0	0	0
Clostridium_saccharogumia	Bacteria	Firmicutes	Erysipelotrichia	Erysipelotrichales	Erysipelotrichaceae	Erysipelatoclostridium	saccharogumia	2	1239	526524	526525	128827	1505663	341225	SDG-Mt85-3Db	DSM17460|CCUG51486	DQ100445		30.55	2.5	NA	NA	6	9	37	25	45	NA	NA	NA	NA	0	0	0	0	0	0	0	0	0	0	0	0	0	0	0	0	0	0
Clostridium_saccharolyticum	Bacteria	Firmicutes	Clostridia	Clostridiales	Lachnospiraceae	Lacrimispora	saccharolyticum	2	1239	186801	186802	186803	2719231	84030	WM1	ATCC35040|DSM2544|NRC2533	Y18185		28	3	NA	7.4	6	8.8	37	17	43	NA	NA	NA	4662871	1	0	1	0	1	0	0	0	0	0	0	0	0	0	0	0	0	0
Clostridium_saccharoperbutylacetonicum	Bacteria	Firmicutes	Clostridia	Clostridiales	Clostridiaceae	Clostridium	saccharoperbutylacetonicum	2	1239	186801	186802	31979	1485	36745	N1-4(HMT)	ATCC27021 | DSM14923 | NSCIMB12606	U16122		31	4.65	NA	6.15	NA	NA	30	NA	NA	NA	NA	NA	NA	0	0	0	0	1	0	0	0	0	0	0	0	0	0	0	0	0	0
Clostridium_sartagoforme	Bacteria	Firmicutes	Clostridia	Clostridiales	Clostridiaceae	Clostridium	sartagoforme	2	1239	186801	186802	31979	1485	84031		ATCC25778|DSM1292|JCM1413			28	5.1	NA	NA	4.8	5.1	NA	NA	NA	NA	NA	NA	NA	0	0	0	0	0	0	0	0	0	0	0	0	0	0	0	0	0	0
Clostridium_scindens	Bacteria	Firmicutes	Clostridia	Clostridiales	Lachnospiraceae	Lachnoclostridium	scindens	2	1239	186801	186802	186803	1506553	29347	19	ATCC35704|CIP106687|DSM5676|JCM6567	AB020883|AF262238|Y18186		45	1.75	NA	NA	NA	NA	42	25	45	NA	NA	NA	3622605	0	0	1	0	0	0	0	0	0	0	0	0	0	0	0	0	0	0
Clostridium_septicum	Bacteria	Firmicutes	Clostridia	Clostridiales	Clostridiaceae	Clostridium	septicum	2	1239	186801	186802	31979	1485	1504		ATCC12464|CCM5743|BCRC14552|CCUG4855|CIP61.10|CN3790|DSM7534|JCM8144|NCCB47070|NCIB547|NCTC547|NRRLB-3197	U59278		24	18.45	NA	NA	4.7	5.3	38.5	NA	44	NA	NA	NA	NA	0	0	0	0	1	0	0	0	0	0	0	0	0	0	0	0	0	0
Clostridium_sordellii	Bacteria	Firmicutes	Clostridia	Clostridiales	Peptostreptococcaceae	Paeniclostridium	sordellii	2	1239	186801	186802	186804	1849828	1505		ATCC9714|BCRC10649|CCUG9284|CIP103658|DSM2141|JCM3814|LMG15708|NCIMB10717	AB075771|M59105		26	11.1	NA	NA	NA	NA	33.5	25	45	NA	NA	NA	NA	1	0	1	0	1	0	0	0	0	0	0	0	0	0	0	0	0	0
Clostridium_sphenoides	Bacteria	Firmicutes	Clostridia	Clostridiales	Lachnospiraceae	Lacrimispora	sphenoides	2	1239	186801	186802	186803	2719231	29370		ATCC19403|CIP104283|DSM632|JCM1415|LMG10390|NCCB77027|NCTC507	AB075772|X73449		NA	4.95	NA	5.15	NA	NA	33.5	25	45	NA	NA	NA	NA	1	0	1	0	1	0	0	0	0	0	0	0	0	0	0	0	0	0
Clostridium_spiroforme	Bacteria	Firmicutes	Erysipelotrichia	Erysipelotrichales	Erysipelotrichaceae	Erysipelatoclostridium	spiroforme	2	1239	526524	526525	128827	1505663	29348		ATCC29900|CCUG46510|CIP106966|DSM1552|JCM1432|NCTC11211|VPIC28-23-1A	X73441|X75908		27.4	6	NA	NA	NA	NA	33.5	25	45	NA	NA	NA	NA	0	0	0	0	0	0	0	0	0	0	0	0	0	0	0	0	0	0
Clostridium_sporogenes	Bacteria	Firmicutes	Clostridia	Clostridiales	Clostridiaceae	Clostridium	sporogenes	2	1239	186801	186802	31979	1485	1509	ATCC3584	BCRC11259|CCUG15941|CIP106155|DSM795|NBRC13950|JCM1416|LMG8421|NCIMB10696|NCTC13020	M59115|X68189		26	8.65	NA	8.5	NA	NA	35	25	45	6.5	NA	NA	NA	0	0	1	0	1	0	0	0	0	0	0	0	0	1	0	0	0	0
Clostridium_stercorarium	Bacteria	Firmicutes	Clostridia	Clostridiales	Hungateiclostridiaceae	Thermoclostridium	stercorarium	2	1239	186801	186802	2304686	2304691	1510	NCIB11754	ATCC35414|DSM8532	AJ310082|L09174		39	4.85	NA	7.3	NA	NA	65	NA	NA	NA	NA	NA	NA	0	0	0	0	0	0	0	0	0	0	0	0	0	0	0	0	0	0
Clostridium_sticklandii	Bacteria	Firmicutes	Clostridia	Clostridiales	Peptostreptococcaceae	Acetoanaerobium	sticklandii	2	1239	186801	186802	186804	186831	1511	HF	ATCC12662|BCRC14485|CCUG9281|DSM519|JCM1433|NCIMB10654			31	2.5	NA	NA	NA	NA	33.5	25	45	NA	NA	NA	NA	0	0	1	0	1	0	0	0	0	0	0	0	0	0	0	0	0	0
Clostridium_subterminale	Bacteria	Firmicutes	Clostridia	Clostridiales	Clostridiaceae	Clostridium	subterminale	2	1239	186801	186802	31979	1485	1550		ATCC25774|BCRC(formerly CCRC)14486|CCUG21841|CDCKA152|DSM6970|JCM1417|NCIMB10746|VPI20231	AF241844|L37595|M59106|X68451		28	6.3	NA	6.2	NA	NA	37	25	45	NA	NA	NA	NA	1	0	1	0	1	0	0	0	0	0	0	0	0	0	0	0	0	0
Clostridium_symbiosum	Bacteria	Firmicutes	Clostridia	Clostridiales	Lachnospiraceae	Lachnoclostridium	symbiosum	2	1239	186801	186802	186803	1506553	1512		ATCC14940|DSM934|JCM1297	M59112		46.1	1.75	NA	NA	NA	NA	37	25	45	NA	NA	NA	5352498	0	0	1	0	1	0	0	0	0	0	0	0	0	0	0	0	0	0
Clostridium_tertium	Bacteria	Firmicutes	Clostridia	Clostridiales	Clostridiaceae	Clostridium	tertium	2	1239	186801	186802	31979	1485	1559		ATCC14573|CCUG4219|DSM2485|IAM14196|JCM6289|NCIMB10697|NCIMB541|NCTC541	AJ245413|Y18174		NA	5.85	NA	NA	NA	NA	37	NA	50	NA	NA	NA	NA	0	0	0	0	1	0	0	0	0	0	0	0	0	0	0	0	0	0
Clostridium_tetani	Bacteria	Firmicutes	Clostridia	Clostridiales	Clostridiaceae	Clostridium	tetani	2	1239	186801	186802	31979	1485	1513	ATCC19406	ATCC19406|CCUG4220|NCTC279	X74770	X74770	25.5	10.1	NA	NA	6.1	6.5	37	25	45	NA	NA	6.5	NA	1	0	1	0	1	0	0	0	0	0	0	0	0	0	0	0	0	0
Clostridium_thermocellum	Bacteria	Firmicutes	Clostridia	Clostridiales	Hungateiclostridiaceae	Hungateiclostridium	thermocellum	2	1239	186801	186802	2304686	2304692	1515		ATCC27505|DSM1237|JCM9322|LMG10435|NCIMB10682|NBRC103400|NRRLB-4536	L09173		38.5	3.75	NA	NA	NA	NA	62	37	NA	NA	NA	NA	NA	0	0	0	0	0	0	0	0	0	0	0	0	0	0	0	0	0	0
Clostridium_tyrobutyricum	Bacteria	Firmicutes	Clostridia	Clostridiales	Clostridiaceae	Clostridium	tyrobutyricum	2	1239	186801	186802	31979	1485	1519		ATCC25755|CCUG48315|CIP105092|DSM2637|JCM11008|LMG1285|NCIB10635)	M59113		28	7.6	NA	5.2	NA	NA	33.5	45	25	NA	NA	NA	NA	0	0	0	0	1	0	0	0	0	0	0	0	0	0	0	0	0	0
Collimonas_arenae	Bacteria	Proteobacteria	Betaproteobacteria	Burkholderiales	Oxalobacteraceae	Collimonas	arenae	2	1224	28216	80840	75682	202907	279058	Ter10	LMG23964|CCUG54727	AY281146		57	NA	NA	NA	NA	NA	NA	NA	NA	NA	NA	NA	NA	0	0	0	0	0	0	0	0	0	0	0	1	1	0	1	1	0	0
Collimonas_fungivorans	Bacteria	Proteobacteria	Betaproteobacteria	Burkholderiales	Oxalobacteraceae	Collimonas	fungivorans	2	1224	28216	80840	75682	202907	158899	Ter6	NCCB100033|LMG21973	AJ310394		57.8	1.5	NA	6.5	5	8	25	4	35	NA	NA	NA	NA	0	0	0	0	0	0	0	0	0	0	0	0	1	0	0	0	0	0
Collinsella_aerofaciens	Bacteria	Actinobacteria	Coriobacteriia	Coriobacteriales	Coriobacteriaceae	Collinsella	aerofaciens	2	201174	84998	84999	84107	102106	74426	JCM10188	ATCC25986|CCUG28087|DSM3979|NCTC11838|VPI1003	AB011816		61	2.75	NA	NA	NA	NA	NA	NA	NA	NA	NA	NA	2439869	0	0	0	0	0	0	0	0	0	0	0	0	0	0	0	0	0	0
Collinsella_intestinalis	Bacteria	Actinobacteria	Coriobacteriia	Coriobacteriales	Coriobacteriaceae	Collinsella	intestinalis	2	201174	84998	84999	84107	102106	147207	JCM10643	DSM13280|RCA56-68|CCUG45296|CIP106914	AB031063		64.4	2.75	NA	NA	NA	NA	NA	NA	NA	NA	NA	NA	1809497	0	0	0	0	0	0	0	0	0	0	0	0	0	0	1	1	0	0
Collinsella_stercoris	Bacteria	Actinobacteria	Coriobacteriia	Coriobacteriales	Coriobacteriaceae	Collinsella	stercoris	2	201174	84998	84999	84107	102106	147206	JCM10641	DSM13279|RCA55-54|CCUG45295|CIP106913	AB031061		61.2	1.85	NA	NA	NA	NA	NA	NA	NA	NA	NA	NA	2475429	0	0	0	0	0	0	0	0	0	0	0	0	0	0	1	0	0	1
Collinsella_tanakaei	Bacteria	Actinobacteria	Coriobacteriia	Coriobacteriales	Coriobacteriaceae	Collinsella	tanakaei	2	201174	84998	84999	84107	102106	626935	YIT12063	DSM22478|JCM16071	AB490807		60.8	2.15	NA	NA	NA	NA	NA	NA	NA	NA	NA	NA	NA	0	0	0	0	0	0	0	0	0	0	0	0	0	0	1	1	0	0
Colwellia_psychrerythraea	Bacteria	Proteobacteria	Gammaproteobacteria	Alteromonadales	Colwelliaceae	Colwellia	psychrerythraea	2	1224	1236	135622	267889	28228	28229	ATCC27364	DSM8813	AF001375		37.5	3	NA	NA	NA	NA	NA	NA	19	NA	2.75	NA	NA	0	0	0	0	0	0	0	0	0	0	0	1	1	1	0	1	0	0
Comamonas_testosteroni	Bacteria	Proteobacteria	Betaproteobacteria	Burkholderiales	Comamonadaceae	Comamonas	testosteroni	2	1224	28216	80840	80864	283	285	NCTC10698	ATCC11996|LMG1786	M11224		62.5	1.75	NA	NA	NA	NA	30	NA	37	NA	NA	3	NA	0	0	0	0	0	0	0	0	0	0	0	1	1	1	0	0	0	0
Conexibacter_woesei	Bacteria	Actinobacteria	Thermoleophilia	Solirubrobacterales	Conexibacteraceae	Conexibacter	woesei	2	201174	1497346	588673	320583	191494	191495	ID131577	DSM14684|JCM11494	AJ440237		71	1.05	NA	7.25	5	8	32.5	4	37	NA	NA	2	NA	0	0	0	0	0	0	0	0	0	0	0	1	1	0	1	0	0	0
Coprococcus_catus	Bacteria	Firmicutes	Clostridia	Clostridiales	Lachnospiraceae	Coprococcus	catus	2	1239	186801	186802	186803	33042	116085	ATCC27761	VPIC6-61|NCTC11835	AB038359		41.5	1.75	NA	NA	4.8	5.5	NA	37	45	NA	NA	NA	3417494	0	0	0	0	0	0	0	0	0	0	0	0	0	0	0	0	0	0
Coprococcus_comes	Bacteria	Firmicutes	Clostridia	Clostridiales	Lachnospiraceae	Coprococcus	comes	2	1239	186801	186802	186803	33042	410072		ATCC27758|VPIC1-38			40	2.9	NA	NA	NA	NA	37	30	45	NA	NA	NA	3242215	0	0	0	0	0	0	0	0	0	0	0	0	0	0	0	0	0	0
Coprococcus_eutactus	Bacteria	Firmicutes	Clostridia	Clostridiales	Lachnospiraceae	Coprococcus	eutactus	2	1239	186801	186802	186803	33042	33043		ATCC27759|VPIC33-22			41	1	NA	NA	4.7	5	41	25	NA	NA	NA	NA	3102987	0	0	0	0	0	0	0	0	0	0	0	0	0	0	0	0	0	0
Coprothermobacter_proteolyticus	Bacteria	Coprothermobacterota	Coprothermobacteria	Coprothermobacterales	Coprothermobacteraceae	Coprothermobacter	proteolyticus	2	2138240	2138243	2138246	2138247	68335	35786	BT	BT|ATCC35245|OCM4|DSM5265|LMG11567	X69335		NA	3.5	NA	7.15	5	9.4	66.5	35	70	NA	NA	NA	NA	0	0	0	0	0	0	0	0	0	0	0	0	0	0	0	0	0	0
Coraliomargarita_akajimensis	Bacteria	Verrucomicrobia	Opitutae	Puniceicoccales	Puniceicoccaceae	Coraliomargarita	akajimensis	2	74201	414999	415001	415002	442430	395922	04OKA010-24	MBIC06463|IAM15411|KCTC12865|JCM23193|NBRC103620	AB266750		53.9	0.85	NA	8	NA	NA	NA	20	30	3	NA	NA	NA	0	0	0	0	0	0	0	0	0	0	0	0	1	1	0	0	0	0
Corallococcus_coralloides	Bacteria	Proteobacteria	Deltaproteobacteria	Myxococcales	Myxococcaceae	Corallococcus	coralloides	2	1224	28221	29	31	83461	184914	M2	ATCC25202|DSM2259|DSM14687|DSM14688	M94278		68	4.5	NA	NA	NA	NA	NA	NA	NA	NA	NA	NA	NA	0	0	0	0	0	0	0	0	0	0	0	0	0	0	0	0	0	0
Coriobacterium_glomerans	Bacteria	Actinobacteria	Coriobacteriia	Coriobacteriales	Coriobacteriaceae	Coriobacterium	glomerans	2	201174	84998	84999	84107	33870	33871	PW2	ATCC49209|DSM20642|JCM10262	X79048		60.5	1.12	NA	NA	NA	NA	NA	25	30	NA	NA	NA	NA	0	0	0	0	0	0	0	0	0	0	0	0	0	0	0	0	0	0
Corynebacterium_accolens	Bacteria	Actinobacteria	Actinobacteria	Corynebacteriales	Corynebacteriaceae	Corynebacterium	accolens	2	201174	1760	85007	1653	1716	38284		CNCTCTh1/57|ATCC49725|CCUG28779|CIP104783|DSM44278|JCM8331	AJ439346|X80500		53.2	NA	NA	7.2	NA	NA	37	30	40	NA	NA	NA	2437186	0	0	0	0	0	0	0	0	0	0	0	0	0	0	0	0	0	0
Corynebacterium_afermentans	Bacteria	Actinobacteria	Actinobacteria	Corynebacteriales	Corynebacteriaceae	Corynebacterium	afermentans	2	201174	1760	85007	1653	1716	38286		ATCC51403|CCUG32103|CIP103499|DSM44280|JCM10390|LCDC88199	X82054		66	NA	NA	NA	NA	NA	NA	NA	NA	6.5	NA	NA	NA	0	0	0	0	0	0	0	0	0	0	0	1	0	0	1	1	0	0
Corynebacterium_ammoniagenes	Bacteria	Actinobacteria	Actinobacteria	Corynebacteriales	Corynebacteriaceae	Corynebacterium	ammoniagenes	2	201174	1760	85007	1653	1716	1697	ATCC6871	CCUG38796|CIP101283|DSM20306|JCM1306||NBRC12612|NCCB60030|NCIMB8143|VKMB-672	X84440		54.75	2.75	NA	NA	NA	NA	30	10	37	1.72	NA	NA	NA	0	0	0	0	0	0	0	0	0	0	0	1	0	1	0	0	0	0
Corynebacterium_amycolatum	Bacteria	Actinobacteria	Actinobacteria	Corynebacteriales	Corynebacteriaceae	Corynebacterium	amycolatum	2	201174	1760	85007	1653	1716	43765	S160	ATCC4368|CCUG35685|CIP103452|DSM6922|JCM7447|NBRC15207|NCIMB13130	X82057		61	NA	NA	NA	NA	NA	NA	37	40	NA	NA	NA	2465364	0	0	0	0	0	0	0	0	0	0	0	0	0	0	1	1	0	0
Corynebacterium_appendicis	Bacteria	Actinobacteria	Actinobacteria	Corynebacteriales	Corynebacteriaceae	Corynebacterium	appendicis	2	201174	1760	85007	1653	1716	163202		CCUG48298|DSM44531|IMMIBR-3491|JCM11765|NRRLB-24151	AJ314919		65.8	NA	NA	NA	NA	NA	NA	NA	NA	NA	NA	NA	NA	0	0	0	0	0	0	0	0	0	0	0	1	0	1	0	1	0	0
Corynebacterium_argentoratense	Bacteria	Actinobacteria	Actinobacteria	Corynebacteriales	Corynebacteriaceae	Corynebacterium	argentoratense	2	201174	1760	85007	1653	1716	42817	IBS B10697	ATCC51927|CCUG34893|CIP104296|DSM44202|JCM10392	X83955	AY492249	60.5	NA	NA	NA	NA	NA	NA	NA	NA	NA	NA	NA	NA	0	0	0	0	0	0	0	0	0	0	0	1	0	0	1	0	0	0
Corynebacterium_atypicum	Bacteria	Actinobacteria	Actinobacteria	Corynebacteriales	Corynebacteriaceae	Corynebacterium	atypicum	2	201174	1760	85007	1653	1716	191610	R2070	CCUG45804|CIP107431|JCM12368	AJ441057		NA	NA	NA	NA	NA	NA	37	NA	NA	7.5	10	NA	NA	0	0	0	0	0	0	0	0	0	0	0	0	0	0	0	0	0	0
Corynebacterium_aurimucosum	Bacteria	Actinobacteria	Actinobacteria	Corynebacteriales	Corynebacteriaceae	Corynebacterium	aurimucosum	2	201174	1760	85007	1653	1716	169292	NRRLB-24143	CCUG47449|DSM44532|IMMIBD-1488|JCM11766	AY536427		63.7	NA	NA	NA	NA	NA	NA	35	42	NA	NA	NA	2819226	0	0	0	0	0	0	0	0	0	0	0	1	0	1	0	1	0	0
Corynebacterium_auris	Bacteria	Actinobacteria	Actinobacteria	Corynebacteriales	Corynebacteriaceae	Corynebacterium	auris	2	201174	1760	85007	1653	1716	44750		ATCC51966|CCUG33426|CIP104632|DMMZ328|DSM44122|JCM11946|LMG19072	X81873		71	NA	NA	NA	NA	NA	NA	NA	NA	NA	NA	NA	NA	0	0	0	0	0	0	0	0	0	0	0	1	0	0	1	1	0	0
Corynebacterium_auriscanis	Bacteria	Actinobacteria	Actinobacteria	Corynebacteriales	Corynebacteriaceae	Corynebacterium	auriscanis	2	201174	1760	85007	1653	1716	99807		M598/96/1|CCUG39938|CIP106629|DSM44609|JCM12369	AJ243819		61	NA	NA	NA	NA	NA	NA	NA	NA	NA	NA	NA	NA	0	0	0	0	0	0	0	0	0	0	0	1	0	0	1	1	0	0
Corynebacterium_bovis	Bacteria	Actinobacteria	Actinobacteria	Corynebacteriales	Corynebacteriaceae	Corynebacterium	bovis	2	201174	1760	85007	1653	1716	36808		ATCC7715|CCUG2705|CIP54.80|DSM20582|JCM11947|NCTC3224	X84444		NA	NA	NA	NA	NA	NA	NA	NA	NA	NA	NA	NA	NA	0	0	0	0	0	0	0	0	0	0	0	0	0	0	0	0	0	1
Corynebacterium_callunae	Bacteria	Actinobacteria	Actinobacteria	Corynebacteriales	Corynebacteriaceae	Corynebacterium	callunae	2	201174	1760	85007	1653	1716	1721	NCIMB 10338	AJ1518|NRRLB-2244|ATCC15991|CCUG28793|CIP104277|DSM20147|HAMBI2053|JCM9489|NBRC15359	X84251	AY492245	51.2	NA	NA	6	6	NA	NA	NA	NA	NA	NA	NA	NA	0	0	0	0	0	0	0	0	0	0	0	1	0	1	0	0	0	0
Corynebacterium_camporealensis	Bacteria	Actinobacteria	Actinobacteria	Corynebacteriales	Corynebacteriaceae	Corynebacterium	camporealensis	2	201174	1760	85007	1653	1716	161896		CRS-51|ATCCBAA-77|CCUG39412|CECT4897|CIP105508|DSM44610|JCM11664	Y09569		NA	NA	NA	NA	NA	NA	NA	NA	NA	NA	NA	NA	NA	0	0	0	0	0	0	0	0	0	0	0	1	0	0	0	1	0	0
Corynebacterium_casei	Bacteria	Actinobacteria	Actinobacteria	Corynebacteriales	Corynebacteriaceae	Corynebacterium	casei	2	201174	1760	85007	1653	1716	160386	LMG S-19264	DPC5298|DSM44701|JCM12072|CIP107182|NCIMB30130	AF267152	EU616817	51	2	NA	NA	NA	NA	NA	NA	NA	NA	NA	NA	NA	0	0	0	0	0	0	0	0	0	0	0	1	0	0	1	1	0	0
Corynebacterium_confusum	Bacteria	Actinobacteria	Actinobacteria	Corynebacteriales	Corynebacteriaceae	Corynebacterium	confusum	2	201174	1760	85007	1653	1716	71254		CCUG38267|CIP105403|DMMZ2439|DSM44384|JCM12102	Y15886		NA	NA	NA	NA	NA	NA	NA	NA	NA	NA	NA	NA	NA	0	0	0	0	0	0	0	0	0	0	0	1	0	0	0	1	0	0
Corynebacterium_coyleae	Bacteria	Actinobacteria	Actinobacteria	Corynebacteriales	Corynebacteriaceae	Corynebacterium	coyleae	2	201174	1760	85007	1653	1716	53374		ATCC700219|CCUG38194|CIP104919|DMMZ214|DSM44184|JCM1038	X96497		NA	NA	NA	NA	NA	NA	NA	NA	NA	NA	NA	NA	NA	0	0	0	0	0	0	0	0	0	0	0	1	0	0	1	1	0	0
Corynebacterium_diphtheriae	Bacteria	Actinobacteria	Actinobacteria	Corynebacteriales	Corynebacteriaceae	Corynebacterium	diphtheriae	2	201174	1760	85007	1653	1716	1717	NCTC13129	ATCC 27010|CIP100721|DSM44123|NCTC11397	X84248		NA	1.75	NA	33.5	NA	NA	NA	NA	NA	NA	NA	NA	NA	0	0	0	0	0	0	0	0	0	0	0	1	0	0	0	0	0	0
Corynebacterium_doosanense	Bacteria	Actinobacteria	Actinobacteria	Corynebacteriales	Corynebacteriaceae	Corynebacterium	doosanense	2	201174	1760	85007	1653	1716	1121358	CAU 212	CCUG57284|KCTC19568	EU998655		53.5	1.1	NA	NA	NA	NA	NA	NA	NA	NA	NA	NA	NA	0	0	0	0	0	0	0	0	0	0	0	1	1	0	0	0	0	0
Corynebacterium_durum	Bacteria	Actinobacteria	Actinobacteria	Corynebacteriales	Corynebacteriaceae	Corynebacterium	durum	2	201174	1760	85007	1653	1716	61592	IBSG15036	CCUG37331|CIP105490|DSM44351|JCM11948	Z97069		55	3.5	NA	NA	NA	NA	37	NA	NA	NA	NA	NA	NA	0	0	0	0	0	0	0	0	0	0	0	1	0	1	0	0	0	0
Corynebacterium_efficiens	Bacteria	Actinobacteria	Actinobacteria	Corynebacteriales	Corynebacteriaceae	Corynebacterium	efficiens	2	201174	1760	85007	1653	1716	152794	YS-314	AJ12310|CCUG47130|CCUG48037|DSM44549|JCM11189|NBRC100395	AB055963	AP005215|NC_004369	NA	2.75	NA	8.5	6	NA	35	15	45	NA	NA	10	NA	0	0	0	0	0	0	0	0	0	0	0	1	0	0	0	0	0	0
Corynebacterium_falsenii	Bacteria	Actinobacteria	Actinobacteria	Corynebacteriales	Corynebacteriaceae	Corynebacterium	falsenii	2	201174	1760	85007	1653	1716	108486	Y13024	CCUG33651|CIP105466|DSM44353|JCM11949	Y13024		NA	NA	NA	NA	NA	NA	NA	NA	NA	NA	NA	NA	NA	0	0	0	0	0	0	0	0	0	0	0	1	0	1	1	1	0	0
Corynebacterium_freneyi	Bacteria	Actinobacteria	Actinobacteria	Corynebacteriales	Corynebacteriaceae	Corynebacterium	freneyi	2	201174	1760	85007	1653	1716	134034			AJ292762	CCUG45704|CIP106767|DSM44506|ISPB6695110|JCM12104	NA	NA	NA	NA	NA	NA	20	NA	NA	NA	NA	NA	NA	0	0	0	0	0	0	0	0	0	0	0	1	0	0	0	1	0	0
Corynebacterium_glucuronolyticum	Bacteria	Actinobacteria	Actinobacteria	Corynebacteriales	Corynebacteriaceae	Corynebacterium	glucuronolyticum	2	201174	1760	85007	1653	1716	39791			X86688	6|ATCC51860|CCUG35055|CIP104577|DMMZ838|DSM44120|JCM11612|LMG19047	NA	NA	NA	NA	NA	NA	NA	NA	NA	NA	NA	NA	NA	0	0	0	0	0	0	0	0	0	0	0	0	0	1	1	1	0	0
Corynebacterium_glutamicum	Bacteria	Actinobacteria	Actinobacteria	Corynebacteriales	Corynebacteriaceae	Corynebacterium	glutamicum	2	201174	1760	85007	1653	1716	1718	ATCC 13032	CCUG27702|CIP82.8|DSM20300|HAMBI2052|JCM1318|LMG3730|NBRC12168|NRRLB-2784	AF314192	NC_003450|NC_006958|NC_004350	55.75	2	NA	7.5	6	9	31	NA	42	NA	NA	NA	NA	0	0	1	0	0	0	0	0	0	0	0	1	0	1	0	0	0	0
Corynebacterium_glyciniphilum	Bacteria	Actinobacteria	Actinobacteria	Corynebacteriales	Corynebacteriaceae	Corynebacterium	glyciniphilum	2	201174	1760	85007	1653	1716	1404244	AJ3170	DSM 45795|ATCC21341	CP006842		64.82	1.15	NA	8	6	10	37	5	45	NA	NA	NA	NA	0	0	0	0	0	0	0	0	0	0	0	1	0	1	1	0	0	1
Corynebacterium_halotolerans	Bacteria	Actinobacteria	Actinobacteria	Corynebacteriales	Corynebacteriaceae	Corynebacterium	halotolerans	2	201174	1760	85007	1653	1716	225326	YIM 70093	CCTCCAA001024|DSM44683|JCM12676	AY226509	EU004065	63	NA	NA	7.2	NA	NA	28	NA	NA	10	NA	25	NA	0	0	0	0	0	0	0	0	0	0	0	1	0	0	0	0	0	0
Corynebacterium_hansenii	Bacteria	Actinobacteria	Actinobacteria	Corynebacteriales	Corynebacteriaceae	Corynebacterium	hansenii	2	201174	1760	85007	1653	1716	394964		C-138|CCUG53252|CIP108444|DSM45109|JCM15293	AM946639		NA	NA	NA	NA	NA	NA	20	NA	NA	NA	NA	NA	NA	0	0	0	0	0	0	0	0	0	0	0	1	0	0	0	0	0	0
Corynebacterium_imitans	Bacteria	Actinobacteria	Actinobacteria	Corynebacteriales	Corynebacteriaceae	Corynebacterium	imitans	2	201174	1760	85007	1653	1716	156978		ATCC700354|CCUG36877|CIP105130|DSM44264|NBRC16163|JCM10386|NBRC100416|NCTC13015	Y09044		62	NA	NA	NA	NA	NA	NA	NA	NA	NA	NA	NA	NA	0	0	0	0	0	0	0	0	0	0	0	1	0	0	1	1	0	0
Corynebacterium_jeikeium	Bacteria	Actinobacteria	Actinobacteria	Corynebacteriales	Corynebacteriaceae	Corynebacterium	jeikeium	2	201174	1760	85007	1653	1716	38289	NCTC1193	K411|ATCC43734|CCUG27192|CIP103337|DSM7171JCM9384|NCTC11913	X84250	AY492231	59.05	1.5	NA	NA	NA	NA	NA	30	42	NA	NA	NA	2650878	0	0	0	0	0	0	0	0	0	0	0	1	0	0	0	1	0	0
Corynebacterium_kroppenstedtii	Bacteria	Actinobacteria	Actinobacteria	Corynebacteriales	Corynebacteriaceae	Corynebacterium	kroppenstedtii	2	201174	1760	85007	1653	1716	161879	CCUG 35717	CIP105744|DSM44385|JCM11950	Y10077	AY492274|NC_012704	62	NA	NA	NA	NA	NA	NA	NA	42	NA	NA	10	2446804	0	0	0	0	0	0	0	0	0	0	0	1	0	0	0	0	0	0
Corynebacterium_lipophiloflavum	Bacteria	Actinobacteria	Actinobacteria	Corynebacteriales	Corynebacteriaceae	Corynebacterium	lipophiloflavum	2	201174	1760	85007	1653	1716	161889		ATCC700352|CCUG37336|CIP105127|DMMZ1944|DSM44291|JCM10383	Y09045		65	NA	NA	NA	NA	NA	NA	NA	NA	NA	NA	NA	NA	0	0	0	0	0	0	0	0	0	0	0	1	0	1	1	1	0	0
Corynebacterium_macginleyi	Bacteria	Actinobacteria	Actinobacteria	Corynebacteriales	Corynebacteriaceae	Corynebacterium	macginleyi	2	201174	1760	85007	1653	1716	38290		JCL-2|ATCC51787|CCUG32361|CIP104099|DSM44284|JCM11684	AJ439345|X80499		58	NA	NA	NA	NA	NA	NA	NA	NA	NA	NA	NA	NA	0	0	0	0	0	0	0	0	0	0	0	1	0	0	0	1	0	0
Corynebacterium_marinum	Bacteria	Actinobacteria	Actinobacteria	Corynebacteriales	Corynebacteriaceae	Corynebacterium	marinum	2	201174	1760	85007	1653	1716	349751	D7015	CGMCC1.6998|NRRLB-24779	DQ219354		65	NA	NA	NA	NA	NA	31	4	37	1	NA	8	NA	0	0	0	0	0	0	0	0	0	0	0	1	0	0	0	0	0	0
Corynebacterium_maris	Bacteria	Actinobacteria	Actinobacteria	Corynebacteriales	Corynebacteriaceae	Corynebacterium	maris	2	201174	1760	85007	1653	1716	575200	Coryn-1	DSM45190|JCM17108|LMG24561	FJ423600		66.6	1.15	NA	7.2	7.2	9	35	26	37	2.25	NA	10	NA	0	0	0	0	0	0	0	0	0	0	0	1	1	0	0	1	0	0
Corynebacterium_massiliense	Bacteria	Actinobacteria	Actinobacteria	Corynebacteriales	Corynebacteriaceae	Corynebacterium	massiliense	2	201174	1760	85007	1653	1716	441501		5402485|CCUG53857|CIP109423|CSURP19	EF217056		NA	NA	NA	NA	NA	NA	37	30	44	NA	NA	NA	NA	0	0	0	0	0	0	0	0	0	0	0	1	0	0	0	1	0	0
Corynebacterium_mastitidis	Bacteria	Actinobacteria	Actinobacteria	Corynebacteriales	Corynebacteriaceae	Corynebacterium	mastitidis	2	201174	1760	85007	1653	1716	161890		S-8|CCUG38654|CECT4843|CIP105509|DSM44356|JCM12269|LMG19040|NBRC16160	Y09806		NA	NA	NA	NA	NA	NA	NA	NA	NA	NA	NA	NA	NA	0	0	0	0	0	0	0	0	0	0	0	1	0	1	1	1	0	0
Corynebacterium_matruchotii	Bacteria	Actinobacteria	Actinobacteria	Corynebacteriales	Corynebacteriaceae	Corynebacterium	matruchotii	2	201174	1760	85007	1653	1716	43768	ATCC 14266	CCUG27545|CCUG46620|CIP81.82|DSM20635|JCM9386|NBRC15360|NCTC10254	X82065|X84443	AY492238	56.5	NA	NA	NA	NA	NA	37	NA	NA	NA	NA	NA	2855988	0	0	0	0	0	0	0	0	0	0	0	1	0	0	0	0	0	0
Corynebacterium_minutissimum	Bacteria	Actinobacteria	Actinobacteria	Corynebacteriales	Corynebacteriaceae	Corynebacterium	minutissimum	2	201174	1760	85007	1653	1716	38301		ATCC23348|CCUG541|CIP100652|DSM20651|JCM9387|NBRC15361|NCTC1028	X82064|X84678|X84679		NA	NA	NA	NA	NA	NA	37	NA	NA	NA	NA	NA	NA	0	0	0	0	0	0	0	0	0	0	0	1	0	0	0	1	0	0
Corynebacterium_mucifaciens	Bacteria	Actinobacteria	Actinobacteria	Corynebacteriales	Corynebacteriaceae	Corynebacterium	mucifaciens	2	201174	1760	85007	1653	1716	57171	CCUG36878	ATCC700355|CIP105129|DMMZ2278|DSM44265|JCM10384	Y11200		64	NA	NA	NA	NA	NA	37	30	NA	NA	NA	NA	NA	0	0	0	0	0	0	0	0	0	0	0	1	0	0	1	1	0	0
Corynebacterium_pilbarense	Bacteria	Actinobacteria	Actinobacteria	Corynebacteriales	Corynebacteriaceae	Corynebacterium	pilbarense	2	201174	1760	85007	1653	1716	1288393		IMMIBWACC658|CCUG57942|DSM45350	FN295567		NA	NA	NA	NA	NA	NA	NA	NA	NA	NA	NA	NA	NA	0	0	0	0	0	0	0	0	0	0	0	1	0	0	1	1	0	0
Corynebacterium_propinquum	Bacteria	Actinobacteria	Actinobacteria	Corynebacteriales	Corynebacteriaceae	Corynebacterium	propinquum	2	201174	1760	85007	1653	1716	43769		B77159|ATCC51488|CCUG33048|CIP103792|DSM44285|JCM12106	X81917|X84438		NA	NA	NA	NA	NA	NA	NA	NA	NA	6.5	NA	NA	NA	0	0	0	0	0	0	0	0	0	0	0	1	0	0	0	0	0	0
Corynebacterium_pseudodiphtheriticum	Bacteria	Actinobacteria	Actinobacteria	Corynebacteriales	Corynebacteriaceae	Corynebacterium	pseudodiphtheriticum	2	201174	1760	85007	1653	1716	37637		ATCC10700|CCUG27539|CIP103420|DSM44287|JCM11665|NBRC15362|NCTC11136	AJ439343|X81918|X84258		55.85	1.25	NA	NA	NA	NA	37	NA	NA	NA	NA	NA	NA	0	0	0	0	0	0	0	0	0	0	0	0	0	1	0	0	0	0
Corynebacterium_pseudotuberculosis	Bacteria	Actinobacteria	Actinobacteria	Corynebacteriales	Corynebacteriaceae	Corynebacterium	pseudotuberculosis	2	201174	1760	85007	1653	1716	1719	ATCC19410	AY492239|CCUG2806|CIP102968|DSM20689|JCM9389|NBRC15363|NCTC3450	X81916|X84255		NA	1.75	NA	NA	NA	NA	NA	NA	NA	NA	NA	NA	NA	0	0	0	0	0	0	0	0	0	0	0	0	1	1	0	0	0	0
Corynebacterium_pyruviciproducens	Bacteria	Actinobacteria	Actinobacteria	Corynebacteriales	Corynebacteriaceae	Corynebacterium	pyruviciproducens	2	201174	1760	85007	1653	1716	598660	06-17730	ATCCBAA-1742|CCUG57046|WAL19168	FJ899747		62	0.4	NA	NA	NA	NA	37	37	42	NA	NA	NA	NA	0	0	0	0	0	0	0	0	0	0	0	0	0	0	0	0	0	0
Corynebacterium_resistens	Bacteria	Actinobacteria	Actinobacteria	Corynebacteriales	Corynebacteriaceae	Corynebacterium	resistens	2	201174	1760	85007	1653	1716	258224	GTC2026	SICGH158|JCM12819|CCUG50093	AB128981		54.643	2	NA	NA	NA	NA	37	NA	NA	NA	NA	NA	NA	0	0	0	0	0	0	0	0	0	0	0	1	0	0	1	1	0	0
Corynebacterium_riegelii	Bacteria	Actinobacteria	Actinobacteria	Corynebacteriales	Corynebacteriaceae	Corynebacterium	riegelii	2	201174	1760	85007	1653	1716	156976		ATCC700782|CCUG38180|CIP105310|DMMZ2415|DSM44326|JCM10389	Y14651		NA	NA	NA	NA	NA	NA	NA	NA	NA	NA	NA	NA	NA	0	0	0	0	0	0	0	0	0	0	0	1	0	1	0	1	0	0
Corynebacterium_simulans	Bacteria	Actinobacteria	Actinobacteria	Corynebacteriales	Corynebacteriaceae	Corynebacterium	simulans	2	201174	1760	85007	1653	1716	146827	Co553	ATCCBAA-15|CCUG43305|CIP106488|DSM44415|JCM12107|UCL553	AY492264		NA	1.5	NA	NA	NA	NA	NA	NA	NA	NA	NA	NA	NA	0	0	0	0	0	0	0	0	0	0	0	0	0	0	0	1	0	0
Corynebacterium_singulare	Bacteria	Actinobacteria	Actinobacteria	Corynebacteriales	Corynebacteriaceae	Corynebacterium	singulare	2	201174	1760	85007	1653	1716	161899		CCUG37330|CIP105491|DSM44357|IBSB52218|JCM10385|NBRC16162	Y10999		62	NA	NA	NA	NA	NA	NA	NA	NA	NA	NA	NA	NA	0	0	0	0	0	0	0	0	0	0	0	0	0	1	0	1	0	0
Corynebacterium_sputi	Bacteria	Actinobacteria	Actinobacteria	Corynebacteriales	Corynebacteriaceae	Corynebacterium	sputi	2	201174	1760	85007	1653	1716	489915		IMMIBL-999|CCUG55795|DSM45148	AM930556		NA	NA	NA	NA	NA	NA	NA	NA	NA	NA	NA	NA	NA	0	0	0	0	0	0	0	0	0	0	0	1	0	1	0	0	0	0
Corynebacterium_stationis	Bacteria	Actinobacteria	Actinobacteria	Corynebacteriales	Corynebacteriaceae	Corynebacterium	stationis	2	201174	1760	85007	1653	1716	1705		ATCC14403|CCUG43497|CIP104228|DSM20302|JCM11611|NBRC12144|VKMB-1228	FJ172667		53.9	NA	NA	NA	NA	NA	NA	NA	NA	8	NA	NA	NA	0	0	0	0	0	0	0	0	0	0	0	1	0	1	0	0	0	0
Corynebacterium_striatum	Bacteria	Actinobacteria	Actinobacteria	Corynebacteriales	Corynebacteriaceae	Corynebacterium	striatum	2	201174	1760	85007	1653	1716	43770	ATCC6940	CCUG27949|CIP81.15|DSM 20668|JCM9390|NBRC15291|NCTC764	X81910|X84442	AY492267	57.6	1.625	NA	NA	NA	NA	NA	NA	NA	NA	NA	NA	3031488	0	0	0	0	0	0	0	0	0	0	0	0	0	0	0	1	0	0
Corynebacterium_sundsvallense	Bacteria	Actinobacteria	Actinobacteria	Corynebacteriales	Corynebacteriaceae	Corynebacterium	sundsvallense	2	201174	1760	85007	1653	1716	161902		CCUG36622|CIP105936|DSM44613|JCM12401	Y09655		64	NA	NA	NA	NA	NA	NA	NA	NA	6	NA	NA	NA	0	0	0	0	0	0	0	0	0	0	0	1	0	1	0	1	0	0
Corynebacterium_terpenotabidum	Bacteria	Actinobacteria	Actinobacteria	Corynebacteriales	Corynebacteriaceae	Corynebacterium	terpenotabidum	2	201174	1760	85007	1653	1716	89154	Y -11	CIP105927|JCM10555|NBRC14764|VKMAc-2071	AB004730	AY492269	67.5	0.8	NA	NA	NA	NA	NA	NA	NA	NA	NA	8	NA	0	0	0	0	0	0	0	0	0	0	0	1	0	1	0	0	0	0
Corynebacterium_thomssenii	Bacteria	Actinobacteria	Actinobacteria	Corynebacteriales	Corynebacteriaceae	Corynebacterium	thomssenii	2	201174	1760	85007	1653	1716	62629		CCUG38516|CIP105597|DSM44276|JCM12109	AF010474		NA	NA	NA	NA	NA	NA	NA	NA	NA	NA	NA	NA	NA	0	0	0	0	0	0	0	0	0	0	0	1	0	1	1	1	0	0
Corynebacterium_timonense	Bacteria	Actinobacteria	Actinobacteria	Corynebacteriales	Corynebacteriaceae	Corynebacterium	timonense	2	201174	1760	85007	1653	1716	441500		540174|CCUG53856|CIP109424|CSURP20	EF217055		NA	NA	NA	NA	NA	NA	37	25	50	NA	NA	NA	NA	0	0	0	0	0	0	0	0	0	0	0	1	0	0	1	1	0	0
Corynebacterium_tuberculostearicum	Bacteria	Actinobacteria	Actinobacteria	Corynebacteriales	Corynebacteriaceae	Corynebacterium	tuberculostearicum	2	201174	1760	85007	1653	1716	38304	Medalle X	LDC-20|ATCC35692|CCUG45418|CIP107291	AJ438050|X84247	AY581869	NA	NA	NA	NA	NA	NA	NA	NA	NA	NA	NA	NA	2372261	0	0	0	0	0	0	0	0	0	0	0	1	0	0	0	1	0	0
Corynebacterium_tuscaniense	Bacteria	Actinobacteria	Actinobacteria	Corynebacteriales	Corynebacteriaceae	Corynebacterium	tuscaniense	2	201174	1760	85007	1653	1716	302449	ATCCBAA-1141	CCUG51321|ISS-5309|JCM15294	AY677186		NA	NA	NA	NA	NA	NA	33.5	NA	NA	NA	NA	NA	NA	0	0	0	0	0	0	0	0	0	0	0	0	0	0	0	1	0	1
Corynebacterium_ulcerans	Bacteria	Actinobacteria	Actinobacteria	Corynebacteriales	Corynebacteriaceae	Corynebacterium	ulcerans	2	201174	1760	85007	1653	1716	65058	CCUG 2708	NCTC7910|ATCC51799|CCUG2708|CIP106504|DSM46325|JCM10387	X84256	AY492271	53	1.5	NA	NA	NA	NA	NA	NA	NA	6.5	NA	NA	NA	0	0	0	0	0	0	0	0	0	0	0	0	0	1	0	1	0	0
Corynebacterium_urealyticum	Bacteria	Actinobacteria	Actinobacteria	Corynebacteriales	Corynebacteriaceae	Corynebacterium	urealyticum	2	201174	1760	85007	1653	1716	43771	ATCC 43042	CCUG18158|CIP103524|DSM7109|JCM10395|LMG19041|NCTC12011	X81913|X84439	AY492275|NC_010545	61.5	0.75	NA	NA	NA	NA	NA	NA	NA	NA	NA	NA	NA	0	0	0	0	0	0	0	0	0	0	0	1	0	1	0	0	0	0
Corynebacterium_ureicelerivorans	Bacteria	Actinobacteria	Actinobacteria	Corynebacteriales	Corynebacteriaceae	Corynebacterium	ureicelerivorans	2	201174	1760	85007	1653	1716	401472	IMMID RIV-2301	CCUG53377|DSM45051|JCM15295	AM397636		NA	NA	NA	NA	NA	NA	NA	NA	NA	NA	NA	NA	NA	0	0	0	0	0	0	0	0	0	0	0	1	0	1	1	1	0	0
Corynebacterium_variabile	Bacteria	Actinobacteria	Actinobacteria	Corynebacteriales	Corynebacteriaceae	Corynebacterium	variabile	2	201174	1760	85007	1653	1716	1727	ATCC 15753	CCUG45246 | CIP102112 | DSM20132 | HAMBI1872 | JCM2154 | NBRC15286 | NCIMB9455 | NRRLB-4201 | VKMAc-1122	AJ222815	AY492272	65	2.45	NA	NA	NA	NA	27.5	NA	NA	7	NA	NA	NA	0	0	0	0	0	0	0	0	0	0	0	1	0	0	0	0	0	0
Corynebacterium_xerosis	Bacteria	Actinobacteria	Actinobacteria	Corynebacteriales	Corynebacteriaceae	Corynebacterium	xerosis	2	201174	1760	85007	1653	1716	1725		ATCC373|CCUG27544|CIP100653|DSM20743|JCM1971|NBRC16721|NCTC11861	X81914|X84446		67.3	NA	NA	NA	NA	NA	NA	NA	NA	NA	NA	NA	NA	0	0	0	0	0	0	0	0	0	0	0	1	0	0	0	1	0	0
Coxiella_burnetii	Bacteria	Proteobacteria	Gammaproteobacteria	Legionellales	Coxiellaceae	Coxiella	burnetii	2	1224	1236	118969	118968	776	777	ATCCVR615			NC002971	42.6	1.2	NA	NA	NA	NA	NA	NA	NA	NA	NA	NA	NA	0	0	0	0	0	0	0	0	0	0	0	0	0	0	0	0	0	0
Crinalium_epipsammum	Bacteria	Cyanobacteria		Oscillatoriales	Gomontiellaceae	Crinalium	epipsammum	2	1117		1150	1892255	241421	241425	PCC 9333				33.9	6	1.25	NA	8	8.5	25	20	NA	NA	NA	NA	NA	0	0	0	0	0	0	0	0	0	0	0	0	0	0	0	0	0	0
Croceibacter_atlanticus	Bacteria	Bacteroidetes	Flavobacteriia	Flavobacteriales	Flavobacteriaceae	Croceibacter	atlanticus	2	976	117743	200644	49546	216431	313588	HTCC2559	HTCC2559|ATCC-BAA-628|KCTC-12090	AY163576		34.8	0.45	NA	NA	6	10	NA	10	28	NA	0.5	15	NA	0	0	0	0	0	0	0	0	0	0	0	1	0	1	0	0	0	0
Cronobacter_sakazakii	Bacteria	Proteobacteria	Gammaproteobacteria	Enterobacterales	Enterobacteriaceae	Cronobacter	sakazakii	2	1224	1236	91347	543	413496	28141	ATCC29544	NCTC11467	EF059843		56.85	3	NA	NA	5	10	NA	6	45	NA	NA	7	NA	0	0	0	0	0	0	0	0	0	0	0	1	0	0	0	0	0	0
Cronobacter_turicensis	Bacteria	Proteobacteria	Gammaproteobacteria	Enterobacterales	Enterobacteriaceae	Cronobacter	turicensis	2	1224	1236	91347	543	413496	413502	z3032	LMG23827|DSM18703			56.5	3	NA	NA	4.5	10	NA	6	45	NA	7	10	NA	0	0	0	0	0	0	0	0	0	0	0	1	0	0	0	0	0	0
Cryptobacterium_curtum	Bacteria	Actinobacteria	Coriobacteriia	Eggerthellales	Eggerthellaceae	Cryptobacterium	curtum	2	201174	84998	1643822	1643826	84162	84163	3-Dec	ATCC700863	AB019260		50.5	0.9	NA	NA	NA	NA	NA	NA	NA	NA	NA	NA	1617804	0	0	0	0	0	0	0	0	0	0	0	0	0	0	0	0	0	0
Cupriavidus_metallidurans	Bacteria	Proteobacteria	Betaproteobacteria	Burkholderiales	Burkholderiaceae	Cupriavidus	metallidurans	2	1224	28216	80840	119060	106589	119219	CH34	CIP107179|DSM2839|LMG1195	Y10824		63.7	1.7	NA	NA	NA	NA	NA	20	37	NA	NA	NA	NA	0	0	0	0	0	0	0	0	0	0	0	1	1	1	1	1	0	0
Cupriavidus_necator	Bacteria	Proteobacteria	Betaproteobacteria	Burkholderiales	Burkholderiaceae	Cupriavidus	necator	2	1224	28216	80840	119060	106589	106590	N-1	ATCC43291	AF191737		57	1.1	NA	7.5	5.5	9.2	27	15	37	NA	NA	2	NA	0	0	0	0	0	0	0	0	0	0	0	1	1	0	0	0	0	0
Cupriavidus_pinatubonensis	Bacteria	Proteobacteria	Betaproteobacteria	Burkholderiales	Burkholderiaceae	Cupriavidus	pinatubonensis	2	1224	28216	80840	119060	106589	248026	1245	CIP108725|PNCM10346	AB121227		65.9	1.2	NA	NA	NA	NA	NA	27	41	NA	NA	NA	NA	0	0	0	0	0	0	0	0	0	0	0	1	1	1	0	0	0	0
Cupriavidus_taiwanensis	Bacteria	Proteobacteria	Betaproteobacteria	Burkholderiales	Burkholderiaceae	Cupriavidus	taiwanensis	2	1224	28216	80840	119060	106589	164546	R1	CCUG44338|LMG19424	AF300324		67.3	1.4	NA	NA	NA	NA	NA	28	37	NA	NA	NA	NA	0	0	0	0	0	0	0	0	0	0	0	1	1	0	1	1	0	0
Cyanobacterium_aponinum	Bacteria	Cyanobacteria		Chroococcales	Cyanobacteriaceae	Cyanobacterium	aponinum	2	1117		1118	1890452	102234	379064			AM238427		NA	3.5	NA	6.8	NA	NA	NA	30	40	NA	NA	NA	NA	0	0	0	0	0	0	0	0	0	0	0	0	0	0	0	0	0	0
Cyanobacterium_stanieri	Bacteria	Cyanobacteria		Chroococcales	Cyanobacteriaceae	Cyanobacterium	stanieri	2	1117		1118	1890452	102234	102235					40	2	NA	NA	NA	NA	NA	NA	NA	NA	NA	NA	NA	0	0	0	0	0	0	0	0	0	0	0	0	0	0	0	0	0	0
Cyanobium_gracile	Bacteria	Cyanobacteria		Synechococcales	Synechococcaceae	Cyanobium	gracile	2	1117		1890424	1890426	167375	59930					68.5	1.1	NA	NA	NA	NA	NA	NA	NA	NA	NA	NA	NA	0	0	0	0	0	0	0	0	0	0	0	0	0	0	0	0	0	0
Cyclobacterium_marinum	Bacteria	Bacteroidetes	Cytophagia	Cytophagales	Cyclobacteriaceae	Cyclobacterium	marinum	2	976	768503	768507	563798	68288	104	Raj	ATCC25205|DSM745|LMG13164	AJ575266|AY533665		41.9	1.15	NA	NA	NA	NA	22.5	4	40	NA	NA	10	NA	1	0	1	0	0	0	0	0	0	0	0	0	0	1	1	1	1	1
Cylindrospermum_stagnale	Bacteria	Cyanobacteria		Nostocales	Nostocaceae	Cylindrospermum	stagnale	2	1117		1161	1162	56106	142864	PCC7417	ATCC29204			42.1	NA	NA	NA	NA	NA	NA	NA	NA	NA	NA	NA	NA	0	0	0	0	0	0	0	0	0	0	0	0	0	0	0	0	0	0
Cytophaga_hutchinsonii	Bacteria	Bacteroidetes	Cytophagia	Cytophagales	Cytophagaceae	Cytophaga	hutchinsonii	2	976	768503	768507	89373	978	985	ATCC33406	ATCC33406|CIP103989|DSM1761|JCM20678|LMG10844|NBRC15051|NCIMB9469	M58768	NC008255	39	6	NA	NA	NA	NA	30	NA	NA	NA	NA	NA	NA	0	0	0	0	0	0	0	0	0	0	0	0	1	0	0	0	0	0
Dactylococcopsis_salina	Bacteria	Cyanobacteria		Synechococcales	Synechococcaceae	Dactylococcopsis	salina	2	1117		1890424	1890426	13034	292566	PCC8305				43.4	57.5	NA	NA	NA	NA	43	25	46	12.5	4.5	25	NA	0	0	0	0	0	0	0	0	0	0	0	0	0	0	0	0	0	0
Deferribacter_desulfuricans	Bacteria	Deferribacteres	Deferribacteres	Deferribacterales	Deferribacteraceae	Deferribacter	desulfuricans	2	200930	68337	191393	191394	53572	197162	SSM1	JCM11476|DSM14783	AB086060		38.6	2	NA	6.5	5	7.5	62.5	40	70	NA	NA	NA	NA	0	0	0	0	0	0	0	0	0	0	0	0	0	0	0	0	0	0
Defluvibacter_lusatiensis	Bacteria	Proteobacteria	Alphaproteobacteria	Rhizobiales	Phyllobacteriaceae	Aquamicrobium	lusatiensis	2	1224	28211	356	69277	69278	89772	Sa14	CCUG57044|DSM21857			NA	1.75	NA	NA	NA	NA	NA	5.5	10	NA	0.9	7	NA	0	0	0	0	0	0	0	0	0	0	0	1	1	0	0	1	0	0
Dehalococcoides_mccartyi	Bacteria	Chloroflexi	Dehalococcoidia	Dehalococcoidales	Dehalococcoidaceae	Dehalococcoides	mccartyi	2	200795	301297	1202465	1202464	61434	61435	195T	ATCCBAA-2266T|KCTC15142T		AAW39334	47.95	0.65	0.15	6.95	6	8	35	15	35	NA	NA	NA	NA	0	0	0	0	0	0	0	0	0	0	0	0	0	0	0	0	0	0
Dehalogenimonas_lykanthroporepellens	Bacteria	Chloroflexi	Dehalococcoidia			Dehalogenimonas	lykanthroporepellens	2	200795	301297			670486	552810	BL-DC-9T, BL-DC-8	ATCCBAA-1523T|JCM15061T			NA	0.45	NA	7.25	6	8	31	20	34	NA	NA	2	NA	0	0	0	0	0	0	0	0	0	0	0	0	0	0	0	0	0	0
Deinococcus_deserti	Bacteria	Deinococcus-Thermus	Deinococci	Deinococcales	Deinococcaceae	Deinococcus	deserti	2	1297	188787	118964	183710	1298	310783	VCD115	DSM17065 I LMG22923			59.8	NA	NA	7.5	6	9	30	23	37	0.5	NA	NA	NA	0	0	0	0	0	0	0	0	0	0	0	1	0	0	0	0	0	1
Deinococcus_geothermalis	Bacteria	Deinococcus-Thermus	Deinococci	Deinococcales	Deinococcaceae	Deinococcus	geothermalis	2	1297	188787	118964	183710	1298	68909	AG-3a	DSM 11300	Yl3038		65.9	NA	NA	6.5	4	9	30	55	47	NA	1	2	NA	0	0	0	0	0	0	0	0	0	0	0	1	1	0	0	1	0	0
Deinococcus_gobiensis	Bacteria	Deinococcus-Thermus	Deinococci	Deinococcales	Deinococcaceae	Deinococcus	gobiensis	2	1297	188787	118964	183710	1298	502394	I-0	DSM21396|CGMCC1.7299	EU427464		NA	NA	NA	NA	7	8	30	15	35	NA	NA	NA	NA	0	0	0	0	0	0	0	0	0	0	0	1	1	1	0	0	0	0
Deinococcus_maricopensis	Bacteria	Deinococcus-Thermus	Deinococci	Deinococcales	Deinococcaceae	Deinococcus	maricopensis	2	1297	188787	118964	183710	1298	309887	LB-34, KR-23	LMG22137 | NRRLB-23946 | LMG22138 | NRRLB-23945			71.1	0.2	NA	NA	NA	NA	40	45	NA	NA	NA	NA	NA	0	0	0	0	0	0	0	0	0	0	0	1	1	0	0	0	0	0
Deinococcus_peraridilitoris	Bacteria	Deinococcus-Thermus	Deinococci	Deinococcales	Deinococcaceae	Deinococcus	peraridilitoris	2	1297	188787	118964	183710	1298	432329	KR-200	LMG22246 | CIP109416	EF141348		63.9	2	NA	7.25	9	5	30	10	37	NA	NA	NA	NA	0	0	0	0	0	0	0	0	0	0	0	1	1	0	0	0	0	0
Deinococcus_proteolyticus	Bacteria	Deinococcus-Thermus	Deinococci	Deinococcales	Deinococcaceae	Deinococcus	proteolyticus	2	1297	188787	118964	183710	1298	55148	CCM2703	ATCC 35074 I CCM 2703 I DSMZ 20540 I UWO 1056	Yl133l		65	NA	NA	NA	NA	NA	30	NA	NA	1	NA	NA	NA	0	0	0	0	0	0	0	0	0	0	0	1	0	0	0	0	0	1
Deinococcus_radiodurans	Bacteria	Deinococcus-Thermus	Deinococci	Deinococcales	Deinococcaceae	Deinococcus	radiodurans	2	1297	188787	118964	183710	1298	1299	ATCC	DSMZ 20539 I UWO 288	Yl1332		67	NA	NA	NA	NA	NA	30	NA	NA	NA	1	5	3284156	0	0	0	0	0	0	0	0	0	0	0	1	0	0	0	0	0	0
Deinococcus_radiopugnans	Bacteria	Deinococcus-Thermus	Deinococci	Deinococcales	Deinococcaceae	Deinococcus	radiopugnans	2	1297	188787	118964	183710	1298	57497	ATCC 19172	UWO 293	Yl1334		70	NA	NA	NA	NA	NA	30	NA	NA	1	NA	NA	NA	0	0	0	0	0	0	0	0	0	0	0	1	0	0	0	0	0	0
Delftia_acidovorans	Bacteria	Proteobacteria	Betaproteobacteria	Burkholderiales	Comamonadaceae	Delftia	acidovorans	2	1224	28216	80840	80864	80865	80866	ATCC15668	Stanier14|ACM489|ATCC15668|DSM39|IAM12409|IMET10620|JCM5833|KS0057|LMG1226|NCIB9681	AF078774|AB021417		68	3.3	NA	NA	NA	NA	NA	NA	30	NA	0.5	1.5	6767514	0	0	0	0	0	0	0	0	0	0	0	1	1	0	0	0	0	0
Denitrovibrio_acetiphilus	Bacteria	Deferribacteres	Deferribacteres	Deferribacterales	Deferribacteraceae	Denitrovibrio	acetiphilus	2	200930	68337	191393	191394	117999	118000	N2460	DSM12809	AF146526		42.6	1.85	NA	NA	6.5	8.6	36	4	40	NA	NA	6	NA	0	0	0	0	0	0	0	0	0	0	0	0	0	0	0	0	0	0
Dermabacter_hominis	Bacteria	Actinobacteria	Actinobacteria	Micrococcales	Dermabacteraceae	Dermabacter	hominis	2	201174	1760	85006	85020	36739	36740	NCFB2769	S69|ATCC49369|CCUG32998|CIP105144|DSM7083|JCM7448|NCIMB13131	X76728|X91034		62	NA	NA	NA	NA	NA	NA	37	45	NA	NA	5	NA	0	0	1	0	0	0	0	0	0	0	0	1	0	0	0	1	0	1
Dermacoccus_nishinomiyaensis	Bacteria	Actinobacteria	Actinobacteria	Micrococcales	Dermacoccaceae	Dermacoccus	nishinomiyaensis	2	201174	1760	85006	145357	57495	1274	DSM 20448	ATCC29093|CCM2140|CCUG33028|CIP81.71|DSM20448|IEGM393|NBRC15356|JCM11613|LMG14222|NCTC11039|VKMB-1818	X87757		67.8	1.25	NA	NA	NA	NA	NA	25	37	NA	NA	5	NA	0	0	0	0	0	0	0	0	0	0	0	1	1	0	0	0	0	0
Dermatophilus	Bacteria	Actinobacteria	Actinobacteria	Micrococcales	Dermatophilaceae	Dermatophilus		2	201174	1760	85006	85018	1862		X	X	X	X	58	NA	NA	NA	NA	NA	37	NA	NA	NA	NA	NA	NA	0	0	0	0	0	0	0	0	0	0	0	1	0	0	0	0	0	0
Desulfarculus_baarsii	Bacteria	Proteobacteria	Deltaproteobacteria	Desulfarculales	Desulfarculaceae	Desulfarculus	baarsii	2	1224	28221	453227	453228	453229	453230	2st14	ATCC33931|DSM2075	M34403		66	2.75	NA	7.3	6.5	8.2	37	20	39	NA	NA	NA	NA	0	0	1	0	0	0	0	0	0	0	0	0	0	0	0	0	0	0
Desulfatibacillum_alkenivorans	Bacteria	Proteobacteria	Deltaproteobacteria	Desulfobacterales	Desulfobacteraceae	Desulfatibacillum	alkenivorans	2	1224	28221	213118	213119	218207	259354	PF2803	DSM16219|ATCCBAA924	AY493562		57.8	2.85	NA	6.8	6.2	8	29	22	38	1	NA	NA	NA	0	0	0	0	0	0	0	0	0	0	0	0	0	0	0	0	0	0
Desulfitobacterium_dehalogenans	Bacteria	Firmicutes	Clostridia	Clostridiales	Peptococcaceae	Desulfitobacterium	dehalogenans	2	1239	186801	186802	186807	36853	36854	JW/IU-DCl	JW/IU-DC1|ATCC51507|DSM9161	L28946	L28946	45.9	3.5	NA	7.5	6	9	38	13	45	0.5	NA	1	NA	0	0	0	0	1	0	0	0	0	0	0	0	0	0	0	0	0	0
Desulfitobacterium_dichloroeliminans	Bacteria	Firmicutes	Clostridia	Clostridiales	Peptococcaceae	Desulfitobacterium	dichloroeliminans	2	1239	186801	186802	186807	36853	233055	DCA1				NA	3.5	NA	7.5	NA	NA	27.5	NA	NA	NA	NA	NA	NA	0	0	0	0	0	0	0	0	0	0	0	0	0	0	0	0	0	0
Desulfitobacterium_hafniense	Bacteria	Firmicutes	Clostridia	Clostridiales	Peptococcaceae	Desulfitobacterium	hafniense	2	1239	186801	186802	186807	36853	49338	DCB-2	DCB-2|DSM 10664.	X94975	X94975	47	4.65	NA	7	6.5	7.5	37	23	40	NA	NA	NA	NA	1	0	0	0	0	0	0	0	0	0	0	0	0	0	0	0	0	0
Desulfobacca_acetoxidans	Bacteria	Proteobacteria	Deltaproteobacteria	Syntrophobacterales	Syntrophaceae	Desulfobacca	acetoxidans	2	1224	28221	213462	213468	60892	60893	ASRB2	DSM11109	AF002671		51.1	2.05	NA	7.6	NA	NA	37	NA	NA	NA	NA	NA	NA	0	0	1	0	0	0	0	0	0	0	0	0	0	0	0	0	0	0
Desulfobacterium_autotrophicum	Bacteria	Proteobacteria	Deltaproteobacteria	Desulfobacterales	Desulfobacteraceae	Desulfobacterium	autotrophicum	2	1224	28221	213118	213119	2295	2296	HRM2	ATCC43914|DSM3382	M34409		48	2	NA	6.7	NA	NA	26.5	NA	NA	NA	NA	NA	NA	0	0	0	0	0	0	0	0	0	0	0	0	0	0	0	0	0	0
Desulfobacula_toluolica	Bacteria	Proteobacteria	Deltaproteobacteria	Desulfobacterales	Desulfobacteraceae	Desulfobacula	toluolica	2	1224	28221	213118	213119	28222	28223	Tol2	DSM7467	X70953|AJ237606		42	1.6	NA	7.05	NA	NA	28	NA	NA	NA	NA	NA	NA	0	0	1	0	0	0	0	0	0	0	0	0	0	0	0	0	0	0
Desulfobulbus_propionicus	Bacteria	Proteobacteria	Deltaproteobacteria	Desulfobacterales	Desulfobulbaceae	Desulfobulbus	propionicus	2	1224	28221	213118	213121	893	894	1pr3	ATCC33891|DSM2032	M34410		60	1.75	NA	7.05	NA	NA	39	10	43	NA	NA	NA	NA	0	0	0	0	0	0	0	0	0	0	0	0	0	0	0	0	0	0
Desulfocapsa_sulfexigens	Bacteria	Proteobacteria	Deltaproteobacteria	Desulfobacterales	Desulfobulbaceae	Desulfocapsa	sulfexigens	2	1224	28221	213118	213121	53318	65555	SB164P1	DSM10523	Y13672		47.2	3	NA	7	NA	NA	30	NA	NA	NA	NA	NA	NA	0	0	0	0	0	0	0	0	0	0	0	0	0	0	0	0	0	0
Desulfohalobium_retbaense	Bacteria	Proteobacteria	Deltaproteobacteria	Desulfovibrionales	Desulfohalobiaceae	Desulfohalobium	retbaense	2	1224	28221	213115	213117	45662	45663	HR100	DSM5692	U48244|X99235		57	10.5	NA	6.75	5.5	8	38.5	NA	45	1.72	NA	4.14	NA	0	0	1	0	0	0	0	0	0	0	0	0	0	0	0	0	0	0
Desulfomicrobium_baculatum	Bacteria	Proteobacteria	Deltaproteobacteria	Desulfovibrionales	Desulfomicrobiaceae	Desulfomicrobium	baculatum	2	1224	28221	213115	213116	898	899	X	DSM4028|VKMB-1378	AF030438		56.8	1.4	NA	NA	NA	NA	32.5	2	41	0.17	NA	1.03	NA	0	0	1	0	0	0	0	0	0	0	0	0	0	0	0	0	0	0
Desulfomicrobium_orale	Bacteria	Proteobacteria	Deltaproteobacteria	Desulfovibrionales	Desulfomicrobiaceae	Desulfomicrobium	orale	2	1224	28221	213115	213116	898	132132	NY678	DSM12838	AJ251623		59.7	2.4	NA	NA	NA	NA	37	25	39	NA	NA	NA	NA	0	0	1	0	0	0	0	0	0	0	0	0	0	0	0	0	0	0
Desulfomonile_tiedjei	Bacteria	Proteobacteria	Deltaproteobacteria	Syntrophobacterales	Syntrophaceae	Desulfomonile	tiedjei	2	1224	28221	213462	213468	2357	2358	DCB-1	ATCC49306|DSM6799	M26635		49	7.5	NA	6.9	6.5	7.8	37	30	38	NA	NA	NA	NA	0	0	1	0	0	0	0	0	0	0	0	0	0	0	0	0	0	0
Desulfosporosinus_acidiphilus	Bacteria	Firmicutes	Clostridia	Clostridiales	Peptococcaceae	Desulfosporosinus	acidiphilus	2	1239	186801	186802	186807	79206	885581	SJ4	DSM22704|JCM16185	FJ951625	FJ951625	42.3	5.5	NA	5.2	3.6	5.5	35	20	40	1.5	NA	6	NA	0	0	1	0	0	0	0	0	0	0	0	0	0	0	0	0	0	0
Desulfosporosinus_meridiei	Bacteria	Firmicutes	Clostridia	Clostridiales	Peptococcaceae	Desulfosporosinus	meridiei	2	1239	186801	186802	186807	79206	79209	S10	S10|ATCCBAA-275|DSM13257|NCIMB13706	AF076527	AF076527	46.85	7.65	NA	NA	NA	NA	28	4	42	NA	NA	4	NA	0	0	0	0	0	0	0	0	0	0	0	0	0	0	0	0	0	0
Desulfosporosinus_orientis	Bacteria	Firmicutes	Clostridia	Clostridiales	Peptococcaceae	Desulfosporosinus	orientis	2	1239	186801	186802	186807	79206	1563	ATCC19365	Singapore-I|NCIB8382|DSM765|VKMB-1628	Y11570		45.45	5	NA	NA	NA	NA	33.5	30	42	NA	NA	5	NA	0	0	0	0	0	0	0	0	0	0	0	0	0	0	0	0	0	0
Desulfotalea_psychrophila	Bacteria	Proteobacteria	Deltaproteobacteria	Desulfobacterales	Desulfobulbaceae	Desulfotalea	psychrophila	2	1224	28221	213118	213121	109168	84980	LSv54	DSM12343	AF099062		46.8	5.95	NA	7.55	NA	NA	10	10	18	NA	NA	NA	NA	0	0	0	0	0	0	0	0	0	0	0	0	0	0	0	0	0	0
Desulfotomaculum_acetoxidans	Bacteria	Firmicutes	Clostridia	Clostridiales	Peptococcaceae	Desulfofarcimen	acetoxidans	2	1239	186801	186802	186807	2282742	58138	G__ttingen	ATCC49208|DSM771|VKMB-1644	Y11566		37.5	6.25	NA	7.1	6.6	7.6	37	20	40	NA	1	2	NA	0	0	1	0	0	0	0	0	0	0	0	0	0	0	0	0	0	0
Desulfotomaculum_carboxydivorans	Bacteria	Firmicutes	Clostridia	Clostridiales	Peptococcaceae	Desulfotomaculum	carboxydivorans	2	1239	186801	186802	186807	1562	1565	CO-1-SRB	DSM14480|VKMB-2319	AY961415	AY961415	45.6	10	NA	7	6	8	55	30	68	4	NA	17	NA	0	0	0	0	0	0	0	0	0	0	0	0	0	0	0	0	0	0
Desulfotomaculum_gibsoniae	Bacteria	Firmicutes	Clostridia	Clostridiales	Peptococcaceae	Desulfallas	gibsoniae	2	1239	186801	186802	186807	2282740	102134	Groll	DSM7213	Y11576	Y11576	54.8	5.5	NA	7.05	6	8	36	20	42	NA	NA	35	NA	0	0	0	0	0	0	0	0	0	0	0	0	0	0	0	0	0	0
Desulfotomaculum_kuznetsovii	Bacteria	Firmicutes	Clostridia	Clostridiales	Peptococcaceae	Desulfofundulus	kuznetsovii	2	1239	186801	186802	186807	2282741	58135	DSM6115	17|DSM6115|VKMB-1805	Y11569|AJ294427		49	NA	NA	NA	NA	NA	NA	50	85	NA	NA	NA	NA	0	0	0	0	0	0	0	0	0	0	0	0	0	0	0	0	0	0
Desulfotomaculum_reducens	Bacteria	Firmicutes	Clostridia	Clostridiales	Peptococcaceae	Desulfotomaculum	reducens	2	1239	186801	186802	186807	1562	59610	MI-1		U95951		42	7.5	NA	7	NA	NA	37	NA	NA	NA	NA	NA	NA	0	0	0	0	0	0	0	0	0	0	0	0	0	0	0	0	0	0
Desulfotomaculum_ruminis	Bacteria	Firmicutes	Clostridia	Clostridiales	Peptococcaceae	Desulfotomaculum	ruminis	2	1239	186801	186802	186807	1562	1564	DL	ATCC 23193|DSM 2154	AB294140|M34418|Y11572	AB294140|M34418|Y11572	49.2	3	NA	NA	NA	NA	37	NA	48	NA	NA	NA	NA	0	0	1	0	0	0	0	0	0	0	0	0	0	0	0	0	0	0
Desulfovibrio_aespoeensis	Bacteria	Proteobacteria	Deltaproteobacteria	Desulfovibrionales	Desulfovibrionaceae	Pseudodesulfovibrio	aespoeensis	2	1224	28221	213115	194924	2035811	182210	Aspo-2	DSM10631	X95230		61	2.1	NA	7.5	NA	NA	27.5	4	35	NA	NA	NA	NA	0	0	1	0	0	0	0	0	0	0	0	0	0	0	0	0	0	0
Desulfovibrio_africanus	Bacteria	Proteobacteria	Deltaproteobacteria	Desulfovibrionales	Desulfovibrionaceae	Desulfocurvibacter	africanus	2	1224	28221	213115	194924	2582840	873	Benghazi	DSM2603|NCIB8401	M37315|X99236		60.2	2.5	NA	NA	NA	NA	NA	28	40	NA	NA	NA	NA	0	0	1	0	0	0	0	0	0	0	0	0	0	0	0	0	0	0
Desulfovibrio_alaskensis	Bacteria	Proteobacteria	Deltaproteobacteria	Desulfovibrionales	Desulfovibrionaceae	Desulfovibrio	alaskensis	2	1224	28221	213115	194924	872	58180	Al1	NCIMB13491|DSM16109	Y11984		64.1	3	NA	7	6.5	8.5	37	10	45	2.5	NA	10	NA	0	0	1	0	0	0	0	0	0	0	0	0	0	0	0	0	0	0
Desulfovibrio_desulfuricans	Bacteria	Proteobacteria	Deltaproteobacteria	Desulfovibrionales	Desulfovibrionaceae	Desulfovibrio	desulfuricans	2	1224	28221	213115	194924	872	876	Essex6	ATCC29577|DSM642|NCIB8307	M34113|AF192153		57	2.75	NA	NA	NA	NA	33	NA	NA	NA	NA	NA	3858580	0	0	1	0	0	0	0	0	0	0	0	0	0	0	0	0	0	0
Desulfovibrio_fairfieldensis	Bacteria	Proteobacteria	Deltaproteobacteria	Desulfovibrionales	Desulfovibrionaceae	Desulfovibrio	fairfieldensis	2	1224	28221	213115	194924	872	44742					NA	NA	NA	NA	NA	NA	NA	NA	NA	NA	NA	NA	NA	0	0	1	0	0	0	0	0	0	0	0	1	0	0	0	0	0	0
Desulfovibrio_gigas	Bacteria	Proteobacteria	Deltaproteobacteria	Desulfovibrionales	Desulfovibrionaceae	Desulfovibrio	gigas	2	1224	28221	213115	194924	872	879	VKMB-1759	ATCC19364|DSM1382|NCIB9332	M34400		65	8.5	NA	NA	NA	NA	33	NA	NA	NA	NA	NA	NA	0	0	1	0	0	0	0	0	0	0	0	0	0	0	0	0	0	0
Desulfovibrio_hydrothermalis	Bacteria	Proteobacteria	Deltaproteobacteria	Desulfovibrionales	Desulfovibrionaceae	Desulfovibrio	hydrothermalis	2	1224	28221	213115	194924	872	191026	AM13	DSM14728|CIP107303	AF458778		47	1.5	NA	7.8	6.7	8.2	35	20	40	2.5	NA	4	NA	0	0	1	0	0	0	0	0	0	0	0	0	0	0	0	0	0	0
Desulfovibrio_magneticus	Bacteria	Proteobacteria	Deltaproteobacteria	Desulfovibrionales	Desulfovibrionaceae	Desulfovibrio	magneticus	2	1224	28221	213115	194924	872	184917	RS-1	ATCC700980|DSM13731	D43944		66	4	NA	7	NA	NA	30	NA	NA	NA	NA	NA	NA	0	0	1	0	0	0	0	0	0	0	0	1	0	0	0	0	0	0
Desulfovibrio_piezophilus	Bacteria	Proteobacteria	Deltaproteobacteria	Desulfovibrionales	Desulfovibrionaceae	Pseudodesulfovibrio	piezophilus	2	1224	28221	213115	194924	2035811	879567	C1TLV30	DSM21447|JCM1548	HM852532		49.6	3	NA	7.3	5.4	8.6	30	15	45	2.5	0.1	8	NA	0	0	1	0	0	0	0	0	0	0	0	0	0	0	0	0	0	0
Desulfovibrio_piger	Bacteria	Proteobacteria	Deltaproteobacteria	Desulfovibrionales	Desulfovibrionaceae	Desulfovibrio	piger	2	1224	28221	213115	194924	872	901	ATCC 29098, DSM 749.		M34404		64	3.1	NA	NA	NA	NA	30	NA	44	NA	NA	NA	2807531	0	0	1	0	0	0	0	0	0	0	0	0	0	0	0	0	0	0
Desulfovibrio_salexigens	Bacteria	Proteobacteria	Deltaproteobacteria	Desulfovibrionales	Desulfovibrionaceae	Desulfovibrio	salexigens	2	1224	28221	213115	194924	872	880	ATCC14822	DSM2638|NCIB8403	M34401		46	1.9	NA	NA	NA	NA	NA	28	42	NA	0.6	5	NA	0	0	1	0	0	0	0	0	0	0	0	0	0	0	0	0	0	0
Desulfovibrio_vulgaris	Bacteria	Proteobacteria	Deltaproteobacteria	Desulfovibrionales	Desulfovibrionaceae	Desulfovibrio	vulgaris	2	1224	28221	213115	194924	872	881	DSM644	NCIB8303	M34399		61	2.75	NA	NA	NA	NA	NA	28	44	NA	NA	NA	NA	0	0	1	0	0	0	0	0	0	0	0	0	0	0	0	0	0	0
Desulfurispirillum_indicum	Bacteria	Chrysiogenetes	Chrysiogenetes	Chrysiogenales	Chrysiogenaceae	Desulfurispirillum	indicum	2	200938	118001	189769	189770	393029	936456	S5T	DSM22839T|ATCCBAA-1389T			56.1	4.5	NA	7.4	6.8	7.6	28	NA	37	0.4	0.75	0.1	NA	0	0	0	0	0	0	0	0	0	0	0	0	0	0	0	0	0	0
Desulfurivibrio_alkaliphilus	Bacteria	Proteobacteria	Deltaproteobacteria	Desulfobacterales	Desulfobulbaceae	Desulfurivibrio	alkaliphilus	2	1224	28221	213118	213121	427922	427923	AHT2	DSM19089|UNIQEMU267	EF422413		40.5	1.75	NA	9.5	8.5	10.3	NA	NA	42	4.35	1.16	14.5	NA	0	0	0	0	0	0	0	0	0	0	0	0	0	0	0	0	0	0
Desulfurobacterium_thermolithotrophum	Bacteria	Aquificae	Aquificae	Desulfurobacteriales	Desulfurobacteriaceae	Desulfurobacterium	thermolithotrophum	2	200783	187857	1485951	558314	64159	64160	BSA	DSMZ11699	AJ001049		35	1.5	NA	6.25	4.4	8	70	40	75	NA	1.5	7	NA	0	0	0	0	0	0	0	0	0	0	0	0	0	0	0	0	0	0
Dialister_invisus	Bacteria	Firmicutes	Negativicutes	Veillonellales	Veillonellaceae	Dialister	invisus	2	1239	909932	1843489	31977	39948	218538	E7.25	CCUG47026|DSM15470	AY162469		45	0.45	NA	NA	NA	NA	NA	NA	NA	NA	NA	NA	1895960	0	0	0	0	0	0	0	0	0	0	0	0	0	0	0	0	0	0
Dialister_micraerophilus	Bacteria	Firmicutes	Negativicutes	Veillonellales	Veillonellaceae	Dialister	micraerophilus	2	1239	909932	1843489	31977	39948	309120	ADV04.01	AIP25.04|CIP108278|CCUG48837	AF473837		36	0.45	NA	NA	NA	NA	NA	NA	NA	NA	NA	NA	NA	0	0	0	0	0	0	0	0	0	0	0	0	0	0	0	0	0	0
Dialister_microaerophilus	Bacteria	Firmicutes	Negativicutes	Veillonellales	Veillonellaceae	Dialister	microaerophilus	2	1239	909932	1843489	31977	39948	309120	ADV04.01	AIP-25.04|CIP-108278|CCUG-48837	AF473837		NA	0.5	NA	NA	NA	NA	NA	NA	37	NA	NA	NA	NA	0	0	0	0	0	0	0	0	0	0	0	0	0	0	0	0	0	0
Dialister_pneumosintes	Bacteria	Firmicutes	Negativicutes	Veillonellales	Veillonellaceae	Dialister	pneumosintes	2	1239	909932	1843489	31977	39948	39950	ATCC33048	CCUG21025|CIP107041|DSM11619|JCM10004	X82500		35	0.5	NA	NA	NA	NA	33.5	NA	NA	NA	NA	NA	NA	0	0	0	0	0	0	0	0	0	0	0	0	0	0	0	0	0	0
Dialister_propionicifaciens	Bacteria	Firmicutes	Negativicutes	Veillonellales	Veillonellaceae	Dialister	propionicifaciens	2	1239	909932	1843489	31977	39948	308994	ADV1053.03	CIP108336|CCUG49291|AIP126.04	AY850119		NA	0.45	NA	NA	NA	NA	NA	NA	NA	NA	NA	NA	NA	0	0	0	0	0	0	0	0	0	0	0	0	0	0	0	0	0	0
Dialister_succinatiphilus	Bacteria	Firmicutes	Negativicutes	Veillonellales	Veillonellaceae	Dialister	succinatiphilus	2	1239	909932	1843489	31977	39948	487173		YIT|11850T|DSM| 21274T|JCM|15077T	AB370249		51.9	NA	NA	NA	NA	NA	37	NA	NA	NA	NA	NA	NA	0	0	0	0	0	0	0	0	0	0	0	0	0	0	0	1	0	0
Dichelobacter_nodosus	Bacteria	Proteobacteria	Gammaproteobacteria	Cardiobacteriales	Cardiobacteriaceae	Dichelobacter	nodosus	2	1224	1236	135615	868	869	870	ATCC25549	VPI2340			45	4.5	NA	7.5	6.8	7.8	37	NA	NA	NA	NA	NA	NA	1	0	1	0	1	0	0	0	0	0	0	1	1	1	0	0	0	0
Dickeya_dadantii	Bacteria	Proteobacteria	Gammaproteobacteria	Enterobacterales	Pectobacteriaceae	Dickeya	dadantii	2	1224	1236	91347	1903410	204037	204038	CFBP1269	NCPPB898|ICMP1544|HaywardB374			59.5	2	NA	NA	NA	NA	NA	NA	NA	NA	NA	NA	NA	1	0	0	0	0	0	0	0	0	0	0	0	0	0	0	0	0	0
Dickeya_zeae	Bacteria	Proteobacteria	Gammaproteobacteria	Enterobacterales	Pectobacteriaceae	Dickeya	zeae	2	1224	1236	91347	1903410	204037	204042	CFBP2052	NCPPB2538|ICMP5704|LMG2505			56.4	2	NA	NA	NA	NA	NA	NA	NA	NA	NA	NA	NA	1	0	0	0	0	0	0	0	0	0	0	0	0	0	0	0	0	0
Dictyoglomus_thermophilum	Bacteria	Dictyoglomi	Dictyoglomia	Dictyoglomales	Dictyoglomaceae	Dictyoglomus	thermophilum	2	68297	203486	203487	203488	13	14					NA	NA	NA	NA	NA	NA	NA	NA	NA	NA	NA	NA	NA	0	0	0	0	0	0	0	0	0	0	0	0	0	0	0	0	0	0
Dictyoglomus_turgidum	Bacteria	Dictyoglomi	Dictyoglomia	Dictyoglomales	Dictyoglomaceae	Dictyoglomus	turgidum	2	68297	203486	203487	203488	13	513050					NA	NA	NA	NA	NA	NA	NA	NA	NA	NA	NA	NA	NA	0	0	0	0	0	0	0	0	0	0	0	0	0	0	0	0	0	0
Dietzia_cinnamea	Bacteria	Actinobacteria	Actinobacteria	Corynebacteriales	Dietziaceae	Dietzia	cinnamea	2	201174	1760	85007	85029	37914	321318	IMMIBRIV-399	CCUG50875|DSM44904|JCM13663|NBRC102147	AJ920289		72.3	NA	NA	8.5	7	10	37	22	45	12	NA	NA	NA	0	0	0	0	0	0	0	0	0	0	0	1	0	0	0	0	0	0
Dietzia_papillomatosis	Bacteria	Actinobacteria	Actinobacteria	Corynebacteriales	Dietziaceae	Dietzia	papillomatosis	2	201174	1760	85007	85029	37914	282305	N-1280	DSM44961|JCM15317|NCIMB14145	AY643401		NA	NA	NA	NA	7	10	NA	37	NA	NA	NA	8	NA	0	0	0	0	0	0	0	0	0	0	0	1	0	1	0	0	0	0
Dinoroseobacter_shibae	Bacteria	Proteobacteria	Alphaproteobacteria	Rhodobacterales	Rhodobacteraceae	Dinoroseobacter	shibae	2	1224	28211	204455	31989	309512	215813	DFL12	DSM16493|NCIMB14021	AJ534211		64.8	0.65	NA	7.65	6.2	8.9	33	15	38	NA	NA	NA	NA	0	0	0	0	0	0	0	0	0	0	0	0	0	0	0	0	0	0
Dolosigranulum_pigrum	Bacteria	Firmicutes	Bacilli	Lactobacillales	Carnobacteriaceae	Dolosigranulum	pigrum	2	1239	91061	186826	186828	29393	29394	R91/1468	ATCC51524|CCUG33392|CIP104051|LMG15126|NBRC15550|NCIMB702975	X70907		40.5	NA	NA	NA	NA	NA	37	NA	NA	6.5	NA	NA	NA	0	0	0	0	0	0	0	0	0	0	0	0	0	0	0	0	0	1
Dorea_formicigenerans	Bacteria	Firmicutes	Clostridia	Clostridiales	Lachnospiraceae	Dorea	formicigenerans	2	1239	186801	186802	186803	189330	39486	ATCC 27755, DSM 3992		L34619		NA	2.75	NA	7	NA	NA	37	NA	NA	NA	NA	6.5	3186031	0	0	0	0	0	0	0	0	0	0	0	0	0	0	0	0	0	0
Dorea_longicatena	Bacteria	Firmicutes	Clostridia	Clostridiales	Lachnospiraceae	Dorea	longicatena	2	1239	186801	186802	186803	189330	88431	111-35, CCUG 45247, DSM 13814, JCM 11232		AJ132842		NA	3.15	NA	NA	NA	NA	NA	NA	NA	NA	NA	NA	2915433	0	0	0	0	0	0	0	0	0	0	0	0	0	0	0	0	0	0
Dyadobacter_fermentans	Bacteria	Bacteroidetes	Cytophagia	Cytophagales	Cytophagaceae	Dyadobacter	fermentans	2	976	768503	768507	89373	120831	94254	NS114	NS114|ATCC700827|CIP 107007	AF137029		48	1.375	NA	7	6	7	28	15	37	NA	NA	1.5	NA	0	0	0	0	0	0	0	0	0	0	0	1	1	0	0	0	0	0
Dysgonomonas_capnocytophagoides	Bacteria	Bacteroidetes	Bacteroidia	Bacteroidales	Dysgonamonadaceae	Dysgonomonas	capnocytophagoides	2	976	200643	171549	2005520	156973	45254		CCUG17996T|LMG11519T|CIP107043	U41355		38	NA	NA	NA	NA	NA	35	NA	NA	NA	NA	NA	NA	1	0	0	0	0	0	0	0	0	0	0	0	0	0	1	1	1	1
Dysgonomonas_gadei	Bacteria	Bacteroidetes	Bacteroidia	Bacteroidales	Dysgonamonadaceae	Dysgonomonas	gadei	2	976	200643	171549	2005520	156973	156974		CCUG|42882|CIP|106420	Y18530		NA	NA	NA	NA	NA	NA	35	NA	NA	NA	NA	NA	NA	1	0	0	0	0	0	0	0	0	0	0	1	0	0	1	0	1	0
Dysgonomonas_mossii	Bacteria	Bacteroidetes	Bacteroidia	Bacteroidales	Dysgonamonadaceae	Dysgonomonas	mossii	2	976	200643	171549	2005520	156973	163665		CCUG43457|CCUG43457|CDCF9489	AJ319867		38.5	NA	NA	NA	NA	NA	NA	25	37	NA	NA	NA	NA	1	0	0	0	0	0	0	0	0	0	0	0	0	0	0	1	1	1
Echinicola_vietnamensis	Bacteria	Bacteroidetes	Cytophagia	Cytophagales	Cyclobacteriaceae	Echinicola	vietnamensis	2	976	768503	768507	563798	390846	390884	KMM 6221	KMM6221|DSM17526|LMG23754	AM406795		45.9	1.7	NA	NA	NA	NA	31	6	44	NA	NA	15	NA	0	0	0	0	0	0	0	0	0	0	0	0	0	0	0	0	0	1
Edwardsiella_ictaluri	Bacteria	Proteobacteria	Gammaproteobacteria	Enterobacterales	Hafniaceae	Edwardsiella	ictaluri	2	1224	1236	91347	1903412	635	67780	SECFDL	GA7752|ATCC33202|CDC1976-78			53	2.5	NA	NA	NA	NA	27.5	NA	NA	NA	NA	NA	NA	0	0	0	0	0	0	0	0	0	0	0	0	0	0	0	0	0	0
Edwardsiella_piscicida	Bacteria	Proteobacteria	Gammaproteobacteria	Enterobacterales	Hafniaceae	Edwardsiella	piscicida	2	1224	1236	91347	1903412	635	1263550	ET883	NCIMB14824|CCUG62929			NA	NA	NA	NA	NA	NA	29	25	37	NA	NA	5	NA	1	0	1	0	0	0	0	0	0	0	0	1	0	0	0	0	0	0
Edwardsiella_tarda	Bacteria	Proteobacteria	Gammaproteobacteria	Enterobacterales	Hafniaceae	Edwardsiella	tarda	2	1224	1236	91347	1903412	635	636	ATCC15947	DSM30052	AF053975|AF015259		56.5	2.5	NA	NA	NA	NA	37	NA	NA	NA	NA	NA	NA	1	0	1	0	0	0	0	0	0	0	0	0	0	0	0	0	0	0
Eggerthella_lenta	Bacteria	Actinobacteria	Coriobacteriia	Eggerthellales	Eggerthellaceae	Eggerthella	lenta	2	201174	84998	1643822	1643826	84111	84112	NCTC11813	ATCC25559|CCUG17323A|CIP106637|DSM2243|JCM9979|NCAIMB.01418	AF292375		61	1.1	NA	NA	NA	NA	37.5	25	45	NA	NA	NA	3632260	0	0	1	0	1	0	0	0	0	0	0	1	0	0	0	0	0	0
Eggerthia_catenaformis	Bacteria	Firmicutes	Erysipelotrichia	Erysipelotrichales	Erysipelotrichaceae	Eggerthia	catenaformis	2	1239	526524	526525	128827	1279384	31973	DSM20559	ATCC25536|CCUG48174|CIP104817|JCM1121	AJ621549		32	NA	NA	NA	NA	NA	NA	37	45	NA	NA	NA	NA	0	0	0	0	0	0	0	0	0	0	0	0	0	0	0	0	0	0
Ehrlichia_canis	Bacteria	Proteobacteria	Alphaproteobacteria	Rickettsiales	Anaplasmataceae	Ehrlichia	canis	2	1224	28211	766	942	943	944	Oklahoma		M73221		35.3	0.5	NA	NA	NA	NA	NA	NA	NA	NA	NA	NA	NA	0	0	0	0	0	0	0	0	0	0	0	0	0	0	0	0	0	0
Ehrlichia_chaffeensis	Bacteria	Proteobacteria	Alphaproteobacteria	Rickettsiales	Anaplasmataceae	Ehrlichia	chaffeensis	2	1224	28211	766	942	943	945	Arkansas	ATCCCRL-10679	M&3222		33.9	0.5	NA	NA	NA	NA	NA	NA	NA	NA	NA	NA	NA	0	0	0	0	0	0	0	0	0	0	0	0	0	0	0	0	0	0
Ehrlichia_muris	Bacteria	Proteobacteria	Alphaproteobacteria	Rickettsiales	Anaplasmataceae	Ehrlichia	muris	2	1224	28211	766	942	943	35795	AS145	ATCCVR-1411	U15527		38.5	0.95	NA	NA	NA	NA	NA	37	37	NA	NA	NA	NA	0	0	0	0	0	0	0	0	0	0	0	0	0	0	0	0	0	0
Ehrlichia_ruminantium	Bacteria	Proteobacteria	Alphaproteobacteria	Rickettsiales	Anaplasmataceae	Ehrlichia	ruminantium	2	1224	28211	766	942	943	779	Welgevonden		X61659		32.2	0.5	NA	NA	NA	NA	NA	NA	NA	NA	NA	NA	NA	0	0	0	0	0	0	0	0	0	0	0	0	0	0	0	0	0	0
Eikenella_corrodens	Bacteria	Proteobacteria	Betaproteobacteria	Neisseriales	Neisseriaceae	Eikenella	corrodens	2	1224	28216	206351	481	538	539	33/54-55	ATCC23834|DSM8340|NCTC10596	M22512		57	2.75	NA	NA	NA	NA	36	NA	NA	NA	NA	NA	2171245	0	0	0	0	0	0	0	0	0	0	0	0	1	0	0	0	0	0
Elusimicrobium_minutum	Bacteria	Elusimicrobia	Elusimicrobia	Elusimicrobiales	Elusimicrobiaceae	Elusimicrobium	minutum	2	74152	641853	641854	641876	423604	423605	Pei191T	ATCCBAA-1559T|JCM14958T	AM490846		NA	1.4	NA	7.5	6.5	8.5	30	20	32	NA	NA	NA	NA	0	0	0	0	0	0	0	0	0	0	0	0	0	0	0	0	0	0
Empedobacter_brevis	Bacteria	Bacteroidetes	Flavobacteriia	Flavobacteriales	Flavobacteriaceae	Empedobacter	brevis	2	976	117743	200644	49546	59734	247	CCUG7320				NA	NA	NA	NA	NA	NA	NA	NA	NA	NA	NA	NA	NA	0	0	0	0	0	0	0	0	0	0	0	0	0	0	0	0	0	0
Emticicia_oligotrophica	Bacteria	Bacteroidetes	Cytophagia	Cytophagales	Cytophagaceae	Emticicia	oligotrophica	2	976	768503	768507	89373	312278	312279	GPTSA100-15	GPTSA100-15|DSM17448|MTCC6937	AY904352		36.9	3.5	NA	NA	5	11	37	15	42	NA	NA	NA	NA	0	0	0	0	0	0	0	0	0	0	0	0	0	0	0	0	0	0
Enhydrobacter_aerosaccus	Bacteria	Proteobacteria	Alphaproteobacteria	Rhodospirillales		Enhydrobacter	aerosaccus	2	1224	28211	204441		212791	225324	ATCC 27094	DSM 8914, LMG 81277	AJ550856	X	66	NA	NA	NA	5	9.5	38	20	41	NA	NA	1	NA	0	0	0	0	0	0	0	0	0	0	0	1	1	0	0	0	0	0
Ensifer_adhaerens	Bacteria	Proteobacteria	Alphaproteobacteria	Rhizobiales	Rhizobiaceae	Ensifer	adhaerens	2	1224	28211	356	82115	106591	106592	A	ATCC33212	AF191739		67	1.45	NA	6	NA	NA	27	20	37	2	NA	NA	NA	0	0	0	0	0	0	0	0	0	0	0	1	0	0	0	0	0	0
Enterobacter_amnigenus	Bacteria	Proteobacteria	Gammaproteobacteria	Enterobacterales	Enterobacteriaceae	Lelliottia	amnigenus	2	1224	1236	91347	543	1330545	61646	CUETM 77-118	ATCC33072|CCUG14182|CIP103169|DSM4486|JCM1237|LMG2784|NCTC12124	X	AB004749	54.3	30	NA	NA	NA	NA	30	NA	37	NA	NA	NA	NA	0	0	0	0	0	0	0	0	0	0	0	0	0	0	0	0	0	1
Enterobacter_asburiae	Bacteria	Proteobacteria	Gammaproteobacteria	Enterobacterales	Enterobacteriaceae	Enterobacter	asburiae	2	1224	1236	91347	543	547	61645	ATCC35953	CIP103358|JCM6051|NCTC12123	AB004744		50	2.1	NA	NA	NA	NA	30	NA	41	NA	NA	NA	NA	0	0	0	0	0	0	0	0	0	0	0	0	0	0	0	0	0	0
Enterobacter_cancerogenus	Bacteria	Proteobacteria	Gammaproteobacteria	Enterobacterales	Enterobacteriaceae	Enterobacter	cancerogenus	2	1224	1236	91347	543	547	69218	NCPPB 2176	ATCC33241|CCUG25231|CFBP4167|CIP103787|ICMP5706|LMG2693|NCBBP2176	AJ417450	Z96078	NA	2.1	NA	NA	NA	NA	30	NA	37	NA	NA	NA	4796512	1	0	0	0	0	0	0	0	0	0	0	1	1	0	0	0	0	1
Enterobacter_cloacae	Bacteria	Proteobacteria	Gammaproteobacteria	Enterobacterales	Enterobacteriaceae	Enterobacter	cloacae	2	1224	1236	91347	543	547	550	ATCC13047	CIP60.85|DSM30054|JCM1232|LMG2783|NCTC10005	AJ417484		53	2.1	NA	NA	NA	NA	30	NA	41	NA	NA	NA	5598796	0	0	0	0	0	0	0	0	0	0	0	0	0	0	0	0	0	0
Enterobacter_cowanii	Bacteria	Proteobacteria	Gammaproteobacteria	Enterobacterales	Enterobacteriaceae	Kosakonia	cowanii	2	1224	1236	91347	543	1330547	208223	88-76	CIP107300|JCM 10956	X	JCM10956	53	2.1	NA	NA	NA	NA	37	NA	42	NA	NA	NA	NA	0	0	0	0	0	0	0	0	0	0	0	0	0	0	0	0	0	1
Enterobacter_gergoviae	Bacteria	Proteobacteria	Gammaproteobacteria	Enterobacterales	Enterobacteriaceae	Pluralibacter	gergoviae	2	1224	1236	91347	543	1330546	61647	CIP76.1	ATCC33028|DSM9245|JCM1234|LMG5739|NCTC11434	X	AB004748	60	2.1	NA	NA	NA	NA	NA	NA	41	NA	NA	NA	NA	0	0	0	0	0	0	0	0	0	0	0	0	0	1	0	0	0	0
Enterobacter_hormaechei	Bacteria	Proteobacteria	Gammaproteobacteria	Enterobacterales	Enterobacteriaceae	Enterobacter	hormaechei	2	1224	1236	91347	543	547	158836	0992-77	ATCC49162|CCUG27126|CIP103441	AJ417450		NA	2.1	NA	NA	NA	NA	30	NA	37	NA	NA	NA	NA	0	0	0	0	0	0	0	0	0	0	0	0	0	0	0	0	0	0
Enterobacter_kobei	Bacteria	Proteobacteria	Gammaproteobacteria	Enterobacterales	Enterobacteriaceae	Enterobacter	kobei	2	1224	1236	91347	543	547	208224	JCM8580	ATCCBAA-260|CIP105566|DSM13645	X	X	53.15	2.1	NA	7	NA	NA	37	NA	42	0.5	NA	NA	NA	0	0	0	0	0	0	0	0	0	0	0	1	0	1	0	0	0	1
Enterobacter_lignolyticus	Bacteria	Proteobacteria	Gammaproteobacteria	Enterobacterales	Enterobacteriaceae	Pluralibacter	lignolyticus	2	1224	1236	91347	543	1330546	1334193	SCF1				NA	NA	NA	NA	NA	NA	NA	NA	NA	NA	NA	NA	NA	0	0	0	0	0	0	0	0	0	0	0	0	0	0	0	0	0	0
Enterococcus_casseliflavus	Bacteria	Firmicutes	Bacilli	Lactobacillales	Enterococcaceae	Enterococcus	casseliflavus	2	1239	91061	186826	81852	1350	37734	ATCC25788	CCUG18657|CIP103018|CCM2478|DSM20680|JCM8723|LMG10745|NBRC100478|NCIMB11449|NCTC12361|NRRLB-3502|MUTK20	AJ301826|Y18161		42.7	NA	NA	NA	NA	9.6	36	10	60	NA	NA	6.5	NA	0	0	0	0	0	0	0	0	0	0	0	0	0	0	0	0	1	1
Enterococcus_durans	Bacteria	Firmicutes	Bacilli	Lactobacillales	Enterococcaceae	Enterococcus	durans	2	1239	91061	186826	81852	1350	53345	NCDO596	ATCC19432|CCM5612|CCUG7972|CIP55.125|DSM20633|JCM8725|LMG10746|NBRC100479|NCIMB700596|NCTC8307	AJ276354		39	NA	NA	NA	NA	NA	36	10	45	NA	NA	6.5	NA	0	0	0	0	0	0	0	0	0	0	0	0	0	0	0	0	0	1
Enterococcus_faecalis	Bacteria	Firmicutes	Bacilli	Lactobacillales	Enterococcaceae	Enterococcus	faecalis	2	1239	91061	186826	81852	1350	1351	ATCC19433	ATCC1433|ATCC19433-U|CCM7000|CCUG19916|CIP103015|DSM20478|HAMBI1711|JCM5803|JCM8726|LMG7937|NBRC100480|NBRC100481|NCAIMB.01312|NCIMB775|NCTC775	AB012212|AJ301831		40	NA	NA	NA	4.1	9.6	35	10	60	NA	NA	6.5	3359974	0	0	0	0	0	0	0	0	0	0	0	0	0	0	0	0	0	0
Enterococcus_faecium	Bacteria	Firmicutes	Bacilli	Lactobacillales	Enterococcaceae	Enterococcus	faecium	2	1239	91061	186826	81852	1350	1352	ATCC19434	ATCC19434|CCM7167|CCUG542|CIP103014|CFBP4248|DSM20477|LMG11423|HAMBI1710|JCM5804|JCM8727|NBRC100485|NCIMB11508|NCTC7171	AB012213|AJ276355|AJ301830|Y18294		38.5	NA	NA	NA	NA	9.6	36	10	60	NA	NA	6.5	3052572	0	0	0	0	1	0	0	0	0	0	0	0	0	0	0	0	0	1
Enterococcus_gallinarum	Bacteria	Firmicutes	Bacilli	Lactobacillales	Enterococcaceae	Enterococcus	gallinarum	2	1239	91061	186826	81852	1350	1353	NCTC 11428	F87/276|ATCC49573|CCM4054|CCUG18658|CIP103013|DSM20628|HAMBI1717|JCM8728|LMG13129|NBRC100675|NCIMB702313|NCTC1142|NCTC11428|NCTC12359|PB218	AJ301833		39.5	NA	NA	NA	NA	NA	36	10	60	NA	NA	6.5	3821476	0	0	0	0	1	0	0	0	0	0	0	0	0	0	0	0	1	1
Enterococcus_hirae	Bacteria	Firmicutes	Bacilli	Lactobacillales	Enterococcaceae	Enterococcus	hirae	2	1239	91061	186826	81852	1350	1354	NCDO1258	E.E. Snell strain R|ATCC8043|ATCC9790|CCM2423|CCUG1332|CCUG18659|CCUG19917|CIP53.48|CFBP4250|DSM20160|HAMBI644|HAMBI1709|NBRC3181|JCM8729|LMG6399|NCCB46070|NCCB58005|NCIMB6459|NCTC12367	AF061011|AJ2276356|AJ301834|Y17302		37.5	NA	NA	NA	NA	9.6	36	10	45	NA	NA	6.5	NA	0	0	0	0	0	0	0	0	0	0	0	0	0	0	0	0	1	1
Enterococcus_italicus	Bacteria	Firmicutes	Bacilli	Lactobacillales	Enterococcaceae	Enterococcus	italicus	2	1239	91061	186826	81852	1350	246144	DSM15952	LMG22039|TP1.5	AJ582753		40.5	NA	NA	NA	NA	9.6	37	10	42	NA	NA	5	NA	0	0	0	0	0	0	0	0	0	0	0	0	0	0	0	0	0	0
Enterococcus_mundtii	Bacteria	Firmicutes	Bacilli	Lactobacillales	Enterococcaceae	Enterococcus	mundtii	2	1239	91061	186826	81852	1350	53346	NCDO2375	ATCC43186|CCM4058|CCUG18656|CFBP4251|CIP103010|DSM4838|HAMBI1570|JCM8731|LMG10748|MUTK559|NBRC100490|NCIMB702375|NCTC12363	AF061013|AJ301836|Y18340		38.5	NA	NA	NA	NA	9.6	36	10	45	NA	NA	6.5	NA	0	0	0	0	0	0	0	0	0	0	0	0	0	0	0	0	1	1
Enterococcus_saccharolyticus	Bacteria	Firmicutes	Bacilli	Lactobacillales	Enterococcaceae	Enterococcus	saccharolyticus	2	1239	91061	186826	81852	1350	41997	ATCC 43076, CCM 4377, CCUG 27643, CCUG 33311, CIP 103246, DSM 20726, HF 62, JCM 8734, LMG 11427, NBRC 100493, NCIMB 702594	BCRC 80584	AF061004, AJ 301839, X55767, Y18357		NA	NA	NA	NA	4	NA	28.5	10	45	6	NA	NA	NA	0	0	0	0	0	0	0	0	0	0	0	0	0	0	0	1	0	0
Erwinia_amylovora	Bacteria	Proteobacteria	Gammaproteobacteria	Enterobacterales	Erwiniaceae	Erwinia	amylovora	2	1224	1236	91347	1903409	551	552	ATCC15580	ICMP1540|LMG2024|NCPPB683	Z96088|U80195		53.85	2	NA	NA	NA	NA	28.5	NA	40	NA	NA	NA	NA	0	0	0	0	0	0	0	0	0	0	0	1	0	0	0	0	0	0
Erwinia_billingiae	Bacteria	Proteobacteria	Gammaproteobacteria	Enterobacterales	Erwiniaceae	Erwinia	billingiae	2	1224	1236	91347	1903409	551	182337	LMG2613	NCPPB661|BillingE63	Y13249		54.6	2	NA	NA	NA	NA	29	4	40	NA	NA	NA	NA	0	0	0	0	0	0	0	0	0	0	0	1	0	0	0	0	0	1
Erwinia_piriflorinigrans	Bacteria	Proteobacteria	Gammaproteobacteria	Enterobacterales	Erwiniaceae	Erwinia	piriflorinigrans	2	1224	1236	91347	1903409	551	665097	CFBP5888	CECT7348	GQ405202		51.1	NA	NA	NA	NA	NA	NA	NA	NA	NA	NA	NA	NA	0	0	0	0	0	0	0	0	0	0	0	1	0	0	0	0	0	1
Erwinia_pyrifoliae	Bacteria	Proteobacteria	Gammaproteobacteria	Enterobacterales	Erwiniaceae	Erwinia	pyrifoliae	2	1224	1236	91347	1903409	551	79967	Ep16/96	CFBP4172|CIP106111|DSM12163	AJ009930		52	2	NA	NA	NA	NA	28.5	NA	40	NA	NA	NA	NA	0	0	0	0	0	0	0	0	0	0	0	0	0	0	0	0	0	0
Erwinia_tasmaniensis	Bacteria	Proteobacteria	Gammaproteobacteria	Enterobacterales	Erwiniaceae	Erwinia	tasmaniensis	2	1224	1236	91347	1903409	551	338565	Et1/99	DSM17950|NCPPB4357	AM055716		51.45	1.75	NA	NA	NA	NA	NA	28	NA	NA	NA	0.86	NA	0	0	0	0	0	0	0	0	0	0	0	1	0	0	0	0	0	1
Erysipelothrix_rhusiopathiae	Bacteria	Firmicutes	Erysipelotrichia	Erysipelotrichales	Erysipelotrichaceae	Erysipelothrix	rhusiopathiae	2	1239	526524	526525	128827	1647	1648		ATCC19414|CCUG221|CIP105957|DSM5055|NCTC8163	AB055905		38	2.25	NA	NA	NA	8.2	33.5	5	42	NA	NA	NA	NA	0	0	1	0	0	0	0	0	0	0	0	0	0	0	0	0	0	0
Erysipelothrix_tonsillarum	Bacteria	Firmicutes	Erysipelotrichia	Erysipelotrichales	Erysipelotrichaceae	Erysipelothrix	tonsillarum	2	1239	526524	526525	128827	1647	38402	T-305	ATCC43339|CCUG31352|CIP105960|DSM14972|JCM8533	AB055906		37.9	1.25	NA	NA	NA	NA	33.5	5	42	NA	NA	NA	NA	0	0	1	0	0	0	0	0	0	0	0	0	0	0	0	0	0	0
Erythrobacter_litoralis	Bacteria	Proteobacteria	Alphaproteobacteria	Sphingomonadales	Erythrobacteraceae	Erythrobacter	litoralis	2	1224	28211	204457	335929	1041	39960	T4	DSM8509|IAM14332	ABO13354		67	1.15	NA	7.5	NA	NA	27.5	NA	NA	NA	0.5	9.6	NA	0	0	0	0	0	0	0	0	0	0	0	1	1	0	0	0	0	0
Erythromicrobium_ramosum	Bacteria	Proteobacteria	Alphaproteobacteria	Sphingomonadales	Erythrobacteraceae	Erythromicrobium	ramosum	2	1224	28211	204457	335929	35810	35811	E5	ATCC700003|CIP106927|DSM8510|JCM10282	AB013355|X72909		64.2	1.9	NA	7.75	NA	NA	27.5	NA	NA	NA	NA	NA	NA	0	0	0	0	0	0	0	0	0	0	0	1	1	0	0	0	0	0
Escherichia_blattae	Bacteria	Proteobacteria	Gammaproteobacteria	Enterobacterales	Enterobacteriaceae	Shimwellia	blattae	2	1224	1236	91347	543	1335483	563		ATCC|29907|CDC|9005-74|DSM|4481|NCTC|12127	X87025		NA	NA	NA	NA	NA	NA	NA	NA	NA	NA	NA	NA	NA	0	0	0	0	0	0	0	0	0	0	0	0	0	0	0	0	0	0
Escherichia_coli	Bacteria	Proteobacteria	Gammaproteobacteria	Enterobacterales	Enterobacteriaceae	Escherichia	coli	2	1224	1236	91347	543	561	562	ATCC11775	CCM5172|CIP54.8|DSM30083|IAM12119|NCDO1989|NCTC9001	X80725		50.3	4	NA	NA	5	9	NA	15	45	NA	NA	NA	5437407	1	0	0	0	0	0	0	0	0	0	0	0	0	0	0	0	0	0
Escherichia_fergusonii	Bacteria	Proteobacteria	Gammaproteobacteria	Enterobacterales	Enterobacteriaceae	Escherichia	fergusonii	2	1224	1236	91347	543	561	564	ATCC35469	CDC0568-73			NA	4	NA	NA	NA	NA	NA	NA	NA	NA	NA	NA	4643861	1	0	1	0	0	0	0	0	0	0	0	1	0	1	0	0	0	0
Escherichia_hermannii	Bacteria	Proteobacteria	Gammaproteobacteria	Enterobacterales	Enterobacteriaceae	Atlantibacter	hermannii	2	1224	1236	91347	543	1903434	565		ATCC|33650|CDC|980-72|DSM|4560			55.5	NA	NA	NA	NA	NA	NA	NA	NA	NA	NA	NA	NA	1	0	0	0	0	0	0	0	0	0	0	0	0	0	0	0	0	0
Escherichia_vulneris	Bacteria	Proteobacteria	Gammaproteobacteria	Enterobacterales	Enterobacteriaceae	Pseudescherichia	vulneris	2	1224	1236	91347	543	2055880	566		ATCC|33821|CDC|875-72|DSM|4564|NIH|580	X80734		58.6	NA	NA	NA	NA	NA	NA	NA	NA	NA	NA	NA	NA	0	0	0	0	0	0	0	0	0	0	0	0	0	0	0	0	0	0
Ethanoligenens_harbinense	Bacteria	Firmicutes	Clostridia	Clostridiales	Ruminococcaceae	Ethanoligenens	harbinense	2	1239	186801	186802	541000	253238	253239		YUAN-3T|X-29|JCM12961T|CGMCC1.5033T			48.4	4.75	NA	4.75	3.5	9	35	20	44	NA	NA	2	NA	1	0	0	0	0	0	0	0	0	0	0	0	0	1	0	0	0	0
Eubacterium_nodatum	Bacteria	Firmicutes	Clostridia	Clostridiales	Clostridiales Family XIII. Incertae Sedis		nodatum	2	1239	186801	186802	543314		35518	ATCC3309|CCUG15996|CIP104213	DSM3993|JCM9977|VPID6A-5	U13041		37	7	NA	NA	NA	NA	NA	NA	NA	NA	NA	NA	NA	0	0	0	0	0	0	0	0	0	0	0	0	0	0	0	0	0	0
Eubacterium_saphenum	Bacteria	Firmicutes	Clostridia	Clostridiales	Clostridiales Family XIII. Incertae Sedis		saphenum	2	1239	186801	186802	543314		51123	U164-47	ATCC49989	U65987		46	1.1	NA	NA	NA	NA	NA	NA	NA	NA	NA	NA	NA	0	0	0	0	0	0	0	0	0	0	0	0	0	0	0	0	0	0
Eubacterium_timidum	Bacteria	Firmicutes	Clostridia	Clostridiales	Clostridiales Family XIII. Incertae Sedis	Mogibacterium	timidum	2	1239	186801	186802	543314	86331	35519					NA	2.35	NA	7	NA	NA	37	30	45	6.5	NA	NA	NA	0	0	0	0	0	0	0	0	0	0	0	0	0	0	0	0	0	0
Eubacterium_acidaminophilum	Bacteria	Firmicutes	Clostridia	Clostridiales	Peptostreptococcaceae	Peptoclostridium	acidaminophilum	2	1239	186801	186802	186804	1481960	1731	al-2	ATCC49065|DSM3953	AF071416		44	3.65	NA	7.25	6.5	8.5	34	10	40	NA	NA	3	NA	0	0	0	0	1	0	0	0	0	0	0	0	0	0	0	0	0	0
Eubacterium_barkeri	Bacteria	Firmicutes	Clostridia	Clostridiales	Eubacteriaceae	Eubacterium	barkeri	2	1239	186801	186802	186806	1730	1528		ATCC|25849|CIP|104307|DSM|1223|JCM|1389|NCIB|10623|VKM|B-1775	M23927		45	NA	NA	8.5	NA	NA	37	NA	NA	NA	NA	NA	NA	0	0	0	0	0	0	0	0	0	0	0	0	0	0	0	0	0	0
Eubacterium_biforme	Bacteria	Firmicutes	Erysipelotrichia	Erysipelotrichales	Erysipelotrichaceae	Holdemanella	biforme	2	1239	526524	526525	128827	1573535	1735		ATCC2786|CCUG28091|DSM3989	M59230		32	15.5	NA	4.75	NA	NA	37	30	45	NA	NA	NA	NA	0	0	0	0	0	0	0	0	0	0	0	0	0	0	0	0	0	0
Eubacterium_brachy	Bacteria	Firmicutes	Clostridia	Clostridiales	Clostridiales Family XIII. Incertae Sedis		brachy	2	1239	186801	186802	543314		35517	VPI D6B-23	ATCC33089	U13038	Not reported	NA	2	NA	NA	NA	NA	37	NA	45	NA	NA	NA	NA	0	0	0	0	1	0	0	0	0	0	0	0	0	0	0	0	0	0
Eubacterium_combesii	Bacteria	Firmicutes	Clostridia	Clostridiales	Clostridiaceae	Clostridium	combesii	2	1239	186801	186802	31979	1485	39481		ATCC|25545|CIPP|A13D|DSM|20696|JCM|9988	AY533380		NA	NA	NA	6.4	NA	NA	36	NA	NA	NA	NA	NA	NA	0	0	1	0	0	0	0	0	0	0	0	0	0	0	0	0	0	0
Eubacterium_contortum	Bacteria	Firmicutes	Clostridia	Clostridiales	Lachnospiraceae	Faecalicatena	contortum	2	1239	186801	186802	186803	2005359	39482		ATCC|25540			NA	NA	NA	7.4	NA	NA	37	NA	NA	NA	NA	NA	NA	0	0	0	0	0	0	0	0	0	0	0	0	0	0	0	0	0	0
Eubacterium_cylindroides	Bacteria	Firmicutes	Erysipelotrichia	Erysipelotrichales	Erysipelotrichaceae	Faecalitalea	cylindroides	2	1239	526524	526525	128827	1573534	39483	ATCC	DSM3983 | JCM10261	L34617		31	25.4	NA	NA	NA	NA	41	NA	NA	NA	NA	NA	NA	0	0	0	0	1	0	0	0	0	0	0	0	0	0	0	0	0	0
Eubacterium_dolichum	Bacteria	Firmicutes	Erysipelotrichia	Erysipelotrichales	Erysipelotrichaceae	Absiella	dolichum	2	1239	526524	526525	128827	2057233	31971		ATCC29143|VPIC9-20			NA	0.35	NA	NA	5.9	6	37	30	45	NA	NA	NA	NA	0	0	0	0	0	0	0	0	0	0	0	0	0	0	0	0	0	0
Eubacterium_eligens	Bacteria	Firmicutes	Clostridia	Clostridiales	Lachnospiraceae	Lachnospira	eligens	2	1239	186801	186802	186803	28050	39485	ATCC27750	DSM 3376|VPIC15-48	L34420		36	3.4	NA	NA	4.6	5.8	37	30	45	NA	NA	NA	2831389	0	0	0	0	0	0	0	0	0	0	0	0	0	0	0	0	0	0
Eubacterium_formicigenerans	Bacteria	Firmicutes	Clostridia	Clostridiales	Lachnospiraceae	Dorea	formicigenerans	2	1239	186801	186802	186803	189330	39486		ATCC27755|VPIC8-13			42	2.55	NA	NA	4.7	5	37	25	45	NA	NA	NA	NA	0	0	0	0	0	0	0	0	0	0	0	1	0	0	0	0	0	0
Eubacterium_hadrum	Bacteria	Firmicutes	Clostridia	Clostridiales	Lachnospiraceae	Anaerostipes	hadrum	2	1239	186801	186802	186803	207244	649756		ATC29173|VPIB2-52			32	6.5	NA	NA	NA	NA	37	30	45	NA	NA	NA	NA	0	0	0	0	0	0	0	0	0	0	0	0	0	0	0	0	0	0
Eubacterium_hallii	Bacteria	Firmicutes	Clostridia	Clostridiales	Lachnospiraceae	Anaerobutyricum	hallii	2	1239	186801	186802	186803	2569097	39488		ATCC27751|VPIB4-27			38	14.85	NA	NA	4.7	5.5	37	25	45	NA	NA	NA	3290996	0	0	0	0	0	0	0	0	0	0	0	0	0	0	0	0	0	0
Eubacterium_infirmum	Bacteria	Firmicutes	Clostridia	Clostridiales	Clostridiales Family XIII. Incertae Sedis		infirmum	2	1239	186801	186802	543314		56774	W1471, NCTC129		U13039		38	1.5	NA	NA	NA	NA	NA	NA	NA	NA	NA	NA	NA	0	0	0	0	0	0	0	0	0	0	0	0	0	0	0	0	0	0
Eubacterium_limosum	Bacteria	Firmicutes	Clostridia	Clostridiales	Eubacteriaceae	Eubacterium	limosum	2	1239	186801	186802	186806	1730	1736	ATCC8486	CCUG16793|CIP104169|DSM20543|JCM6421|JCM9978|NCIB9763	M59120		47	3.5	NA	NA	4.5	5.2	37	30	45	NA	NA	NA	4422837	0	0	1	0	1	0	0	0	0	0	0	0	0	0	0	0	0	0
Eubacterium_minutum	Bacteria	Firmicutes	Clostridia	Clostridiales	Clostridiales Family XIII. Incertae Sedis		minutum	2	1239	186801	186802	543314		76124	M-6	ATCC700079 | CIP104795	AJ005636		39	1.25	NA	NA	NA	NA	NA	NA	NA	NA	NA	NA	NA	0	0	0	0	0	0	0	0	0	0	0	0	0	0	0	0	0	0
Eubacterium_moniliforme	Bacteria	Firmicutes	Clostridia	Clostridiales	Clostridiaceae	Clostridium	moniliforme	2	1239	186801	186802	31979	1485	39489		ATCC|25546|CCUG|28088|CIPP|2055|DSM|3984|JCM|9990	L34622		NA	NA	NA	5.3	NA	NA	45	NA	NA	NA	NA	NA	NA	0	0	0	0	1	0	0	0	0	0	0	0	0	0	0	0	0	0
Eubacterium_nitritogenes	Bacteria	Firmicutes	Clostridia	Clostridiales	Clostridiaceae	Clostridium	nitritogenes	2	1239	186801	186802	31979	1485	83340		ATCC|25547|DSM|3985|JCM|6485	AB018185		NA	NA	NA	7.15	NA	NA	37	NA	NA	NA	NA	NA	NA	0	0	0	0	1	0	0	0	0	0	0	0	0	0	0	0	0	0
Eubacterium_nodatum	Bacteria	Firmicutes	Clostridia	Clostridiales	Clostridiales Family XIII. Incertae Sedis		nodatum	2	1239	186801	186802	543314		35518	ATCC 33099, CCUG 15996, CIP 104213, DSM 3993, JCM 9977, VPI D6A-5			U13041	37	7	NA	NA	NA	NA	37	3	45	NA	NA	6.5	NA	0	0	0	0	1	0	0	0	0	0	0	0	0	0	0	0	0	0
Eubacterium_ramulus	Bacteria	Firmicutes	Clostridia	Clostridiales	Eubacteriaceae	Eubacterium	ramulus	2	1239	186801	186802	186806	1730	39490	A2-42D, B4-32, C6-27, C14-31, C15-49, C35- 19, 58-75, 512-14, SlA-47, S4-26, S7-55A, M5-439, M7-485	ATCC29099|VPIC6-27			39	3	NA	NA	NA	NA	37	25	45	NA	NA	NA	NA	0	0	0	0	0	0	0	0	0	0	0	0	0	0	0	0	0	0
Eubacterium_rectale	Bacteria	Firmicutes	Clostridia	Clostridiales	Lachnospiraceae		rectale	2	1239	186801	186802	186803		39491	VPI0989	ATCC33656	L34627		30	3.2	NA	5	4.7	5.5	NA	25	45	6.5	NA	NA	3449685	0	0	0	0	0	0	0	0	0	0	0	0	0	0	0	0	0	0
Eubacterium_saburreum	Bacteria	Firmicutes	Clostridia	Clostridiales	Lachnospiraceae	Lachnoanaerobaculum	saburreum	2	1239	186801	186802	186803	1164882	467210		ATCC|33271|CCUG|28089|CIP|105341|DSM|3986|JCM|11021|VPI|11763			NA	NA	NA	NA	NA	NA	37	NA	NA	NA	NA	NA	2919224	0	0	0	0	0	0	0	0	0	0	0	0	0	0	0	0	0	0
Eubacterium_saphenum	Bacteria	Firmicutes	Clostridia	Clostridiales	Clostridiales Family XIII. Incertae Sedis		saphenum	2	1239	186801	186802	543314		51123	U164-47, ATCC 49989		U65987		46	0.4	NA	NA	NA	NA	NA	NA	NA	NA	NA	NA	1084901	0	0	0	0	0	0	0	0	0	0	0	0	0	0	0	0	0	0
Eubacterium_siraeum	Bacteria	Firmicutes	Clostridia	Clostridiales	Ruminococcaceae		siraeum	2	1239	186801	186802	541000		39492	ATCC29066	DSM3996	L34625		45	3.65	NA	NA	NA	NA	41	5.1	5.6	NA	NA	NA	2664035	0	0	0	0	1	0	0	0	0	0	0	0	0	0	0	0	0	0
Eubacterium_sulci	Bacteria	Firmicutes	Clostridia	Clostridiales	Clostridiales Family XIII. Incertae Sedis		sulci	2	1239	186801	186802	543314		143393		ATCC|35585|CCUG|20560|VPI|D45A|29A	AJ006963		39	NA	NA	NA	NA	NA	37	NA	NA	NA	NA	NA	NA	0	0	0	0	0	0	0	0	0	0	0	0	0	0	0	0	0	0
Eubacterium_tardum	Bacteria	Firmicutes	Clostridia	Clostridiales	Clostridiales Family XIII. Incertae Sedis		tardum	2	1239	186801	186802	543314		76124		NCTC12941			45	2	NA	NA	NA	NA	NA	NA	NA	NA	NA	NA	NA	0	0	0	0	0	0	0	0	0	0	0	0	0	0	0	0	0	0
Eubacterium_timidum	Bacteria	Firmicutes	Clostridia	Clostridiales	Clostridiales Family XIII. Incertae Sedis	Mogibacterium	timidum	2	1239	186801	186802	543314	86331	35519	ATCC 33093				NA	2.35	NA	NA	NA	NA	NA	NA	NA	NA	NA	6.5	NA	0	0	0	0	0	0	0	0	0	0	0	0	0	0	0	0	0	0
Eubacterium_tortuosum	Bacteria	Firmicutes	Erysipelotrichia	Erysipelotrichales	Erysipelotrichaceae	Absiella	tortuosum	2	1239	526524	526525	128827	2057233	39494		ATCC|25548|DSM|3987	L34683		NA	NA	NA	5.45	NA	NA	39	NA	NA	NA	NA	NA	NA	0	0	0	0	0	0	0	0	0	0	0	0	0	0	0	0	0	0
Eubacterium_ventriosum	Bacteria	Firmicutes	Clostridia	Clostridiales	Eubacteriaceae	Eubacterium	ventriosum	2	1239	186801	186802	186806	1730	39496		ATCC27560|DSM3988	L34421		NA	3.45	NA	NA	NA	NA	38	25	45	NA	NA	6.5	2870795	0	0	0	0	0	0	0	0	0	0	0	0	0	0	0	0	0	0
Eubacterium_yurii	Bacteria	Firmicutes	Clostridia	Clostridiales	Peptostreptococcaceae	Peptoanaerobacter	yurii	2	1239	186801	186802	186804	1913599	39498		III|ATCC|43716|SMN	AY533382		NA	NA	NA	NA	NA	NA	37	NA	NA	NA	NA	NA	NA	1	0	1	0	0	0	0	0	0	0	0	0	0	0	1	0	0	0
Ewingella_americana	Bacteria	Proteobacteria	Gammaproteobacteria	Enterobacterales	Yersiniaceae	Ewingella	americana	2	1224	1236	91347	1903411	41201	41202		ATCC|33852|CCUG|14506|CDC|1468|78|CIP|8194|DSM|4580|NCTC|2157.			54.4	NA	NA	NA	NA	NA	NA	NA	NA	NA	NA	NA	NA	0	0	0	0	0	0	0	0	0	0	0	1	0	0	0	0	0	0
Exiguobacterium_antarcticum	Bacteria	Firmicutes	Bacilli	Bacillales		Exiguobacterium	antarcticum	2	1239	91061	1385		33986	132920	H2T	DSM14480T|CIP107163T	AJ297437		NA	2.45	NA	NA	NA	NA	37	20	41	NA	NA	NA	NA	0	0	0	0	0	0	0	0	0	0	0	1	1	0	0	0	0	0
Exiguobacterium_arabatum	Bacteria	Firmicutes	Bacilli	Bacillales		Exiguobacterium	arabatum	2	1239	91061	1385		33986	518693		RFL1109			NA	1.6	NA	8.25	6	11	NA	NA	NA	NA	NA	NA	NA	0	0	0	0	0	0	0	0	0	0	0	0	1	0	0	0	0	0
Exiguobacterium_sibiricum	Bacteria	Firmicutes	Bacilli	Bacillales		Exiguobacterium	sibiricum	2	1239	91061	1385		33986	332410	255-15	DSM 17290T			47.7	6.4	NA	NA	NA	NA	36	-2.5	40	NA	NA	10	NA	0	0	0	0	0	0	0	0	0	0	0	1	1	0	0	1	0	1
Facklamia_hominis	Bacteria	Firmicutes	Bacilli	Lactobacillales	Aerococcaceae	Facklamia	hominis	2	1239	91061	186826	186827	66831	178214		CCUG36813|ATCC700628|CIP105962|LMG18980	Y10772		41	NA	NA	NA	NA	NA	NA	NA	NA	NA	NA	5	NA	0	0	0	0	0	0	0	0	0	0	0	0	0	1	0	1	1	0
Faecalibacterium_prausnitzii	Bacteria	Firmicutes	Clostridia	Clostridiales	Ruminococcaceae	Faecalibacterium	prausnitzii	2	1239	186801	186802	541000	216851	853	ATCC27768		AJ413954		52	NA	NA	NA	NA	NA	NA	37	NA	NA	NA	NA	3090349	0	0	0	0	0	0	0	0	0	0	0	0	0	0	0	0	0	1
Faecalitalea_cylindroides	Bacteria	Firmicutes	Erysipelotrichia	Erysipelotrichales	Erysipelotrichaceae	Faecalitalea	cylindroides	2	1239	526524	526525	128827	1573534	39483	ATCC27803|JCM10261|DSM3983		L34617		31	NA	NA	NA	NA	NA	NA	NA	NA	NA	NA	NA	NA	0	0	0	0	0	0	0	0	0	0	0	0	0	0	1	1	0	0
Fastidiosipila_sanguinis	Bacteria	Firmicutes	Clostridia	Clostridiales	Hungateiclostridiaceae	Fastidiosipila	sanguinis	2	1239	186801	186802	2304686	236752	236753	CCUG47711	CIP108292|DSM6	AJ575187		32.9	0.5	NA	NA	NA	NA	NA	NA	NA	NA	NA	NA	NA	0	0	0	0	0	0	0	0	0	0	0	0	0	0	0	0	1	1
Ferrimonas_balearica	Bacteria	Proteobacteria	Gammaproteobacteria	Alteromonadales	Ferrimonadaceae	Ferrimonas	balearica	2	1224	1236	135622	267892	44011	44012	PAT	DSM9799	X93021		54	1.35	NA	NA	6	9	42	20	NA	NA	0.5	7.5	NA	0	0	0	0	0	0	0	0	0	0	0	1	1	0	0	0	0	0
Fervidobacterium_nodosum	Bacteria	Thermotogae	Thermotogae	Thermotogales	Fervidobacteriaceae	Fervidobacterium	nodosum	2	200918	188708	2419	1643950	2422	2424	Rt17-B	ATCC35602|DSMZ5306	M59177		33.7	1.75	NA	7	6	8	70	41	79	NA	NA	NA	NA	0	0	0	0	0	0	0	0	0	0	0	0	0	0	0	0	0	0
Fervidobacterium_pennivorans	Bacteria	Thermotogae	Thermotogae	Thermotogales	Fervidobacteriaceae	Fervidobacterium	pennivorans	2	200918	188708	2419	1643950	2422	93466	Ven 5	DSMZ9078			40	NA	NA	6.5	5.5	8	70	50	80	0.4	NA	4	NA	0	0	0	0	0	0	0	0	0	0	0	0	0	0	0	0	0	0
Fibrella_aestuarina	Bacteria	Bacteroidetes	Cytophagia	Cytophagales	Cytophagaceae	Fibrella	aestuarina	2	976	768503	768507	89373	861914	651143	BUZ2T	DSM22563|CCUG58136	GQ141052		56.5	4	NA	NA	6	8	27.5	10	40	NA	NA	0.5	NA	0	0	0	0	0	0	0	0	0	0	0	0	0	0	1	1	1	1
Fibrisoma_limi	Bacteria	Bacteroidetes	Cytophagia	Cytophagales	Cytophagaceae	Fibrisoma	limi	2	976	768503	768507	89373	861913	663275	BUZ3T	DSM22564|CCUG58137	GQ355622.		52	NA	NA	NA	6	7	25	10	40	NA	NA	2	NA	0	0	0	0	0	0	0	0	0	0	0	0	0	0	1	1	1	1
Fibrobacter_succinogenes	Bacteria	Fibrobacteres	Fibrobacteria	Fibrobacterales	Fibrobacteraceae	Fibrobacter	succinogenes	2	65842	204430	218872	204431	832	833					NA	NA	NA	NA	NA	NA	NA	NA	NA	NA	NA	NA	NA	0	0	0	0	0	0	0	0	0	0	0	0	0	0	0	0	0	0
Filifactor_alocis	Bacteria	Firmicutes	Clostridia	Clostridiales	Peptostreptococcaceae	Filifactor	alocis	2	1239	186801	186802	186804	44259	143361	ATCC35896		AJ006962		34	4.25	NA	NA	NA	NA	37	NA	NA	NA	NA	NA	NA	0	0	0	0	0	0	0	0	0	0	0	0	0	0	0	0	0	0
Finegoldia_magna	Bacteria	Firmicutes	Tissierellia	Tissierellales	Peptoniphilaceae	Finegoldia	magna	2	1239	1737404	1737405	1570339	150022	1260	ATCC15794	CCUG17636 | DSM20470 | GIFU7629 | NCTC11804	AF542227 | D14149		33	1.15	NA	NA	NA	NA	37	NA	NA	NA	NA	NA	1986740	0	0	0	0	1	0	0	0	0	0	0	1	0	0	0	1	0	0
Flavobacterium_branchiophilum	Bacteria	Bacteroidetes	Flavobacteriia	Flavobacteriales	Flavobacteriaceae	Flavobacterium	branchiophilum	2	976	117743	200644	49546	237	55197	Wakabayashi BGD-7721	ATCC35035|CCUG33442|CIP103527|IFO15030|LMG13707|NCIMB12904	D14017		33.35	6.5	NA	NA	NA	NA	21.5	5	30	NA	NA	0.2	NA	0	0	0	0	0	0	0	0	0	0	0	1	1	0	0	0	0	1
Flavobacterium_columnare	Bacteria	Bacteroidetes	Flavobacteriia	Flavobacteriales	Flavobacteriaceae	Flavobacterium	columnare	2	976	117743	200644	49546	237	996	1-S-2cl	ATCC23463|CIP103531|IAM14301|LMG10406|LMG13035|NBRC100251|NCIMB1038|NCIMB2248	AB078047|AB016515|AB015480|AB015481		NA	6.5	NA	NA	NA	NA	27.5	15	37	NA	NA	0.5	NA	0	0	1	0	0	0	0	0	0	0	0	1	1	0	0	0	0	0
Flavobacterium_indicum	Bacteria	Bacteroidetes	Flavobacteriia	Flavobacteriales	Flavobacteriaceae	Flavobacterium	indicum	2	976	117743	200644	49546	237	312277	GPTSA100-9	GPTSA100-9|CIP109464|DSM17447|MTCC6936	AY904351		31	2	NA	7.7	5	11	37	15	42	NA	NA	2	NA	0	0	0	0	0	0	0	0	0	0	0	1	1	0	0	0	0	0
Flavobacterium_johnsoniae	Bacteria	Bacteroidetes	Flavobacteriia	Flavobacteriales	Flavobacteriaceae	Flavobacterium	johnsoniae	2	976	117743	200644	49546	237	986	ATCC 17061	ATCC17061|CCUG35202|CFBP3036|CIP100931|DSM2064|IFO14942|LMG1340|LMG1341|JCM8514|NCIMB11054	AM230489|M62792		NA	8.25	NA	NA	NA	NA	10	26.5	30	NA	NA	1	NA	0	0	0	0	0	0	0	0	0	0	0	1	1	1	0	0	0	1
Flavobacterium_psychrophilum	Bacteria	Bacteroidetes	Flavobacteriia	Flavobacteriales	Flavobacteriaceae	Flavobacterium	psychrophilum	2	976	117743	200644	49546	237	96345	Ordal 3068	ATCC49418|CCUG35200|CIP103534|DSM3660|JCM8519|LMG13179|IAM14308|IFO15942|NCIMB1947	AB078060		NA	3	NA	NA	NA	NA	17.5	5	23	NA	NA	1	NA	0	0	0	0	0	0	0	0	0	0	0	1	1	0	0	0	0	0
Flavonifractor_plautii	Bacteria	Firmicutes	Clostridia	Clostridiales	Ruminococcaceae	Flavonifractor	plautii	2	1239	186801	186802	541000	946234	292800	Pre��vot S1T (5ATCC 29863T 5VPI 0310T 5DSM 4000				NA	6	NA	NA	NA	NA	NA	NA	NA	NA	NA	NA	NA	1	0	1	0	0	0	0	0	0	0	0	0	0	0	0	0	0	0
Flexibacter_litoralis	Bacteria	Bacteroidetes	Cytophagia	Cytophagales	Bernardetiaceae	Bernardetia	litoralis	2	976	768503	768507	1937968	1937972	999	SIO-4	SIO-4|ATCC23117|CIP106402|DSM6794|NBRC15988	AB078056		31	90	NA	NA	NA	NA	NA	NA	NA	NA	NA	NA	NA	0	0	0	0	0	0	0	0	0	0	0	0	0	0	0	0	0	0
Flexistipes_sinusarabici	Bacteria	Deferribacteres	Deferribacteres	Deferribacterales	Deferribacteraceae	Flexistipes	sinusarabici	2	200930	68337	191393	191394	2351	2352	MAS 10	DSM4947	M59231		39	27.5	NA	7	NA	NA	47.5	30	53	NA	3	10	NA	0	0	1	0	0	0	0	0	0	0	0	0	0	0	0	0	0	0
Fluoribacter_dumoffii	Bacteria	Proteobacteria	Gammaproteobacteria	Legionellales	Legionellaceae	Fluoribacter	dumoffii	2	1224	1236	118969	444	461	463	NY-23	ATCC33279			40.7	4.5	NA	NA	NA	NA	NA	NA	NA	NA	NA	NA	NA	0	0	0	0	0	0	0	0	0	0	0	0	0	0	0	0	0	0
Fluviicola_taffensis	Bacteria	Bacteroidetes	Flavobacteriia	Flavobacteriales	Crocinitomicaceae	Fluviicola	taffensis	2	976	117743	200644	1853230	332102	191579	RW262	RW262|DSM16823|NCIMB13979	AF493694		37.2	3.6	NA	NA	NA	NA	20	4	25	NA	NA	NA	NA	0	0	0	0	0	0	0	0	0	0	0	1	0	0	0	0	0	0
Francisella_noatunensis	Bacteria	Proteobacteria	Gammaproteobacteria	Thiotrichales	Francisellaceae	Francisella	noatunensis	2	1224	1236	72273	34064	262	657445	Ehime-1	DSM21254|LMG24544			NA	1	NA	NA	NA	NA	25	15	34	NA	NA	NA	NA	0	0	1	0	0	0	0	0	0	0	0	1	0	0	1	1	0	0
Francisella_philomiragia	Bacteria	Proteobacteria	Gammaproteobacteria	Thiotrichales	Francisellaceae	Francisella	philomiragia	2	1224	1236	72273	34064	262	28110					NA	1.1	NA	NA	NA	NA	NA	NA	42	6	NA	8	NA	1	0	1	0	0	0	0	0	0	0	0	1	1	0	0	0	0	0
Francisella_tularensis	Bacteria	Proteobacteria	Gammaproteobacteria	Thiotrichales	Francisellaceae	Francisella	tularensis	2	1224	1236	72273	34064	262	263	GIEM Schu	ATCC6223	Z21931|Z21932		34	0.35	NA	NA	NA	NA	37	NA	NA	NA	NA	NA	NA	0	0	1	0	0	0	0	0	0	0	0	1	0	0	0	0	0	0
Frankia_alni	Bacteria	Actinobacteria	Actinobacteria	Frankiales	Frankiaceae	Frankia	alni	2	201174	1760	85013	74712	1854	1859		ACN14a|HFPCcI3|EAN1pec	M88466	CT573213|CP000249|CP000820	72.8	0.85	NA	NA	NA	NA	NA	NA	NA	NA	NA	NA	NA	0	0	0	0	0	0	0	0	0	0	0	1	0	0	0	0	0	0
Frateuria_aurantia	Bacteria	Proteobacteria	Gammaproteobacteria	Xanthomonadales	Rhodanobacteraceae	Frateuria	aurantia	2	1224	1236	135614	1775411	70411	81475	IFO3245|ATCC33424|DSM6220		AJ010481		NA	2.1	NA	NA	3.6	NA	27.5	NA	NA	NA	NA	NA	NA	0	0	0	0	0	0	0	0	0	0	0	1	0	0	0	0	0	0
Frederiksenia_canicola	Bacteria	Proteobacteria	Gammaproteobacteria	Pasteurellales	Pasteurellaceae	Frederiksenia	canicola	2	1224	1236	135625	712	1649317	123824	HPA21|CCUG62410|DSM25797		JQ356598		43.5	1.75	NA	NA	NA	NA	NA	NA	NA	NA	NA	NA	NA	1	0	0	0	0	0	0	0	0	0	0	1	1	0	0	0	0	0
Fretibacterium_fastidiosum	Bacteria	Synergistetes	Synergistia	Synergistales	Synergistaceae	Fretibacterium	fastidiosum	2	508458	649775	649776	649777	1434006	651822	SGP1	DSM25557|JCM16858	FP929056		63	8	NA	6	NA	8	37	25	42	NA	NA	NA	NA	0	0	1	0	0	0	0	0	0	0	0	0	0	0	1	0	0	0
Fusobacterium_canifelinum	Bacteria	Fusobacteria	Fusobacteriia	Fusobacteriales	Fusobacteriaceae	Fusobacterium	canifelinum	2	32066	203490	203491	203492	848	285729		ATCC|BAA|689|DSM|15542|RMA|1036			27	NA	NA	NA	NA	NA	NA	NA	NA	NA	NA	NA	NA	1	0	0	0	0	0	0	0	0	0	0	0	0	0	0	0	0	0
Fusobacterium_gonidiaformans	Bacteria	Fusobacteria	Fusobacteriia	Fusobacteriales	Fusobacteriaceae	Fusobacterium	gonidiaformans	2	32066	203490	203491	203492	848	849		ATCC25563|CCUG16790	X55410		33	1.85	NA	NA	NA	NA	NA	NA	NA	NA	NA	NA	1678881	1	0	0	0	0	0	0	0	0	0	0	0	0	0	1	0	0	0
Fusobacterium_mortiferum	Bacteria	Fusobacteria	Fusobacteriia	Fusobacteriales	Fusobacteriaceae	Fusobacterium	mortiferum	2	32066	203490	203491	203492	848	850		ATCC|25557|CCUG|14475	AJ867032		27	NA	NA	NA	NA	NA	NA	NA	NA	NA	NA	NA	2671036	0	0	0	0	0	0	0	0	0	0	0	0	0	0	1	1	1	1
Fusobacterium_naviforme	Bacteria	Fusobacteria	Fusobacteriia	Fusobacteriales	Fusobacteriaceae	Fusobacterium	naviforme	2	32066	203490	203491	203492	848	77917		ATC25832|CCUG50052|NCTC13121			32.5	7	NA	NA	5.5	6.4	NA	NA	NA	NA	NA	NA	NA	1	0	0	0	0	0	0	0	0	0	0	0	0	0	0	0	0	0
Fusobacterium_necrophorum	Bacteria	Fusobacteria	Fusobacteriia	Fusobacteriales	Fusobacteriaceae	Fusobacterium	necrophorum	2	32066	203490	203491	203492	848	859		JCM3718|ATCC25286|VPI2891|CCUG9994|CIP104559	AJ867039		29.5	36.5	NA	NA	NA	NA	NA	NA	NA	NA	NA	NA	NA	1	0	1	0	0	0	0	0	0	0	0	0	0	0	1	1	0	0
Fusobacterium_nucleatum	Bacteria	Fusobacteria	Fusobacteriia	Fusobacteriales	Fusobacteriaceae	Fusobacterium	nucleatum	2	32066	203490	203491	203492	848	851					NA	NA	NA	NA	NA	NA	NA	NA	NA	NA	NA	NA	2174500	0	0	0	0	0	0	0	0	0	0	0	0	0	0	0	0	0	0
Fusobacterium_periodonticum	Bacteria	Fusobacteria	Fusobacteriia	Fusobacteriales	Fusobacteriaceae	Fusobacterium	periodonticum	2	32066	203490	203491	203492	848	860	EK1-15	ATCC33693|CCUG14345|JCM12991	X55405		28	5.5	NA	7	NA	NA	36	NA	NA	NA	NA	NA	2546312	1	0	1	0	0	0	0	0	0	0	0	0	0	0	0	0	0	0
Fusobacterium_russii	Bacteria	Fusobacteria	Fusobacteriia	Fusobacteriales	Fusobacteriaceae	Fusobacterium	russii	2	32066	203490	203491	203492	848	854		ATCC|25533	X55409		31	NA	NA	NA	NA	NA	NA	NA	NA	NA	NA	NA	NA	0	0	0	0	0	0	0	0	0	0	0	0	0	0	1	0	0	0
Fusobacterium_ulcerans	Bacteria	Fusobacteria	Fusobacteriia	Fusobacteriales	Fusobacteriaceae	Fusobacterium	ulcerans	2	32066	203490	203491	203492	848	861		ATCC|49185|CCUG|50053|NCTC|12111|NCTC|12112	AJ867037		17.1	NA	NA	NA	NA	NA	37	NA	NA	NA	NA	NA	3487504	0	0	0	0	0	0	0	0	0	0	0	0	0	0	0	0	0	0
Fusobacterium_varium	Bacteria	Fusobacteria	Fusobacteriia	Fusobacteriales	Fusobacteriaceae	Fusobacterium	varium	2	32066	203490	203491	203492	848	856		ATCC|8501|CCUG|4858|NCTC|10560	AJ867036		29	NA	NA	5.5	NA	NA	NA	NA	NA	NA	NA	NA	3346458	1	0	0	0	0	0	0	0	0	0	0	0	0	0	0	0	0	0
Gallibacterium_anatis	Bacteria	Proteobacteria	Gammaproteobacteria	Pasteurellales	Pasteurellaceae	Gallibacterium	anatis	2	1224	1236	135625	712	155493	750	F149|ATCC43329|NCTC11413		AF228001|M7505|AF228002		41.25	1.5	NA	NA	NA	NA	37	NA	NA	NA	NA	NA	NA	0	0	0	0	0	0	0	0	0	0	0	1	1	0	0	0	0	0
Gallicola_barnesae	Bacteria	Firmicutes	Tissierellia	Tissierellales	Peptoniphilaceae	Gallicola	barnesae	2	1239	1737404	1737405	1570339	162290	116087		DSM3244|HKB-5|ATCC49795	AB038361		NA	NA	NA	NA	NA	NA	NA	NA	NA	NA	NA	NA	NA	1	0	0	0	0	0	0	0	0	0	0	0	0	0	0	0	0	0
Garciella	Bacteria	Firmicutes	Clostridia	Clostridiales	Eubacteriaceae	Garciella		2	1239	186801	186802	186806	218204		X	X	X	X	30.9	2.1	NA	7.5	NA	NA	55	NA	NA	1	NA	NA	NA	0	0	0	0	0	0	0	0	0	0	0	0	0	0	0	0	0	0
Gardnerella_vaginalis	Bacteria	Actinobacteria	Actinobacteria	Bifidobacteriales	Bifidobacteriaceae	Gardnerella	vaginalis	2	201174	1760	85004	31953	2701	2702	594	ATCC14018|NCTC1028	M58744		43	2	NA	6.25	4.5	6.5	36	25	42	NA	NA	NA	1667350	0	0	0	0	0	0	0	0	0	0	0	0	0	0	0	0	0	1
Gayadomonas_joobiniege	Bacteria	Proteobacteria	Gammaproteobacteria	Alteromonadales	Alteromonadaceae	Gayadomonas	joobiniege	2	1224	1236	135622	72275	1234605	1234606		ATCCBAA-2321|DSM25250|KCTC23721	JF965427		41.12	NA	NA	7	6	9	NA	35	40	3	0.5	5	NA	1	0	0	0	0	0	0	0	0	0	0	0	0	1	1	1	1	1
Gemella_bergeriae	Bacteria	Firmicutes	Bacilli	Bacillales		Gemella	bergeriae	2	1239	91061	1385		1378	84136	617-93	ATCC700627|CCUG37817|CIP105584|LMG18983	Y13365		32.5	NA	NA	NA	NA	NA	NA	NA	NA	NA	NA	NA	NA	0	0	0	0	0	0	0	0	0	0	0	0	0	0	0	0	0	0
Gemella_haemolysans	Bacteria	Firmicutes	Bacilli	Bacillales		Gemella	haemolysans	2	1239	91061	1385		1378	1379	ATCC10379	CCUG37985|CIP101126|LMG18984|NCTC12968	L14326|M58799		NA	NA	NA	NA	NA	NA	NA	NA	NA	NA	NA	NA	1916192	0	0	0	0	0	0	0	0	0	0	0	0	0	0	1	1	0	0
Gemella_morbillorum	Bacteria	Firmicutes	Bacilli	Bacillales		Gemella	morbillorum	2	1239	91061	1385		1378	29391	ATCC27824	VPI5424|Prevot2917B|CCUG15561|CCUG18164|CIP81.10|DSM20572|LMG18985|NCTC11323	L14327		30	0.95	NA	NA	NA	NA	36	NA	NA	NA	NA	NA	NA	0	0	0	0	0	0	0	0	0	0	0	0	0	0	0	0	0	0
Gemella_palaticanis	Bacteria	Firmicutes	Bacilli	Bacillales		Gemella	palaticanis	2	1239	91061	1385		1378	81950	M663-98-1	CCUG39489|ATCCBAA-58|CIP106318	Y17280		32	NA	NA	NA	NA	NA	NA	NA	NA	NA	NA	NA	NA	0	0	0	0	0	0	0	0	0	0	0	0	0	0	0	0	0	0
Gemella_sanguinis	Bacteria	Firmicutes	Bacilli	Bacillales		Gemella	sanguinis	2	1239	91061	1385		1378	84135	2045-94	ATCC700632|CCUG37820|CIP105929|LMG18986	Y13364		31	NA	NA	NA	NA	NA	NA	NA	NA	NA	NA	NA	NA	0	0	0	0	0	0	0	0	0	0	0	0	0	0	1	1	0	0
Gemmatimonas_aurantiaca	Bacteria	Gemmatimonadetes	Gemmatimonadetes	Gemmatimonadales	Gemmatimonadaceae	Gemmatimonas	aurantiaca	2	142182	219685	219686	219687	173479	173480					NA	NA	NA	NA	NA	NA	NA	NA	NA	NA	NA	NA	NA	0	0	0	0	0	0	0	0	0	0	0	0	0	0	0	0	0	0
Geoalkalibacter_subterraneus	Bacteria	Proteobacteria	Deltaproteobacteria	Desulfuromonadales	Geobacteraceae	Geoalkalibacter	subterraneus	2	1224	28221	69541	213422	392332	483547	Red1|JCM15104|KCTC5626		EU182247		52.5	3	NA	7	6	8	40	30	50	NA	NA	NA	NA	0	0	0	0	0	0	0	0	0	0	0	0	0	0	0	0	0	0
Geobacillus_kaustophilus	Bacteria	Firmicutes	Bacilli	Bacillales	Bacillaceae	Geobacillus	kaustophilus	2	1239	91061	1385	186817	129337	1462		ATCC8005T|LMG9819|NCIMB8547	X60618		NA	3.25	NA	NA	6.5	7	62.5	37	70	NA	NA	2	NA	0	0	0	0	0	0	0	0	0	0	0	1	1	0	0	0	0	0
Geobacillus_stearothermophilus	Bacteria	Firmicutes	Bacilli	Bacillales	Bacillaceae	Geobacillus	stearothermophilus	2	1239	91061	1385	186817	129337	1422		DSM22T|NCIMB8923|ATCC12980|NCTC10339	AJ294817		NA	2.75	NA	NA	6	8	NA	30	75	NA	NA	5	NA	0	0	0	0	0	0	0	0	0	0	0	1	0	0	0	0	0	0
Geobacillus_thermodenitrificans	Bacteria	Firmicutes	Bacilli	Bacillales	Bacillaceae	Geobacillus	thermodenitrificans	2	1239	91061	1385	186817	129337	33940		DSM465|LMG17532|ATCC29492	Z26928		NA	2	NA	7	NA	9	NA	50	65	NA	NA	3	NA	0	0	0	0	0	0	0	0	0	0	0	1	0	0	0	0	0	0
Geobacillus_thermoglucosidasius	Bacteria	Firmicutes	Bacilli	Bacillales	Bacillaceae	Parageobacillus	thermoglucosidasius	2	1239	91061	1385	186817	1906945	1426		LMG7137|ATCC43742|DSM2542	AB021197		NA	5	NA	NA	6.5	8.5	62	42	68	NA	NA	0.5	NA	1	0	1	0	0	0	0	0	0	0	0	1	1	1	0	0	0	0
Geobacillus_thermoleovorans	Bacteria	Firmicutes	Bacilli	Bacillales	Bacillaceae	Geobacillus	thermoleovorans	2	1239	91061	1385	186817	129337	33941	LEH-1	ATCC43513|DSM5366	M77488		NA	2.5	NA	NA	6.2	7.5	60	45	70	NA	NA	NA	NA	0	0	0	0	0	0	0	0	0	0	0	1	0	0	0	0	0	0
Geobacter_bemidjiensis	Bacteria	Proteobacteria	Deltaproteobacteria	Desulfuromonadales	Geobacteraceae	Geobacter	bemidjiensis	2	1224	28221	69541	213422	28231	225194	Bem	ATCCBAA1014|DSM16622|JCM12645	AY187307		60.9	3.25	NA	NA	NA	NA	30	15	37	NA	NA	NA	NA	0	0	0	0	0	0	0	0	0	0	0	0	0	0	0	0	0	0
Geobacter_daltonii	Bacteria	Proteobacteria	Deltaproteobacteria	Desulfuromonadales	Geobacteraceae	Geobacter	daltonii	2	1224	28221	69541	213422	28231	1203471	FRC-32	DSM22248|JCM15807	EU660516		53	1.25	NA	7	6	8	30	20	35	NA	NA	0.7	NA	0	0	0	0	0	0	0	0	0	0	0	0	0	0	0	0	0	0
Geobacter_lovleyi	Bacteria	Proteobacteria	Deltaproteobacteria	Desulfuromonadales	Geobacteraceae	Geobacter	lovleyi	2	1224	28221	69541	213422	28231	313985	SZ	DSM17278|ATCCBAA-1151			56.7	1.2	NA	6.85	NA	NA	35	10	40	NA	NA	NA	NA	0	0	0	0	0	0	0	0	0	0	0	0	0	0	0	0	0	0
Geobacter_metallireducens	Bacteria	Proteobacteria	Deltaproteobacteria	Desulfuromonadales	Geobacteraceae	Geobacter	metallireducens	2	1224	28221	69541	213422	28231	28232	GS-15	ATCC53774|DSM7210	L07834		56.6	3	NA	NA	NA	NA	32.5	NA	NA	NA	NA	NA	NA	0	0	0	0	0	0	0	0	0	0	0	0	0	0	0	0	0	0
Geobacter_sulfurreducens	Bacteria	Proteobacteria	Deltaproteobacteria	Desulfuromonadales	Geobacteraceae	Geobacter	sulfurreducens	2	1224	28221	69541	213422	28231	35554	PCA	ATCC51573|DSM12127	U13928		60.6	2.5	NA	NA	NA	NA	32.5	NA	NA	NA	NA	NA	NA	0	0	0	0	0	0	0	0	0	0	0	0	0	0	0	0	0	0
Geobacter_uraniireducens	Bacteria	Proteobacteria	Deltaproteobacteria	Desulfuromonadales	Geobacteraceae	Geobacter	uraniireducens	2	1224	28221	69541	213422	28231	351604	Rf4	ATCCBAA-1134|JCM13001	EF527427		54	1.6	NA	6.75	6	7.7	32	10	34	NA	NA	NA	NA	0	0	0	0	0	0	0	0	0	0	0	0	0	0	0	0	0	0
Geodermatophilus_obscurus	Bacteria	Actinobacteria	Actinobacteria	Geodermatophilales	Geodermatophilaceae	Geodermatophilus	obscurus	2	201174	1760	1643682	85030	1860	1861	ATCC25078	DSM43160|NBRC1331|JCM3152|NRRLB-3577|VKMAc=658|CBS237.69|IAM14282|JCM3152|KCCA-0152|NBRC13315	L40620		73.75	1.25	NA	NA	NA	NA	26	18	60	NA	NA	NA	NA	0	0	0	0	0	0	0	0	0	0	0	0	0	0	0	0	0	0
Glaciecola_nitratireducens	Bacteria	Proteobacteria	Gammaproteobacteria	Alteromonadales	Alteromonadaceae	Glaciecola	nitratireducens	2	1224	1236	135622	72275	89404	300231	FR1064	KCTC12276|JCM12485	AY787042		44	1.25	NA	8	6	9	25	15	30	5.5	2	9	NA	0	0	0	0	0	0	0	0	0	0	0	0	0	0	1	1	0	0
Glaciecola_psychrophila	Bacteria	Proteobacteria	Gammaproteobacteria	Alteromonadales	Alteromonadaceae	Paraglaciecola	psychrophila	2	1224	1236	135622	72275	1621534	326544	170	CGMCC1.6130|JCM13954			42.9	2.85	NA	NA	5	10	12	4	15	NA	1	6	NA	0	0	0	0	0	0	0	0	0	0	0	1	0	0	0	1	0	1
Gloeobacter_kilaueensis	Bacteria	Cyanobacteria	Gloeobacteria	Gloeobacterales	Gloeobacteraceae	Gloeobacter	kilaueensis	2	1117	307596	307595	1890422	33071	1416614	JS1	ATCCBAA-2537|CCAP1431/1|ULC0316	EF032784		60.54	3.5	NA	NA	NA	NA	NA	27	37	NA	NA	NA	NA	0	0	0	0	0	0	0	0	0	0	0	0	0	0	0	0	0	0
Gloeobacter_violaceus	Bacteria	Cyanobacteria	Gloeobacteria	Gloeobacterales	Gloeobacteraceae	Gloeobacter	violaceus	2	1117	307596	307595	1890422	33071	33072	PCC7421				64	2.5	NA	NA	NA	NA	NA	25	NA	NA	NA	NA	NA	0	0	0	0	0	0	0	0	0	0	0	0	0	0	0	0	0	0
Gluconacetobacter_diazotrophicus	Bacteria	Proteobacteria	Alphaproteobacteria	Rhodospirillales	Acetobacteraceae	Gluconacetobacter	diazotrophicus	2	1224	28211	204441	433	89583	33996	ATCC49037	PAL5|DSM5601|LMG7603	X75618		62	2	NA	5.5	NA	NA	30	NA	NA	NA	NA	NA	NA	0	0	0	0	0	0	0	0	0	0	0	1	0	0	0	0	0	0
Gluconacetobacter_europaeus	Bacteria	Proteobacteria	Alphaproteobacteria	Rhodospirillales	Acetobacteraceae	Komagataeibacter	europaeus	2	1224	28211	204441	433	1434011	33995	DSM 6160	DSM6160|JCM16935|BCC36446|ATCC51845	Z21936	X89771	56.5	1.35	NA	4.25	NA	NA	30	NA	NA	NA	NA	NA	NA	0	0	0	0	0	0	0	0	0	0	0	1	0	0	0	0	0	0
Gluconacetobacter_medellinensis	Bacteria	Proteobacteria	Alphaproteobacteria	Rhodospirillales	Acetobacteraceae	Komagataeibacter	medellinensis	2	1224	28211	204441	433	1434011	1177712	LMG 1693	NBRC3288lKondo51	n/a	n/a	NA	NA	NA	NA	NA	NA	NA	NA	NA	NA	NA	NA	NA	0	0	0	0	0	0	0	0	0	0	0	0	0	0	0	0	0	0
Gluconobacter_oxydans	Bacteria	Proteobacteria	Alphaproteobacteria	Rhodospirillales	Acetobacteraceae	Gluconobacter	oxydans	2	1224	28211	204441	433	441	442	ATCC19357	IFO14819|DSM7145	X73820		59	3.4	NA	5.5	NA	NA	27.5	NA	NA	NA	NA	NA	NA	0	0	0	0	0	0	0	0	0	0	0	1	0	0	0	0	0	0
Gordonia_aichiensis	Bacteria	Actinobacteria	Actinobacteria	Corynebacteriales	Gordoniaceae	Gordonia	aichiensis	2	201174	1760	85007	85026	2053	36820	Tsukamura E 9028	ATCC33611|CIP104184|DSM43978|NBRC160146|JCM6046|NRRLB-16934	X80633		65	NA	NA	NA	NA	NA	NA	28	42	NA	NA	NA	NA	0	0	0	0	0	0	0	0	0	0	0	0	0	0	1	0	0	0
Gordonia_araii	Bacteria	Actinobacteria	Actinobacteria	Corynebacteriales	Gordoniaceae	Gordonia	araii	2	201174	1760	85007	85026	2053	263909		IFM10211|DSM44811|JCM12131|NBRC100433	AB162800		NA	0.8	NA	NA	NA	NA	NA	NA	NA	NA	NA	NA	NA	0	0	0	0	0	0	0	0	0	0	0	0	0	0	0	0	0	0
Gordonia_bronchialis	Bacteria	Actinobacteria	Actinobacteria	Corynebacteriales	Gordoniaceae	Gordonia	bronchialis	2	201174	1760	85007	85026	2053	2054	Tsukamura 3410	ATCC25592|CCUG22989|CCUG34956|CIP100847|DSM43247|NBRC16047|JCM 3198, JCM3231|LMG5355|KCCA-0198|NCTC10667|VKMAc-956	X79287|X75903		NA	1.75	NA	NA	NA	NA	NA	20	40	NA	NA	NA	NA	0	0	0	0	0	0	0	0	0	0	0	1	0	1	0	0	0	0
Gordonia_effusa	Bacteria	Actinobacteria	Actinobacteria	Corynebacteriales	Gordoniaceae	Gordonia	effusa	2	201174	1760	85007	85026	2053	263908		IFM10200|DSM44810|JCM12130|NBRC100432	AB162799		NA	1.3	NA	NA	NA	NA	NA	NA	NA	NA	NA	NA	NA	0	0	0	0	0	0	0	0	0	0	0	0	0	0	0	0	0	0
Gordonia_otitidis	Bacteria	Actinobacteria	Actinobacteria	Corynebacteriales	Gordoniaceae	Gordonia	otitidis	2	201174	1760	85007	85026	2053	249058		IFM10032|CCUG52243|DSM44809|JCM12355|NBRC100426	AB122026		65.05	2.8	NA	NA	NA	NA	NA	NA	NA	NA	NA	NA	NA	0	0	0	0	0	0	0	0	0	0	0	0	0	0	0	0	0	0
Gordonia_polyisoprenivorans	Bacteria	Actinobacteria	Actinobacteria	Corynebacteriales	Gordoniaceae	Gordonia	polyisoprenivorans	2	201174	1760	85007	85026	2053	84595	Kd2	ATCC BAA-14| CIP106350| DSM44302|JCM10675|NBRC16320	Y18310		NA	NA	NA	NA	NA	NA	NA	NA	NA	NA	NA	NA	NA	0	0	0	0	0	0	0	0	0	0	0	1	0	1	0	0	0	0
Gordonia_sputi	Bacteria	Actinobacteria	Actinobacteria	Corynebacteriales	Gordoniaceae	Gordonia	sputi	2	201174	1760	85007	85026	2053	36823		ATCC29627|CCUG47138|CIP100849|DSM43896|IMET7569|JCM3228KCCA-0228|NBRC16049|NBRC100414	X80634		65.2	1.75	NA	NA	NA	NA	NA	28	37	NA	NA	NA	NA	0	0	0	0	0	0	0	0	0	0	0	0	0	1	1	0	0	0
Gordonia_westfalica	Bacteria	Actinobacteria	Actinobacteria	Corynebacteriales	Gordoniaceae	Gordonia	westfalica	2	201174	1760	85007	85026	2053	158898	Kb2	CCUG46924|DSM44215|JCM11757| NRRLB-24152	AJ312907		NA	NA	NA	NA	NA	NA	NA	NA	NA	NA	NA	NA	NA	0	0	0	0	0	0	0	0	0	0	0	1	0	1	0	0	0	0
Gordonibacter_pamelaeae	Bacteria	Actinobacteria	Coriobacteriia	Eggerthellales	Eggerthellaceae	Gordonibacter	pamelaeae	2	201174	84998	1643822	1643826	644652	471189	DSM19378	CCUG55131	AM886059		66.4	1.01	NA	NA	NA	NA	37	NA	NA	NA	NA	NA	3608022	0	0	0	0	0	0	0	0	0	0	0	1	0	0	0	0	0	0
Gottschalkia_acidurici	Bacteria	Firmicutes	Tissierellia	Tissierellales	Gottschalkiaceae	Gottschalkia	acidurici	2	1239	1737404	1737405	2042895	1505664	1556	ATCC7906	CIP104303|DSM604|NCCB46094	M59084		28.5	3.25	NA	7.85	6.5	8.1	NA	19	37	NA	NA	NA	NA	0	0	0	0	1	0	0	0	0	0	0	0	0	1	0	0	0	0
Gramella_forsetii	Bacteria	Bacteroidetes	Flavobacteriia	Flavobacteriales	Flavobacteriaceae	Gramella	forsetii	2	976	117743	200644	49546	292691	411153					36.6	2.85	NA	NA	NA	NA	NA	25	42	NA	NA	NA	NA	0	0	0	0	0	0	0	0	0	0	0	1	1	0	0	1	0	0
Granulibacter_bethesdensis	Bacteria	Proteobacteria	Alphaproteobacteria	Rhodospirillales	Acetobacteraceae	Granulibacter	bethesdensis	2	1224	28211	204441	433	364409	364410	CGDNIH1|ATCCBAA-1260|DSM17861			AY788950	59.1	NA	NA	5.75	5	7	36	NA	NA	NA	NA	NA	NA	0	0	0	0	0	0	0	0	0	0	0	1	0	1	0	0	0	0
Granulicatella_adiacens	Bacteria	Firmicutes	Bacilli	Lactobacillales	Carnobacteriaceae	Granulicatella	adiacens	2	1239	91061	186826	186828	117563	46124	ATCC49175	GaD|CCUG27637|CCUG27809|CIP103243|DSM9848|LMG14496|NCTC13000	D50540		37	NA	NA	NA	NA	NA	NA	NA	NA	NA	NA	NA	1947166	0	0	0	0	0	0	0	0	0	0	0	0	0	0	0	0	0	0
Granulicatella_elegans	Bacteria	Firmicutes	Bacilli	Lactobacillales	Carnobacteriaceae	Granulicatella	elegans	2	1239	91061	186826	186828	117563	137732	DSM11693	B1333|ATCC700633|CCUG38949|CIP105513	AF016390		NA	NA	NA	NA	NA	NA	NA	27	37	NA	NA	NA	1743361	0	0	0	0	0	0	0	0	0	0	0	0	0	0	0	0	0	0
Granulicella_mallensis	Bacteria	Acidobacteria	Acidobacteriia	Acidobacteriales	Acidobacteriaceae	Granulicella	mallensis	2	57723	204432	204433	204434	940557	940614	MP5ACTX8T	ATCC|BAA-1857||DSM23137	HQ687088	CP003130	57.8	0.95	NA	5	3.5	6.5	135.5	4	28	NA	NA	1.5	NA	0	0	0	0	0	0	0	0	0	0	0	1	0	0	1	1	1	1
Granulicella_tundricola	Bacteria	Acidobacteria	Acidobacteriia	Acidobacteriales	Acidobacteriaceae	Granulicella	tundricola	2	57723	204432	204433	204434	940557	940615	MP5ACTX9	ATCC|BAA-1859|DSM23138	HQ687089	CP002480	59.9	1.15	NA	5	3.5	6.5	22.5	4	28	NA	NA	1	NA	0	0	0	0	0	0	0	0	0	0	0	1	0	0	1	0	1	1
Haemophilus_aegyptius	Bacteria	Proteobacteria	Gammaproteobacteria	Pasteurellales	Pasteurellaceae	Haemophilus	aegyptius	2	1224	1236	135625	712	724	197575	180a	ATCC11116	M75044		39	2.5	NA	NA	NA	NA	36	22.5	55	NA	NA	NA	NA	0	0	0	0	0	0	0	0	0	0	0	1	1	1	0	1	0	0
Haemophilus_ducreyi	Bacteria	Proteobacteria	Gammaproteobacteria	Pasteurellales	Pasteurellaceae	Haemophilus	ducreyi	2	1224	1236	135625	712	724	730	CIP542	DSM8925	M63900|M75078		38	1.75	NA	NA	NA	NA	36	NA	NA	NA	NA	NA	NA	0	0	0	0	0	0	0	0	0	0	0	0	0	0	0	1	0	0
Haemophilus_haemolyticus	Bacteria	Proteobacteria	Gammaproteobacteria	Pasteurellales	Pasteurellaceae	Haemophilus	haemolyticus	2	1224	1236	135625	712	724	726	AQ/3273	NCTC10659	M75045.		39	NA	NA	NA	NA	NA	36	20	55	NA	NA	NA	NA	0	0	1	0	0	0	0	0	0	0	0	1	1	1	0	1	0	0
Haemophilus_influenzae	Bacteria	Proteobacteria	Gammaproteobacteria	Pasteurellales	Pasteurellaceae	Haemophilus	influenzae	2	1224	1236	135625	712	724	727	680 of Pittman	ATCC33391|NCTC8143	M35019		39	1.75	NA	NA	NA	NA	36	NA	NA	NA	NA	NA	1830138	1	0	0	0	0	0	0	0	0	0	0	1	1	1	0	1	0	0
Haemophilus_parahaemolyticus	Bacteria	Proteobacteria	Gammaproteobacteria	Pasteurellales	Pasteurellaceae	Haemophilus	parahaemolyticus	2	1224	1236	135625	712	724	735	536	NCTC8479	AJ295746		NA	NA	NA	NA	NA	NA	36	22.5	55	NA	NA	NA	NA	0	0	0	0	0	0	0	0	0	0	0	0	1	1	0	1	0	0
Haemophilus_parainfluenzae	Bacteria	Proteobacteria	Gammaproteobacteria	Pasteurellales	Pasteurellaceae	Haemophilus	parainfluenzae	2	1224	1236	135625	712	724	729	ATCC33392	NCTC7857	M75081		40.5	NA	NA	NA	NA	NA	36	NA	NA	NA	NA	NA	2148960	1	0	0	0	0	0	0	0	0	0	0	1	1	1	0	1	0	0
Haemophilus_paraphrohaemolyticus	Bacteria	Proteobacteria	Gammaproteobacteria	Pasteurellales	Pasteurellaceae	Haemophilus	paraphrohaemolyticus	2	1224	1236	135625	712	724	736	L1	NCTC10670	M75076		40.5	1.625	NA	NA	NA	NA	36	22.5	55	NA	NA	NA	NA	0	0	1	0	0	0	0	0	0	0	0	1	0	1	0	1	0	0
Haemophilus_paraphrophilus	Bacteria	Proteobacteria	Gammaproteobacteria	Pasteurellales	Pasteurellaceae	Aggregatibacter	paraphrophilus	2	1224	1236	135625	712	416916	732	Reece	ATCC29241|NCTC10557	M75042		NA	NA	NA	NA	NA	NA	NA	NA	NA	NA	NA	NA	NA	0	0	1	0	0	0	0	0	0	0	0	0	1	0	0	1	0	1
Haemophilus_parasuis	Bacteria	Proteobacteria	Gammaproteobacteria	Pasteurellales	Pasteurellaceae	Glaesserella	parasuis	2	1224	1236	135625	712	2094023	738	1374 of Shope	NCTC4557	M75065		41.5	NA	NA	NA	NA	NA	36	NA	NA	NA	NA	NA	2269156	0	0	1	0	0	0	0	0	0	0	0	1	0	0	0	1	0	0
Haemophilus_pittmaniae	Bacteria	Proteobacteria	Gammaproteobacteria	Pasteurellales	Pasteurellaceae	Haemophilus	pittmaniae	2	1224	1236	135625	712	724	249188	HK 85	CCUG48703|NCTC13334	AJ289631		NA	NA	NA	NA	NA	NA	NA	NA	NA	NA	NA	NA	NA	0	0	0	0	0	0	0	0	0	0	0	0	0	0	1	1	0	1
Haemophilus_segnis	Bacteria	Proteobacteria	Gammaproteobacteria	Pasteurellales	Pasteurellaceae	Aggregatibacter	segnis	2	1224	1236	135625	712	416916	739	HK316	ATCC33393|NCTC10977	M75043		43.5	NA	NA	NA	NA	NA	NA	NA	NA	NA	NA	NA	NA	0	0	0	0	0	0	0	0	0	0	0	0	0	0	0	1	0	1
Haemophilus_sputorum	Bacteria	Proteobacteria	Gammaproteobacteria	Pasteurellales	Pasteurellaceae	Haemophilus	sputorum	2	1224	1236	135625	712	724	1078480		DSM24472|CCUG13788|CCUG26672|CCUG47809|HK2154|HK2155|HK2156|PN188|PN198|A��-61|A��-67			NA	2.5	NA	NA	NA	NA	NA	NA	NA	NA	NA	NA	NA	1	0	1	0	0	0	0	0	0	0	0	0	1	1	0	0	0	1
Hafnia_alvei	Bacteria	Proteobacteria	Gammaproteobacteria	Enterobacterales	Hafniaceae	Hafnia	alvei	2	1224	1236	91347	1903412	568	569	ATCC13337|DSM30163|NCTC8106		M59155		NA	3	NA	NA	NA	NA	30	NA	NA	NA	NA	NA	NA	0	0	1	0	0	0	0	0	0	0	0	1	0	0	0	0	0	1
Hahella_chejuensis	Bacteria	Proteobacteria	Gammaproteobacteria	Oceanospirillales	Hahellaceae	Hahella	chejuensis	2	1224	1236	135619	224379	158481	158327	96CJ10356|KCTC2396|IMSNU11157		AF195410		55	5.3	NA	7	6	10	NA	NA	NA	2	1	8	NA	0	0	0	0	0	0	0	0	0	0	0	0	0	0	0	0	0	0
Halanaerobium_hydrogeniformans	Bacteria	Firmicutes	Clostridia	Halanaerobiales	Halanaerobiaceae	Halanaerobium	hydrogeniformans	2	1239	186801	53433	972	2330	656519				CP002304	NA	NA	NA	11	NA	NA	33	NA	NA	7	NA	NA	NA	0	0	0	0	0	0	0	0	0	0	0	0	0	0	0	0	0	0
Halanaerobium_praevalens	Bacteria	Firmicutes	Clostridia	Halanaerobiales	Halanaerobiaceae	Halanaerobium	praevalens	2	1239	186801	53433	972	2330	2331	DSM2228|GSL	ATCC33744	AB022034|M59123		27	2.3	NA	7.2	6	9	37	5	50	12.5	1.74	29.58	NA	0	0	0	0	0	0	0	0	0	0	0	0	0	0	0	0	0	0
Haliangium_ochraceum	Bacteria	Proteobacteria	Deltaproteobacteria	Myxococcales	Kofleriaceae	Haliangium	ochraceum	2	1224	28221	29	224464	162027	80816	JCM11303|���DSM14365				NA	5.5	NA	NA	NA	NA	NA	NA	NA	2	NA	6	NA	0	0	0	0	0	0	0	0	0	0	0	0	1	0	1	1	0	1
Haliscomenobacter_hydrossis	Bacteria	Bacteroidetes	Saprospiria	Saprospirales	Haliscomenobacteraceae	Haliscomenobacter	hydrossis	2	976	1937959	1936988	1937961	2349	2350	ATCC 27775	ATCC27775|DSM1100|LMG10767	M58790		49	4	NA	NA	NA	NA	26	8	30	NA	NA	NA	NA	0	0	0	0	0	0	0	0	0	0	0	0	0	0	0	0	0	0
Haloactinobacterium_album	Bacteria	Actinobacteria	Actinobacteria	Micrococcales	Ruaniaceae	Haloactinobacterium	album	2	201174	1760	85006	1331736	1331737	648782	YIM93306	DSM21368|KCTC19413|CCTCCAB208069	FJ969847		68.5	0.65	NA	7.5	6	10	37	10	40	8.5	2	16	NA	0	0	0	0	0	0	0	0	0	0	0	1	0	0	0	0	0	1
Halobacillus_halophilus	Bacteria	Firmicutes	Bacilli	Bacillales	Bacillaceae	Halobacillus	halophilus	2	1239	91061	1385	186817	45667	1570	NCIMB2269	3|ATCC35676|DSM2266	X62174		40.5	2.5	NA	7.5	NA	NA	34	NA	75	7.5	3	20	NA	0	0	0	0	0	0	0	0	0	0	0	1	1	0	0	0	0	0
Halobacteriovorax_marinus	Bacteria	Proteobacteria	Oligoflexia	Bacteriovoracales	Halobacteriovoraceae	Halobacteriovorax	marinus	2	1224	1553900	2024979	1652132	1652133	97084	SJ|ATCCBAA-682|DSM15412		AF084854		37.7	NA	NA	NA	NA	NA	27.5	NA	NA	NA	NA	NA	NA	0	0	0	0	0	0	0	0	0	0	0	0	0	0	0	0	0	0
Halobacteroides_halobius	Bacteria	Firmicutes	Clostridia	Halanaerobiales	Halobacteroidaceae	Halobacteroides	halobius	2	1239	186801	53433	53434	42417	42422	MD-1	ATCC35273|DSM5150	U32595|X89074		30.7	15	NA	NA	NA	NA	39.5	30	47	2.05	1.2	3.2	NA	0	0	0	0	0	0	0	0	0	0	0	0	0	0	0	0	0	0
Halomonas_elongata	Bacteria	Proteobacteria	Gammaproteobacteria	Oceanospirillales	Halomonadaceae	Halomonas	elongata	2	1224	1236	135619	28256	2745	2746	1H9	ATCC33173|DSM2581	M93355|X67023		60.5	1.75	NA	NA	5	9	NA	4	45	NA	NA	30	NA	0	0	0	0	0	0	0	0	0	0	0	1	1	1	0	0	0	0
Halorhodospira_halophila	Bacteria	Proteobacteria	Gammaproteobacteria	Chromatiales	Ectothiorhodospiraceae	Halorhodospira	halophila	2	1224	1236	135613	72276	85108	1053	SL1	BN9610|DSMZ244	M26630		68.4	5	NA	8.75	NA	NA	38.5	NA	NA	21.5	10	NA	NA	0	0	0	0	0	0	0	0	0	0	0	0	0	0	0	0	0	0
Halothermothrix_orenii	Bacteria	Firmicutes	Clostridia	Halanaerobiales	Halanaerobiaceae	Halothermothrix	orenii	2	1239	186801	53433	972	32636	31909	OCM544	H168|DSM9562	L22016		39.6	15	0.3	6.75	5.5	8.2	60	45	68	10	4	20	NA	0	0	0	0	0	0	0	0	0	0	0	0	0	0	0	0	0	0
Halothiobacillus_neapolitanus	Bacteria	Proteobacteria	Gammaproteobacteria	Chromatiales	Halothiobacillaceae	Halothiobacillus	neapolitanus	2	1224	1236	135613	255526	109262	927	ATCC23641	DSM15147|NCIB8539	AF173169		56	1.25	NA	6.7	4.5	8.5	30	8	39	NA	NA	0.86	NA	0	0	0	0	0	0	0	0	0	0	0	0	0	0	0	0	0	0
Helcococcus_kunzii	Bacteria	Firmicutes	Tissierellia	Tissierellales	Peptoniphilaceae	Helcococcus	kunzii	2	1239	1737404	1737405	1570339	31983	40091		NCFB2900	X69837		30	NA	NA	NA	NA	NA	NA	NA	NA	NA	NA	NA	NA	0	0	0	0	0	0	0	0	0	0	0	0	0	0	0	0	0	0
Helicobacter_acinonychis	Bacteria	Proteobacteria	Epsilonproteobacteria	Campylobacterales	Helicobacteraceae	Helicobacter	acinonychis	2	1224	29547	213849	72293	209	212	90-119	ATCC51101|CCUG29263	M88148		29.9	1.75	NA	NA	NA	NA	NA	NA	37	NA	NA	NA	NA	0	0	0	0	0	0	0	0	0	0	0	1	1	1	0	1	0	0
Helicobacter_bilis	Bacteria	Proteobacteria	Epsilonproteobacteria	Campylobacterales	Helicobacteraceae	Helicobacter	bilis	2	1224	29547	213849	72293	209	37372	Hb-1	ATCC51630	U18766		NA	4.5	NA	NA	NA	NA	NA	37	42	NA	NA	NA	NA	0	0	1	0	0	0	0	0	0	0	0	1	1	1	0	0	0	0
Helicobacter_bizzozeronii	Bacteria	Proteobacteria	Epsilonproteobacteria	Campylobacterales	Helicobacteraceae	Helicobacter	bizzozeronii	2	1224	29547	213849	72293	209	56877	Storkis	CCUG35545	Y09404		NA	7.5	NA	NA	NA	NA	NA	37	42	NA	NA	NA	NA	0	0	0	0	0	0	0	0	0	0	0	1	1	1	0	1	0	0
Helicobacter_canadensis	Bacteria	Proteobacteria	Epsilonproteobacteria	Campylobacterales	Helicobacteraceae	Helicobacter	canadensis	2	1224	29547	213849	72293	209	123841	NLEP-16143	MIT98-5491|ATCC700968	AF262037		NA	2.75	NA	NA	NA	NA	NA	37	42	NA	NA	NA	NA	0	0	0	0	0	0	0	0	0	0	0	1	1	0	0	0	0	0
Helicobacter_canis	Bacteria	Proteobacteria	Epsilonproteobacteria	Campylobacterales	Helicobacteraceae	Helicobacter	canis	2	1224	29547	213849	72293	209	29419	NCTC12739	ATCC51401	L13464		48.4	4	NA	NA	NA	NA	NA	37	42	NA	NA	NA	NA	0	0	0	0	0	0	0	0	0	0	0	0	1	0	0	1	0	0
Helicobacter_cetorum	Bacteria	Proteobacteria	Epsilonproteobacteria	Campylobacterales	Helicobacteraceae	Helicobacter	cetorum	2	1224	29547	213849	72293	209	138563	MIT995656	ATCCBAA-540|ATCCBAA-429			NA	4	NA	NA	NA	NA	NA	37	42	NA	NA	NA	NA	0	0	0	0	0	0	0	0	0	0	0	1	1	1	0	0	0	0
Helicobacter_cinaedi	Bacteria	Proteobacteria	Epsilonproteobacteria	Campylobacterales	Helicobacteraceae	Helicobacter	cinaedi	2	1224	29547	213849	72293	209	213	ATCC35683	ATCC35683|CCUG18818|DSM5359	M88150		37.5	3.25	NA	NA	NA	NA	37	NA	NA	NA	NA	NA	NA	0	0	0	0	0	0	0	0	0	0	0	1	0	0	0	0	0	0
Helicobacter_felis	Bacteria	Proteobacteria	Epsilonproteobacteria	Campylobacterales	Helicobacteraceae	Helicobacter	felis	2	1224	29547	213849	72293	209	214	CS1	ATCC49179	M57398		42.5	6.25	NA	NA	NA	NA	37	37	42	NA	NA	NA	NA	0	0	0	0	0	0	0	0	0	0	0	1	1	1	0	1	0	0
Helicobacter_fennelliae	Bacteria	Proteobacteria	Epsilonproteobacteria	Campylobacterales	Helicobacteraceae	Helicobacter	fennelliae	2	1224	29547	213849	72293	209	215	231	ATCC35684|CCUG18820|DSM7491	M88154		37.5	3.25	NA	NA	NA	NA	NA	37	42	NA	NA	NA	NA	0	0	0	0	0	0	0	0	0	0	0	1	1	0	0	1	0	0
Helicobacter_hepaticus	Bacteria	Proteobacteria	Epsilonproteobacteria	Campylobacterales	Helicobacteraceae	Helicobacter	hepaticus	2	1224	29547	213849	72293	209	32025	FoxHh-2	ATCC51448|ATCC51450|ATCC51449	U07574		NA	3.25	NA	NA	NA	NA	NA	37	NA	NA	NA	1.5	NA	0	0	0	0	0	0	0	0	0	0	0	1	1	1	0	0	0	0
Helicobacter_macacae	Bacteria	Proteobacteria	Epsilonproteobacteria	Campylobacterales	Helicobacteraceae	Helicobacter	macacae	2	1224	29547	213849	72293	209	398626	MIT99-5501		AF333338		NA	2.5	NA	NA	NA	NA	42	37	42	NA	NA	NA	NA	0	0	0	0	0	0	0	0	0	0	0	1	1	0	0	0	0	0
Helicobacter_mustelae	Bacteria	Proteobacteria	Epsilonproteobacteria	Campylobacterales	Helicobacteraceae	Helicobacter	mustelae	2	1224	29547	213849	72293	209	217	R85-13-6	ATCC43772|CCUG25715|NCTC12198	M35048		38.5	4	NA	NA	NA	NA	NA	37	42	NA	NA	NA	NA	0	0	0	0	0	0	0	0	0	0	0	1	1	1	0	1	0	0
Helicobacter_pullorum	Bacteria	Proteobacteria	Epsilonproteobacteria	Campylobacterales	Helicobacteraceae	Helicobacter	pullorum	2	1224	29547	213849	72293	209	35818	NCTC12824		L36141		34.5	3.5	NA	NA	NA	NA	NA	37	42	NA	0.344	0.86	NA	0	0	1	0	0	0	0	0	0	0	0	1	1	0	0	0	0	0
Helicobacter_pylori	Bacteria	Proteobacteria	Epsilonproteobacteria	Campylobacterales	Helicobacteraceae	Helicobacter	pylori	2	1224	29547	213849	72293	209	210	ATCC43504	ATCC43504|DSM4867|JCM7653|LMG7539|NCTC11637	Z25741|M88157|U01330	AE0005111	24	3.75	NA	NA	NA	NA	NA	30	37	NA	NA	NA	1667867	0	0	0	0	0	0	0	0	0	0	0	1	1	1	0	1	0	0
Helicobacter_typhlonius	Bacteria	Proteobacteria	Epsilonproteobacteria	Campylobacterales	Helicobacteraceae	Helicobacter	typhlonius	2	1224	29547	213849	72293	209	76936	MIT97-6810	ATCCBAA-367	AF127912		NA	2.5	NA	NA	NA	NA	NA	37	42	NA	NA	NA	NA	0	0	0	0	0	0	0	0	0	0	0	1	1	0	0	0	0	0
Helicobacter_winghamensis	Bacteria	Proteobacteria	Epsilonproteobacteria	Campylobacterales	Helicobacteraceae	Helicobacter	winghamensis	2	1224	29547	213849	72293	209	157268	NLEP97-1090		AF246984		NA	2	NA	NA	NA	NA	37	NA	NA	NA	NA	NA	NA	0	0	0	0	0	0	0	0	0	0	0	0	1	0	0	0	0	0
Heliobacterium_modesticaldum	Bacteria	Firmicutes	Clostridia	Clostridiales	Heliobacteriaceae	Heliobacterium	modesticaldum	2	1239	186801	186802	31984	2697	35701		Ice1|ATCC51547|DSM9504	AB100836|U14559		NA	5.75	NA	6.5	6	7	52	30	56	NA	NA	NA	NA	0	0	0	0	0	0	0	0	0	0	0	0	0	0	0	0	0	0
Herbaspirillum_seropedicae	Bacteria	Proteobacteria	Betaproteobacteria	Burkholderiales	Oxalobacteraceae	Herbaspirillum	seropedicae	2	1224	28216	80840	75682	963	964	API 50CH	Z67|ATCC35892|LMG 6513			64.5	3.25	NA	NA	5.3	8	34	22	38	NA	NA	NA	5509723	0	0	0	0	0	0	0	0	0	0	0	1	1	1	0	0	0	0
Herminiimonas_arsenicoxydans	Bacteria	Proteobacteria	Betaproteobacteria	Burkholderiales	Oxalobacteraceae	Herminiimonas	arsenicoxydans	2	1224	28216	80840	75682	303379	204773	ULPAs1	CCM7303|DSM17148|LMG22961	AY728038		54.3	1.5	NA	7.85	NA	NA	25	4	30	NA	NA	NA	NA	0	0	0	0	0	0	0	0	0	0	0	1	1	0	0	0	0	0
Herpetosiphon_aurantiacus	Bacteria	Chloroflexi	Chloroflexia	Herpetosiphonales	Herpetosiphonaceae	Herpetosiphon	aurantiacus	2	200795	32061	189772	189773	64	65		ATCC114-95|ATCC00-49|ATCC300-59			49	7.5	NA	NA	NA	NA	NA	NA	NA	NA	NA	NA	NA	0	0	0	0	0	0	0	0	0	0	0	1	0	0	0	0	0	0
Hippea_maritima	Bacteria	Proteobacteria	Deltaproteobacteria	Desulfurellales	Desulfurellaceae	Hippea	maritima	2	1224	28221	213113	117942	84404	84405	MH2	DSM10411	Y18292		40	2	NA	6	5.7	6.5	53	40	65	2.5	NA	NA	NA	0	0	1	0	0	0	0	0	0	0	0	0	0	0	0	0	0	0
Hirschia_baltica	Bacteria	Proteobacteria	Alphaproteobacteria	Rhodobacterales	Hyphomonadaceae	Hirschia	baltica	2	1224	28211	204455	69657	2723	2724	IFAM 1418	ATCC49814|DSM5838	X52909		NA	3.25	NA	NA	NA	NA	25	NA	NA	NA	NA	NA	NA	0	0	0	0	1	0	0	0	0	0	0	0	0	0	0	0	0	0
Histophilus_somni	Bacteria	Proteobacteria	Gammaproteobacteria	Pasteurellales	Pasteurellaceae	Histophilus	somni	2	1224	1236	135625	712	214906	731	8025	ATCC43625|CCUG36157	AF549387		37.5	NA	NA	NA	NA	NA	NA	NA	NA	NA	NA	NA	2263857	1	0	0	0	0	0	0	0	0	0	0	0	1	0	0	1	0	0
Holdemania_filiformis	Bacteria	Firmicutes	Erysipelotrichia	Erysipelotrichales	Erysipelotrichaceae	Holdemania	filiformis	2	1239	526524	526525	128827	61170	61171	VPI J1-31��-1, ATCC 51649, DSM 12042		Y11466		38	NA	NA	6	NA	NA	NA	NA	NA	NA	NA	NA	NA	0	0	0	0	0	0	0	0	0	0	0	0	0	0	0	0	0	0
Hydrogenobacter_thermophilus	Bacteria	Aquificae	Aquificae	Aquificales	Aquificaceae	Hydrogenobacter	thermophilus	2	200783	187857	32069	64898	939	940	TK-6	DSMZ6534|IAM12695	Z30214		43.7	2.5	NA	NA	NA	NA	72.5	NA	NA	NA	NA	NA	NA	0	0	0	0	0	0	0	0	0	0	0	0	0	0	0	0	0	0
Hymenobacter_swuensis	Bacteria	Bacteroidetes	Cytophagia	Cytophagales	Hymenobacteraceae	Hymenobacter	swuensis	2	976	768503	768507	1853232	89966	1446467	DY53	DY53|DY43|KCTC32018|JCM18582|KCTC32010	JX308618|KF255579		59.5	1.5	NA	NA	6	9	30	4	30	NA	NA	NA	NA	0	0	0	0	0	0	0	0	0	0	0	1	1	0	1	1	0	0
Hyphomicrobium_denitrificans	Bacteria	Proteobacteria	Alphaproteobacteria	Rhizobiales	Hyphomicrobiaceae	Hyphomicrobium	denitrificans	2	1224	28211	356	45401	81	53399	Attwood and Harder strain X,	DSM1869|NCIB11706|TK0145	Y14308		60.4	2	NA	7	NA	NA	30	NA	NA	NA	NA	3	NA	0	0	0	0	0	0	0	0	0	0	0	1	1	1	0	0	0	0
Hyphomicrobium_nitrativorans	Bacteria	Proteobacteria	Alphaproteobacteria	Rhizobiales	Hyphomicrobiaceae	Hyphomicrobium	nitrativorans	2	1224	28211	356	45401	81	1427356	NL23	ATCCBAA-2476T5|LMG 27277			63.8	1.75	NA	8	7	9.5	32.5	15	35	0.25	NA	1	NA	0	0	0	0	0	0	0	0	0	0	0	1	1	0	0	0	0	0
Hyphomonas_neptunium	Bacteria	Proteobacteria	Alphaproteobacteria	Rhodobacterales	Hyphomonadaceae	Hyphomonas	neptunium	2	1224	28211	204455	69657	85	81032	LE670	SCH1325|IFAM1325|ATCC33879	AF082797		59	2	NA	8	6	9.5	33.5	4	40	3.75	1	7.5	NA	1	0	1	0	1	0	0	0	0	0	0	1	1	0	0	0	0	0
Idiomarina_loihiensis	Bacteria	Proteobacteria	Gammaproteobacteria	Alteromonadales	Idiomarinaceae	Idiomarina	loihiensis	2	1224	1236	135622	267893	135575	135577	L2-TR	ATCCBAA-735|DSM15497	AF288370		47.4	1.25	NA	NA	NA	NA	NA	4	46	8.75	0.5	20	NA	0	0	0	0	0	0	0	0	0	0	0	0	0	0	1	1	0	0
Ignavibacterium_album	Bacteria	Ignavibacteriae	Ignavibacteria	Ignavibacteriales	Ignavibacteriaceae	Ignavibacterium	album	2	1134404	795747	795748	795749	795750	591197	Mat9-16	NBRC101810T5 l DSM19864	AB478415	AB23425	33.5	1	NA	7.25	6	8	45	30	55	1	NA	3	NA	0	0	0	0	0	0	0	0	0	0	0	0	0	0	0	0	0	0
Ignavigranum_ruoffiae	Bacteria	Firmicutes	Bacilli	Lactobacillales	Aerococcaceae	Ignavigranum	ruoffiae	2	1239	91061	186826	186827	89092	89093	1607-97	CCUG3765|ATCC700630|CIP105896	Y16426		40	NA	NA	NA	NA	5	45	NA	NA	NA	NA	NA	NA	0	0	0	0	0	0	0	0	0	0	0	0	0	0	0	0	0	0
Ilumatobacter_coccineus	Bacteria	Actinobacteria	Acidimicrobiia	Acidimicrobiales	Ilumatobacteraceae	Ilumatobacter	coccineus	2	201174	84992	84993	2448023	682522	467094	YM16-304	NBRC103263|KCTC29153	AB360346	AP012057	67	1.4	NA	NA	6	8	NA	12	36	NA	NA	NA	NA	0	0	0	0	0	0	0	0	0	0	0	0	0	0	1	1	0	0
Ilyobacter_polytropus	Bacteria	Fusobacteria	Fusobacteriia	Fusobacteriales	Fusobacteriaceae	Ilyobacter	polytropus	2	32066	203490	203491	203492	167639	167642	CuHbul	DSM2926|ATCC51220	AJ307981		32.2	2.25	NA	NA	NA	NA	NA	NA	NA	NA	NA	NA	NA	0	0	0	0	0	0	0	0	0	0	0	0	0	0	0	0	0	0
Intrasporangium	Bacteria	Actinobacteria	Actinobacteria	Micrococcales	Intrasporangiaceae	Intrasporangium		2	201174	1760	85006	85021	53357		X	X	X	X	68	0.8	NA	NA	NA	NA	NA	28	37	NA	NA	NA	NA	0	0	0	0	0	0	0	0	0	0	0	0	0	0	0	0	0	0
Intrasporangium_calvum	Bacteria	Actinobacteria	Actinobacteria	Micrococcales	Intrasporangiaceae	Intrasporangium	calvum	2	201174	1760	85006	85021	53357	53358	KIP-7	ATCC23552|DSM43043|JCM3097|NBRC12989|NRRLB-3866|VKMAc-701	AJ566282|D85486.		68	0.8	NA	NA	NA	NA	37	10	42	NA	NA	NA	NA	0	0	0	0	0	0	0	0	0	0	0	0	0	0	0	0	0	0
Isoptericola_variabilis	Bacteria	Actinobacteria	Actinobacteria	Micrococcales	Promicromonosporaceae	Isoptericola	variabilis	2	201174	1760	85006	85017	254250	139208	MX5	DSM10177T|ATCCBAA-303T	AJ298873		NA	0.4	NA	NA	NA	NA	NA	28	42	NA	NA	10	NA	0	0	0	0	0	0	0	0	0	0	0	1	0	1	0	1	1	0
Isosphaera_pallida	Bacteria	Planctomycetes	Planctomycetia	Isosphaerales	Isosphaeraceae	Isosphaera	pallida	2	203682	203683	2691356	1763524	127	128	IS1B|ATCC43644|DSM9630		X64372|AJ231195		62.2	NA	NA	NA	NA	NA	NA	NA	NA	NA	NA	NA	NA	0	0	0	0	0	0	0	0	0	0	0	0	0	0	0	0	0	0
Johnsonella_ignava	Bacteria	Firmicutes	Clostridia	Clostridiales	Lachnospiraceae	Johnsonella	ignava	2	1239	186801	186802	186803	43994	43995	ATCC51276	VPID94B-12	X87152		32	5.05	NA	NA	NA	NA	NA	NA	NA	NA	NA	NA	NA	0	0	0	0	0	0	0	0	0	0	0	0	0	0	0	0	0	0
Jonesia_denitrificans	Bacteria	Actinobacteria	Actinobacteria	Micrococcales	Jonesiaceae	Jonesia	denitrificans	2	201174	1760	85006	85022	43673	43674	ATCC14870	CCUG15532|CIP55.34|DSM20603|NBRC15587|JCM11481=NCTC10816	X78420|X83811		57	2.5	NA	NA	NA	NA	30	10	40	NA	5	10	NA	0	0	0	0	0	0	0	0	0	0	0	1	0	0	0	0	0	0
Jonquetella_anthropi	Bacteria	Synergistetes	Synergistia	Synergistales	Synergistaceae	Jonquetella	anthropi	2	508458	649775	649776	649777	428711	428712	ADV 126	AIP136.05|CIP109408|CCUG53819			59.4	1.55	NA	NA	NA	NA	37	NA	42	NA	NA	NA	1675934	0	0	0	0	0	0	0	0	0	0	0	0	0	0	0	0	0	0
Kangiella_koreensis	Bacteria	Proteobacteria	Gammaproteobacteria	Oceanospirillales	Kangiellaceae	Kangiella	koreensis	2	1224	1236	135619	1920240	261963	261964	SW-125	KCTC12182|DSM16069	AY520560		44	3	NA	7.5	5.5	NA	33.5	4	43	2.5	2	12	NA	0	0	0	0	0	0	0	0	0	0	0	0	0	0	0	1	0	0
Ketogulonicigenium_vulgare	Bacteria	Proteobacteria	Alphaproteobacteria	Rhodobacterales	Rhodobacteraceae	Ketogulonicigenium	vulgare	2	1224	28211	204455	31989	92944	92945	DSM 4025			AF136846���AF136850	NA	1.05	NA	8	NA	NA	28	NA	NA	1	NA	4	NA	0	0	0	0	0	0	0	0	0	0	0	1	1	0	0	0	0	0
Kineococcus_radiotolerans	Bacteria	Actinobacteria	Actinobacteria	Kineosporiales	Kineosporiaceae	Kineococcus	radiotolerans	2	201174	1760	622452	83778	33981	131568	SRS30216	ATCCBAA|149T|DSM14245T	AF247813		74.2	1.25	NA	NA	NA	NA	NA	NA	NA	NA	NA	NA	NA	0	0	0	0	0	0	0	0	0	0	0	0	0	0	0	0	0	0
Kinetoplastibacterium_blastocrithidii	Bacteria	Proteobacteria	Betaproteobacteria			Candidatus Kinetoplastibacterium	blastocrithidii	2	1224	28216			33055	233181					NA	1.8	NA	NA	NA	NA	NA	NA	NA	NA	NA	NA	NA	0	0	0	0	0	0	0	0	0	0	0	0	0	0	0	0	0	0
Kinetoplastibacterium_crithidii	Bacteria	Proteobacteria	Betaproteobacteria			Candidatus Kinetoplastibacterium	crithidii	2	1224	28216			33055	33056			L29264		NA	NA	NA	NA	NA	NA	NA	NA	NA	NA	NA	NA	NA	0	0	0	0	0	0	0	0	0	0	0	0	0	0	0	0	0	0
Kingella_denitrificans	Bacteria	Proteobacteria	Betaproteobacteria	Neisseriales	Neisseriaceae	Kingella	denitrificans	2	1224	28216	206351	481	32257	502	NCTC 10995	ATCC33394|DSM10202	M22516		NA	2	NA	NA	NA	NA	35	22	37	4	NA	NA	2220455	0	0	0	0	0	0	0	0	0	0	0	0	1	0	0	0	0	0
Kingella_kingae	Bacteria	Proteobacteria	Betaproteobacteria	Neisseriales	Neisseriaceae	Kingella	kingae	2	1224	28216	206351	481	32257	504	ATCC 23330	NCTC10529	M22516		NA	2	NA	NA	NA	NA	35	20	45	NA	NA	NA	NA	0	0	0	0	0	0	0	0	0	0	0	0	1	0	0	0	0	0
Kingella_oralis	Bacteria	Proteobacteria	Betaproteobacteria	Neisseriales	Neisseriaceae	Kingella	oralis	2	1224	28216	206351	481	32257	505	ATCC51147	CCUG30450	L06164		57	2	NA	NA	NA	NA	35	22	37	NA	NA	NA	2406675	0	0	1	0	0	0	0	0	0	0	0	0	1	0	0	0	0	0
Kitasatospora_setae	Bacteria	Actinobacteria	Actinobacteria	Streptomycetales	Streptomycetaceae	Kitasatospora	setae	2	201174	1760	85011	2062	2063	2066	KM-6054	ATCC33774|DSM43861|NBRC14216|JCM3304|NRRLB-16185|VKMAc-900	M55220		73.1	NA	NA	NA	5.5	9	NA	15	37	NA	NA	1.5	NA	0	0	0	0	0	0	0	0	0	0	0	0	0	0	0	0	0	0
Klebsiella_mobilis	Bacteria	Proteobacteria	Gammaproteobacteria	Enterobacterales	Enterobacteriaceae	Klebsiella	mobilis	2	1224	1236	91347	543	570	548	ATCC13048	CIP60.86|DSM30053|JCM1235|LMG2094	AB004748		55.5	3.3	NA	NA	NA	NA	NA	5	41	NA	NA	NA	NA	0	0	0	0	0	0	0	0	0	0	0	0	0	0	0	0	0	0
Klebsiella_oxytoca	Bacteria	Proteobacteria	Gammaproteobacteria	Enterobacterales	Enterobacteriaceae	Klebsiella	oxytoca	2	1224	1236	91347	543	570	571	ATCC13182	CIP103434|JCM1665|LMG3055	Y17655|AB004754|AF129440		56.5	3.3	NA	NA	NA	NA	NA	41	44.5	NA	NA	NA	NA	1	0	0	0	0	0	0	0	0	0	0	0	0	1	0	0	0	1
Klebsiella_pneumoniae	Bacteria	Proteobacteria	Gammaproteobacteria	Enterobacterales	Enterobacteriaceae	Klebsiella	pneumoniae	2	1224	1236	91347	543	570	573	ATCC13883	CIP82.9|DSM30104|JCM1662	X87276|Y17656|AB004753|AF130981		57	3.3	NA	NA	NA	NA	NA	41	NA	NA	NA	NA	5682322	0	0	0	0	0	0	0	0	0	0	0	0	0	1	0	0	0	1
Klebsiella_terrigena	Bacteria	Proteobacteria	Gammaproteobacteria	Enterobacterales	Enterobacteriaceae	Raoultella	terrigena	2	1224	1236	91347	543	160674	577	CIP80-07				NA	3.3	NA	NA	NA	NA	NA	4	37	NA	NA	NA	NA	0	0	0	0	0	0	0	0	0	0	0	0	0	1	0	0	0	1
Klebsiella_variicola	Bacteria	Proteobacteria	Gammaproteobacteria	Enterobacterales	Enterobacteriaceae	Klebsiella	variicola	2	1224	1236	91347	543	570	244366	F2R9	ATCCBAA-830|CFNE2004			NA	3.3	NA	NA	5.6	7	NA	NA	37	NA	NA	NA	6154128	0	0	0	0	0	0	0	0	0	0	0	0	0	0	0	0	0	1
Kluyvera_ascorbata	Bacteria	Proteobacteria	Gammaproteobacteria	Enterobacterales	Enterobacteriaceae	Kluyvera	ascorbata	2	1224	1236	91347	543	579	51288	ATCC 33433	CDC0648-74	AF176560		NA	2.5	NA	NA	NA	NA	NA	NA	NA	NA	NA	NA	NA	1	0	0	0	0	0	0	0	0	0	0	1	0	0	0	0	0	0
Kluyvera_cochleae	Bacteria	Proteobacteria	Gammaproteobacteria	Enterobacterales	Enterobacteriaceae	Kluyvera	cochleae	2	1224	1236	91347	543	579	61648		ATCC|51609|DSM|9406			NA	NA	NA	NA	NA	NA	36	NA	NA	NA	NA	NA	NA	0	0	0	0	0	0	0	0	0	0	0	0	0	0	0	0	0	0
Kluyvera_cryocrescens	Bacteria	Proteobacteria	Gammaproteobacteria	Enterobacterales	Enterobacteriaceae	Kluyvera	cryocrescens	2	1224	1236	91347	543	579	580		ATCC|33435|CDC|2065|78			55.1	NA	NA	NA	NA	NA	NA	NA	NA	NA	NA	NA	NA	1	0	0	0	0	0	0	0	0	0	0	1	0	0	0	0	0	0
Kluyvera_georgiana	Bacteria	Proteobacteria	Gammaproteobacteria	Enterobacterales	Enterobacteriaceae	Kluyvera	georgiana	2	1224	1236	91347	543	579	73098		ATCC|51603|DSM|9409			NA	NA	NA	NA	NA	NA	NA	NA	NA	NA	NA	NA	NA	1	0	0	0	0	0	0	0	0	0	0	0	0	0	0	0	0	0
Kocuria_kristinae	Bacteria	Actinobacteria	Actinobacteria	Micrococcales	Micrococcaceae	Rothia	kristinae	2	201174	1760	85006	1268	32207	37923	DSM 20032	ATCC27570|CCM2690|CCUG33026|CIP81.69|IEGM390|NBRC15354|JCM7237|LMG14215|NCTC11038|NRRLB-14835|VKMB-1811	X80749		67	NA	NA	NA	NA	NA	31	NA	NA	10	5	15	NA	0	0	0	0	0	0	0	0	0	0	0	1	1	0	0	0	0	0
Kocuria_rhizophila	Bacteria	Actinobacteria	Actinobacteria	Micrococcales	Micrococcaceae	Kocuria	rhizophila	2	201174	1760	85006	1268	57493	72000	DSM11926	ATCCBAA-50|CIP105972|NBRC16319|JCM11653|DSM 11926	Y16264	none	70	1.25	NA	6.6	5.7	7.5	28	10	40	10	NA	15	2697540	0	0	1	0	0	0	0	0	0	0	0	1	0	0	0	0	0	0
Kocuria_rosea	Bacteria	Actinobacteria	Actinobacteria	Micrococcales	Micrococcaceae	Kocuria	rosea	2	201174	1760	85006	1268	57493	1275	DSM 20447	ATCC186|CCM679|CCUG4312|CIP71.15|IEGM394|NBRC3768|JCM11614|LMG14224|NCTC7523|NRRLB-2977|VKMB-1823	X87756		NA	NA	NA	NA	NA	NA	31	NA	NA	NA	5	7.5	NA	0	0	0	0	0	0	0	0	0	0	0	1	0	0	0	0	0	0
Kocuria_varians	Bacteria	Actinobacteria	Actinobacteria	Micrococcales	Micrococcaceae	Kocuria	varians	2	201174	1760	85006	1268	57493	1272	DSM 20033	CCM884|ATCC15306|CCUG35392|CIP81.73|HAMBI40|HAMBI1951|IEGM400|NBRC15358|JCM7238|LMG14231|NCTC7564|VKMB-1827	X87754		NA	NA	NA	NA	4.3	5.9	29.5	NA	NA	NA	5	10	NA	0	0	0	0	0	0	0	0	0	0	0	0	0	1	0	0	0	0
Komagataeibacter_europaeus	Bacteria	Proteobacteria	Alphaproteobacteria	Rhodospirillales	Acetobacteraceae	Komagataeibacter	europaeus	2	1224	28211	204441	433	1434011	33995	DSM6160	JCM16935T|BCC36446T			56.75	2	NA	NA	NA	NA	NA	NA	NA	NA	NA	NA	NA	0	0	0	0	0	0	0	0	0	0	0	0	0	0	0	0	0	0
Komagataeibacter_medellinensis	Bacteria	Proteobacteria	Alphaproteobacteria	Rhodospirillales	Acetobacteraceae	Komagataeibacter	medellinensis	2	1224	28211	204441	433	1434011	1177712	LMG 1693	NBRC3288|Kondo51	JX013852		NA	NA	NA	NA	NA	NA	NA	NA	NA	NA	NA	NA	NA	0	0	0	0	0	0	0	0	0	0	0	0	0	0	0	0	0	0
Komagataeibacter_xylinus	Bacteria	Proteobacteria	Alphaproteobacteria	Rhodospirillales	Acetobacteraceae	Komagataeibacter	xylinus	2	1224	28211	204441	433	1434011	28448	NCIMB11664	NBRC15237|JCM7644|BCC49175|DSM6513|LMG1515|NCIMB11664	X75619	X89812	61.3	2	NA	4.25	NA	NA	30	NA	NA	NA	NA	NA	NA	0	0	0	0	0	0	0	0	0	0	0	1	0	0	0	0	0	0
Kosmotoga_olearia	Bacteria	Thermotogae	Thermotogae	Kosmotogales	Kosmotogaceae	Kosmotoga	olearia	2	200918	188708	1643946	1643948	651456	651457	TBF 19.5.1	DSM21960|ATCCBAA-1733			42.5	1	NA	6.8	5.5	8	65	20	80	2.75	NA	NA	NA	0	0	0	0	0	0	0	0	0	0	0	0	0	0	0	0	0	0
Kribbella_flavida	Bacteria	Actinobacteria	Actinobacteria	Propionibacteriales	Nocardioidaceae	Kribbella	flavida	2	201174	1760	85009	85015	182639	182640	IFO14399	DSM17836|KACC20248|KCTC9580|NBRC14399|JCM10339	AY253863|AF005017	NC_013729	70	NA	NA	NA	5	9	27.5	12	40	NA	NA	3	NA	0	0	0	0	0	0	0	0	0	0	0	1	1	1	0	0	0	0
Kyrpidia_tusciae	Bacteria	Firmicutes	Bacilli	Bacillales	Alicyclobacillaceae	Kyrpidia	tusciae	2	1239	91061	1385	186823	1129704	33943	T2T	DSM2912|NBRC15312			59.11	4.5	NA	4.5	NA	NA	55	47	65	NA	NA	NA	NA	0	0	0	0	0	0	0	0	0	0	0	1	1	0	0	0	0	0
Kytococcus_sedentarius	Bacteria	Actinobacteria	Actinobacteria	Micrococcales	Dermacoccaceae	Kytococcus	sedentarius	2	201174	1760	85006	145357	57499	1276	541	ATCC14392|CCM314|CCUG33030|CIP81.72|DSM20547|NBRC15357|JCM11482|LMG14228|NCTC11040|VKMB-1316	X87755		68.5	0.95	NA	NA	7.2	7.4	30	28	36	10	NA	10	NA	0	0	0	0	0	0	0	0	0	0	0	1	0	0	0	0	0	0
Laceyella_putida	Bacteria	Firmicutes	Bacilli	Bacillales	Thermoactinomycetaceae	Laceyella	putida	2	1239	91061	1385	186824	292635	110101		NCIMB12324|ATCC49853|KCTC3666|DSM44608	AF138736|AJ251776		49	NA	NA	NA	30	55	51.5	36	58	NA	NA	1	NA	0	0	0	0	0	0	0	0	0	0	0	0	0	0	0	0	0	0
Lachnoanaerobaculum_orale	Bacteria	Firmicutes	Clostridia	Clostridiales	Lachnospiraceae	Lachnoanaerobaculum	orale	2	1239	186801	186802	186803	1164882	979627	N1	CCUG60305|DSM24553	HQ877677	X	38	2	NA	NA	6.5	7	37	NA	NA	NA	NA	NA	NA	1	0	1	0	1	0	0	0	0	0	0	0	0	1	0	0	1	1
Lachnoanaerobaculum_saburreum	Bacteria	Firmicutes	Clostridia	Clostridiales	Lachnospiraceae	Lachnoanaerobaculum	saburreum	2	1239	186801	186802	186803	1164882	467210	Eubacterium saburreum	CCUG28089	X	X	NA	NA	NA	NA	NA	NA	NA	NA	NA	NA	NA	NA	NA	0	0	0	0	0	0	0	0	0	0	0	0	0	0	0	0	0	0
Lachnoanaerobaculum_umeaense	Bacteria	Firmicutes	Clostridia	Clostridiales	Lachnospiraceae	Lachnoanaerobaculum	umeaense	2	1239	186801	186802	186803	1164882	617123	CD3:22	CCUG58757|DSM23576	FJ796700		35	2	NA	NA	6.5	7	37	NA	NA	NA	NA	NA	NA	0	0	1	0	1	0	0	0	0	0	0	0	0	0	0	0	1	1
Lachnoclostridium_phytofermentans	Bacteria	Firmicutes	Clostridia	Clostridiales	Lachnospiraceae	Lachnoclostridium	phytofermentans	2	1239	186801	186802	186803	1506553	66219	ISDgT	ATCC700394T|DSM18823	AF020431		35.9	9	0.65	8.25	6	9	37	15	42	NA	NA	NA	NA	0	0	0	0	0	0	0	0	0	0	0	0	0	0	0	0	0	0
Lactobacillus_curvatus	Bacteria	Firmicutes	Bacilli	Lactobacillales	Lactobacillaceae	Lactobacillus	curvatus	2	1239	91061	186826	33958	1578	28038	DSM	CCUG30669|CIP102992|DSM20019|NBRC15884|JCM1096|LMG9198|LMG13553|NRRLB-4562|ATCC25601	AJ621550|AM113777		43	1.5	NA	NA	NA	NA	NA	NA	NA	NA	NA	NA	NA	0	0	0	0	0	0	0	0	0	0	0	0	0	0	0	0	0	0
Lactobacillus_acidipiscis	Bacteria	Firmicutes	Bacilli	Lactobacillales	Lactobacillaceae	Lactobacillus	acidipiscis	2	1239	91061	186826	33958	1578	89059	FS60-1	CIP106750|HSCC1411|JCM10692|NRIC0300|PCU207|TISTR1386	AB023836		40.05	3.1	NA	NA	NA	NA	NA	25	37	NA	NA	10	NA	0	0	0	0	0	0	0	0	0	0	0	0	0	0	0	0	0	0
Lactobacillus_acidophilus	Bacteria	Firmicutes	Bacilli	Lactobacillales	Lactobacillaceae	Lactobacillus	acidophilus	2	1239	91061	186826	33958	1578	1579	ATCC 4356	CCUG5917|CIP76.13|DSM20079|NBRC13951|JCM1132|LMG9433|LMG13550|NCTC12980|NRRLB-4495|VKMB-1660	M58802|X61138		35.5	3.75	NA	NA	NA	NA	NA	16	NA	NA	NA	NA	1993560	0	0	0	0	0	0	0	0	0	0	0	0	0	0	0	0	0	0
Lactobacillus_amylolyticus	Bacteria	Firmicutes	Bacilli	Lactobacillales	Lactobacillaceae	Lactobacillus	amylolyticus	2	1239	91061	186826	33958	1578	83683	LA 5	CCUG39901|DSM11664|JCM12529|LMG18796	Y17361		39	12.5	NA	5.25	3.5	6	46.5	20	52	NA	NA	NA	NA	0	0	0	0	0	0	0	0	0	0	0	0	0	0	0	0	0	0
Lactobacillus_amylovorus	Bacteria	Firmicutes	Bacilli	Lactobacillales	Lactobacillaceae	Lactobacillus	amylovorus	2	1239	91061	186826	33958	1578	1604	NRRL B-4540	CCUG27201|CIP102989|DSM20531|JCM1126|LMG9496|NCAIMB.01458|ATCC33620	AY944408|M58805		40.3	4	NA	NA	4.5	8	41	20	50	NA	NA	NA	NA	0	0	0	0	0	0	0	0	0	0	0	0	0	0	0	0	0	0
Lactobacillus_antri	Bacteria	Firmicutes	Bacilli	Lactobacillales	Lactobacillaceae	Lactobacillus	antri	2	1239	91061	186826	33958	1578	227943	Kx146A4	LMG22111|DSM16041|CCUG48456	AY253659		44.9	1.2	NA	NA	NA	NA	NA	NA	NA	NA	NA	NA	NA	0	0	0	0	0	0	0	0	0	0	0	0	0	0	0	0	0	0
Lactobacillus_brevis	Bacteria	Firmicutes	Bacilli	Lactobacillales	Lactobacillaceae	Lactobacillus	brevis	2	1239	91061	186826	33958	1578	1580	ATCC 14869	CCUG30670|CIP102806|DSM20054|JCM1059|LMG6906|LMG7944|NRRLB-4527	M58810|X61134		45.5	3	NA	NA	NA	NA	NA	15	NA	NA	NA	NA	2340228	0	0	0	0	1	0	0	0	0	0	0	0	0	0	0	0	0	0
Lactobacillus_buchneri	Bacteria	Firmicutes	Bacilli	Lactobacillales	Lactobacillaceae	Lactobacillus	buchneri	2	1239	91061	186826	33958	1578	1581	ATCC 4005	CCUG21532|CIP103023|DSM20057|JCM1115|LMG6892|NCAIM B.01145|NRRLB-1837|VKMB-1599	AB205055|M58811|X61139		45	3	NA	NA	NA	NA	NA	15	NA	NA	NA	NA	NA	0	0	0	0	1	0	0	0	0	0	0	0	0	0	0	0	0	0
Lactobacillus_casei	Bacteria	Firmicutes	Bacilli	Lactobacillales	Lactobacillaceae	Lactobacillus	casei	2	1239	91061	186826	33958	1578	1582	ATCC 393	BCRC10697|CCUG21451|CECT475|CIP103137|DSM20011|IAM12473|NBRC15883|JCM1134|KCTC3109|LMG6904|NCIMB11970|NCIMB11970|NRRLB-1922	AF469172|AY773945|D16551|M23928|X61135		46	3	NA	NA	NA	NA	NA	10	45	NA	NA	NA	3073411	0	0	0	0	0	0	0	0	0	0	0	0	0	0	0	0	0	0
Lactobacillus_coleohominis	Bacteria	Firmicutes	Bacilli	Lactobacillales	Lactobacillaceae	Lactobacillus	coleohominis	2	1239	91061	186826	33958	1578	181675	CCUG44007	CIP106820	AJ293530	X	NA	NA	NA	NA	NA	NA	NA	NA	45	NA	NA	NA	1725829	0	0	0	0	0	0	0	0	0	0	0	0	0	0	1	0	0	1
Lactobacillus_crispatus	Bacteria	Firmicutes	Bacilli	Lactobacillales	Lactobacillaceae	Lactobacillus	crispatus	2	1239	91061	186826	33958	1578	47770	ATCC 33820	CCUG30722|CIP102990|CIPPII|DSM20584|JCM1185|LMG9479|VPI3199	AF257097|Y17362		36.5	6.65	NA	NA	NA	NA	NA	25	45	NA	NA	NA	2043161	0	0	0	0	0	0	0	0	0	0	0	0	0	0	0	0	0	0
Lactobacillus_curvatus	Bacteria	Firmicutes	Bacilli	Lactobacillales	Lactobacillaceae	Lactobacillus	curvatus	2	1239	91061	186826	33958	1578	28038	ATCC 25601	ATCC25601|CCUG30669|CIP102992|DSM20019|NBRC15884|JCM1096|LMG9198|LMG13553|NRRLB-4562	AJ621550|AM113777	AJ621550|AM113777	43	1.5	NA	NA	NA	NA	NA	NA	NA	NA	NA	NA	NA	0	0	0	0	0	0	0	0	0	0	0	1	0	0	0	0	0	0
Lactobacillus_delbrueckii	Bacteria	Firmicutes	Bacilli	Lactobacillales	Lactobacillaceae	Lactobacillus	delbrueckii	2	1239	91061	186826	33958	1578	1584	X	ATCC9649|CCUG34222|CIP57.8|DSM20074|NBRC3202|JCM1012|LMG6412|NCIMB8130|NRRLB-763|VKMB-1596	AY050172|M58814|X52654	X	50	5.5	NA	NA	NA	NA	45	NA	50	NA	NA	NA	1864998	0	0	0	0	1	0	0	0	0	0	0	0	0	0	0	0	0	0
Lactobacillus_farciminis	Bacteria	Firmicutes	Bacilli	Lactobacillales	Lactobacillaceae	Lactobacillus	farciminis	2	1239	91061	186826	33958	1578	1612	ATCC 29644	ATCC29644|DSM20184|CCUG30671|CIP103136|JCM1097|LMG9200|NRRLB-4566	M58817	M58817	35	4	NA	NA	NA	NA	NA	NA	NA	10	NA	NA	NA	0	0	0	0	0	0	0	0	0	0	0	0	0	0	0	0	0	0
Lactobacillus_fermentum	Bacteria	Firmicutes	Bacilli	Lactobacillales	Lactobacillaceae	Lactobacillus	fermentum	2	1239	91061	186826	33958	1578	1613	ATCC 14931	ATCC14931|CCUG30138|CIP102980|DSM20052|NBRC15885|JCM1173|LMG6902|NCCB46038|NCIMB11840|NRRLB-4524	M58819	M58819|X61142	53	0.7	NA	NA	NA	NA	NA	NA	NA	NA	NA	NA	2098685	0	0	0	0	1	0	0	0	0	0	0	0	0	0	0	0	0	0
Lactobacillus_fornicalis	Bacteria	Firmicutes	Bacilli	Lactobacillales	Lactobacillaceae	Lactobacillus	fornicalis	2	1239	91061	186826	33958	1578	88164	TV1018	DSM13171|ATCC700934|CCUG43621|CIP106679|JCM12512	Y18654		37	NA	NA	NA	NA	NA	36	20	40	NA	NA	NA	NA	0	0	0	0	0	0	0	0	0	0	0	0	0	0	0	0	0	0
Lactobacillus_gasseri	Bacteria	Firmicutes	Bacilli	Lactobacillales	Lactobacillaceae	Lactobacillus	gasseri	2	1239	91061	186826	33958	1578	1596	63 AM of Gasser	ATCC33323|CCUG31451|CIP102991|DSM20243|JCM1131|LMG9203|NRRLB-14168|NRRLB-4240	AF519171	AF519171|M58820|X61137	34	4	NA	NA	NA	NA	NA	NA	NA	NA	NA	NA	1894360	0	0	0	0	0	0	0	0	0	0	0	0	0	0	0	0	0	0
Lactobacillus_gastricus	Bacteria	Firmicutes	Bacilli	Lactobacillales	Lactobacillaceae	Lactobacillus	gastricus	2	1239	91061	186826	33958	1578	227942	Kx156A7	LMG22113|DSM16045|CCUG48454	AY253658		41.3	1.05	NA	NA	NA	NA	NA	NA	NA	NA	NA	NA	NA	0	0	0	0	0	0	0	0	0	0	0	0	0	0	0	0	0	0
Lactobacillus_helveticus	Bacteria	Firmicutes	Bacilli	Lactobacillales	Lactobacillaceae	Lactobacillus	helveticus	2	1239	91061	186826	33958	1578	1587	ATCC 15009	ATCC15009|CCUG30139|CIP103146|DSM20075|NBRC15019|JCM1120|LMG6413|LMG13555|NRRLB-4526	AM113779	AM113779|X61141	37	6	NA	NA	NA	NA	NA	NA	51	NA	NA	NA	2160583	0	0	0	0	0	0	0	0	0	0	0	0	0	0	0	0	0	0
Lactobacillus_hilgardii	Bacteria	Firmicutes	Bacilli	Lactobacillales	Lactobacillaceae	Lactobacillus	hilgardii	2	1239	91061	186826	33958	1578	1588	ATCC 8290	ATCC8290|CCUG30140|CIP103007|DSM20176|NBRC15886|JCM1155|LMG6895|NRRLB-1843	M58821	M58821	40	3	NA	5	NA	NA	NA	NA	NA	NA	NA	NA	NA	0	0	0	0	1	0	0	0	0	0	0	0	0	0	0	0	0	0
Lactobacillus_hokkaidonensis	Bacteria	Firmicutes	Bacilli	Lactobacillales	Lactobacillaceae	Lactobacillus	hokkaidonensis	2	1239	91061	186826	33958	1578	1193095	LOOC260	LOOC260|JCM18461|5DSM26202	AB721548|AB721551	AB721548|AB721551	39.4	2.25	NA	4	7	NA	25	4	37	4	NA	8.25	NA	0	0	0	0	0	0	0	0	0	0	0	0	0	0	0	0	0	0
Lactobacillus_iners	Bacteria	Firmicutes	Bacilli	Lactobacillales	Lactobacillaceae	Lactobacillus	iners	2	1239	91061	186826	33958	1578	147802	CCUG28746	CIP 105923, DSM 13335, JCM 12513, LMG 18914.	Y16329	X	34.4	NA	NA	NA	30	42	NA	NA	NA	NA	NA	1.5	NA	0	0	0	0	0	0	0	0	0	0	0	0	0	0	0	0	0	0
Lactobacillus_jensenii	Bacteria	Firmicutes	Bacilli	Lactobacillales	Lactobacillaceae	Lactobacillus	jensenii	2	1239	91061	186826	33958	1578	109790	62G	ATCC25258|CCUG21961|CCUG35572|CIP69.17|DSM20557|JCM1146|LMG6414|NRRLB-4550	AF243176	X	36.1	3	NA	NA	NA	NA	NA	NA	NA	NA	NA	NA	1672949	0	0	0	0	0	0	0	0	0	0	0	0	0	0	0	0	0	0
Lactobacillus_johnsonii	Bacteria	Firmicutes	Bacilli	Lactobacillales	Lactobacillaceae	Lactobacillus	johnsonii	2	1239	91061	186826	33958	1578	33959	ATCC 33200	ATCC33200|CCUG30725|CIP103620|DSM10533|JCM2012|VPI7960	AJ002515	AJ002515	34	5.75	NA	NA	NA	NA	NA	NA	NA	NA	NA	NA	NA	0	0	0	0	0	0	0	0	0	0	0	0	0	0	0	0	0	0
Lactobacillus_kalixensis	Bacteria	Firmicutes	Bacilli	Lactobacillales	Lactobacillaceae	Lactobacillus	kalixensis	2	1239	91061	186826	33958	1578	227944	Kx127A2	LMG22115|DSM16043|CCUG48459	AY253657		35.5	1.5	NA	NA	NA	NA	NA	25	45	NA	NA	NA	NA	0	0	0	0	0	0	0	0	0	0	0	0	0	0	0	0	0	0
Lactobacillus_kefiranofaciens	Bacteria	Firmicutes	Bacilli	Lactobacillales	Lactobacillaceae	Lactobacillus	kefiranofaciens	2	1239	91061	186826	33958	1578	267818	WT-2B	WT-2B|ATCC43761|CCUG32248|CIP103307|DSM5016|JCM6985|LMG19149	AJ575279	AJ575279|AM113781	36.5	11.5	NA	NA	NA	NA	NA	NA	NA	NA	NA	NA	NA	0	0	0	0	0	0	0	0	0	0	0	0	0	0	0	0	0	0
Lactobacillus_kisonensis	Bacteria	Firmicutes	Bacilli	Lactobacillales	Lactobacillaceae	Lactobacillus	kisonensis	2	1239	91061	186826	33958	1578	481722	YIT11168|NRIC0741|JCM15041|DSM19906	X	AB430363	X	38.8	1.9	NA	NA	4	8.5	30	10	NA	5	NA	NA	NA	0	0	0	0	1	0	0	0	0	0	0	0	0	0	0	0	0	0
Lactobacillus_lactis	Bacteria	Firmicutes	Bacilli	Lactobacillales	Lactobacillaceae	Lactobacillus	lactis	2	1239	91061	186826	33958	1578	29397	ATCC19435	CCUG7980|CIP70.56|DSM20481|HAMBI1591|JCM5805|LMG6890|NCIMB6681|NCTC6681|VKMB-1662	AB100803	X	35.35	NA	NA	NA	9.2	NA	NA	4	10	NA	4	NA	NA	0	0	0	0	1	0	0	0	0	0	0	0	0	0	0	0	0	0
Lactobacillus_oris	Bacteria	Firmicutes	Bacilli	Lactobacillales	Lactobacillaceae	Lactobacillus	oris	2	1239	91061	186826	33958	1578	1632	5A1	ATCC49062|CCUG37396|CIP103255|CIP105162|DSM4864|JCM7507|JCM11028|LMG9848|NCIMB8831	X61131|X94229	X	NA	3	NA	NA	NA	NA	NA	30	45	4	NA	NA	2031774	0	0	0	0	1	0	0	0	0	0	0	0	0	1	0	0	0	0
Lactobacillus_panis	Bacteria	Firmicutes	Bacilli	Lactobacillales	Lactobacillaceae	Lactobacillus	panis	2	1239	91061	186826	33958	1578	47493	DSM6035	CCUG37482|DSM6035|JCM 11053	X94230	X	48.15	4.25	NA	6.4	NA	NA	NA	30	45	NA	NA	NA	NA	0	0	0	0	0	0	0	0	0	0	0	0	0	0	0	0	0	0
Lactobacillus_parabuchneri	Bacteria	Firmicutes	Bacilli	Lactobacillales	Lactobacillaceae	Lactobacillus	parabuchneri	2	1239	91061	186826	33958	1578	152331		ATCC49374|CCUG32261|CIP103368|DSM5707|JCM12493|LMG11457|NCIMB8838	AB205056|AJ970317|AY026751		44	3	NA	NA	NA	NA	NA	NA	NA	NA	NA	NA	NA	0	0	0	0	0	0	0	0	0	0	0	0	0	0	0	0	0	0
Lactobacillus_paracasei	Bacteria	Firmicutes	Bacilli	Lactobacillales	Lactobacillaceae	Lactobacillus	paracasei	2	1239	91061	186826	33958	1578	1597		ATCC 25599, CCUG 34829, CIP 102994, CIP 103024, DSM 20258, NBRC 15906, JCM 1171, LMG 9191NCIMB9709			NA	NA	NA	NA	NA	NA	NA	NA	NA	NA	NA	NA	2924325	0	0	0	0	0	0	0	0	0	0	0	0	0	0	0	0	0	0
Lactobacillus_parafarraginis	Bacteria	Firmicutes	Bacilli	Lactobacillales	Lactobacillaceae	Lactobacillus	parafarraginis	2	1239	91061	186826	33958	1578	390842	NRIC0677|JCM14109|DSM18390	X	AB262735	X	40	1.6	NA	6.25	NA	NA	NA	20	37	5	NA	NA	NA	0	0	0	0	0	0	0	0	0	0	0	0	0	0	0	0	0	0
Lactobacillus_paraplantarum	Bacteria	Firmicutes	Bacilli	Lactobacillales	Lactobacillaceae	Lactobacillus	paraplantarum	2	1239	91061	186826	33958	1578	60520	ATCC 700211	ATCC700211|CCUG35983|CIP104668|CNRZ1885|CST10961|DSM10667|JCM12533|LMG16673|NRRLB-23115	AJ306297	AJ306297	44.5	NA	NA	NA	NA	NA	NA	15	45	NA	NA	8	NA	0	0	0	0	0	0	0	0	0	0	0	0	0	0	0	0	0	0
Lactobacillus_pentosus	Bacteria	Firmicutes	Bacilli	Lactobacillales	Lactobacillaceae	Lactobacillus	pentosus	2	1239	91061	186826	33958	1578	1589	ATCC 8041	ATCC8041|CCUG33455|CIP103156|DSM20314|JCM1558|LMG10755|NCAIMB.01727|NCCB32014|NCIMB8026|NRRLB-227|NRRLB-473	D79211	D79211	46.5	3.5	NA	NA	NA	NA	25	NA	NA	NA	NA	NA	NA	0	0	0	0	0	0	0	0	0	0	0	0	0	0	0	0	0	0
Lactobacillus_plantarum	Bacteria	Firmicutes	Bacilli	Lactobacillales	Lactobacillaceae	Lactobacillus	plantarum	2	1239	91061	186826	33958	1578	1590	ATCC 14917	ATCC14917|CCUG30503|CIP103151|DSM20174|NBRC15891|JCM1149|LMG6907|NCIMB11974|NRRLB4496	D79210	D79210	45	5.5	NA	NA	NA	NA	NA	NA	NA	NA	NA	NA	3348624	0	0	0	0	0	0	0	0	0	0	0	0	0	0	0	0	0	0
Lactobacillus_rapi	Bacteria	Firmicutes	Bacilli	Lactobacillales	Lactobacillaceae	Lactobacillus	rapi	2	1239	91061	186826	33958	1578	481723	YIT11204|NRIC0743|JCM15042|DSM19907	X	AB430364	X	40.3	1.9	NA	NA	4	8.5	30	10	NA	5	NA	NA	NA	0	0	0	0	1	0	0	0	0	0	0	0	0	0	0	0	0	0
Lactobacillus_rennini	Bacteria	Firmicutes	Bacilli	Lactobacillales	Lactobacillaceae	Lactobacillus	rennini	2	1239	91061	186826	33958	1578	238013	CECT 5922T	CECT5922T|DSM20253|DSM20254	AJ576007|AJ576008	AJ576007|AJ576008	NA	3	NA	NA	NA	NA	13	4	45	NA	NA	NA	NA	0	0	0	0	0	0	0	0	0	0	0	0	0	0	0	0	0	0
Lactobacillus_reuteri	Bacteria	Firmicutes	Bacilli	Lactobacillales	Lactobacillaceae	Lactobacillus	reuteri	2	1239	91061	186826	33958	1578	1598	ATCC 23272	ATCC23272|CCUG33624|CIP101887|DSM20016|NBRC15892|JCM1112|LMG9213|LMG13557|NRRLB14171	L23507|X76328	L23507|X76328	NA	3.5	NA	NA	NA	NA	NA	NA	NA	NA	NA	NA	1999618	0	0	0	0	1	0	0	0	0	0	0	0	0	0	0	0	0	0
Lactobacillus_rhamnosus	Bacteria	Firmicutes	Bacilli	Lactobacillales	Lactobacillaceae	Lactobacillus	rhamnosus	2	1239	91061	186826	33958	1578	47715	ATCC 7469	ATCC7469|CCUG21452|CIPA157|DSM20021|NBRC3425|JCM1136|LMG6400|NCAIMB.01147|NCCB46033|NCIMB6375|NCTC12953|NRRLB-442|VKMB-574	D16552	D16552	NA	3	NA	NA	NA	NA	NA	NA	NA	NA	NA	NA	3010111	0	0	0	0	0	0	0	0	0	0	0	0	0	0	0	0	0	0
Lactobacillus_ruminis	Bacteria	Firmicutes	Bacilli	Lactobacillales	Lactobacillaceae	Lactobacillus	ruminis	2	1239	91061	186826	33958	1578	1623	ATCC 27780	ATCC27780|CCUG39465|CIP103153|DSM20403|JCM1152|LMG10756|NRRLB-14853	M58828	M58828	45.5	4	NA	NA	NA	NA	NA	NA	NA	NA	NA	NA	2066652	0	0	0	0	0	0	0	0	0	0	0	0	0	0	0	0	0	0
Lactobacillus_sakei	Bacteria	Firmicutes	Bacilli	Lactobacillales	Lactobacillaceae	Lactobacillus	sakei	2	1239	91061	186826	33958	1578	1599	ATCC15521	CCUG30501|CIP103139|DSM20017|NBRC15893|JCM1157|LMG9468|LMG13558	AM113784|AY204893|M58829	AM113784|AY204893|M58829	NA	2.5	NA	NA	NA	NA	NA	NA	NA	NA	NA	NA	NA	0	0	0	0	1	0	0	0	0	0	0	0	0	0	0	0	0	0
Lactobacillus_salivarius	Bacteria	Firmicutes	Bacilli	Lactobacillales	Lactobacillaceae	Lactobacillus	salivarius	2	1239	91061	186826	33958	1578	1624	ATCC 11741	ATCC11741|CCUG31453|CIP103140|DSM20555|JCM1231|LMG9477|NRRLB-1949	AF089108	AF089108	35	8.25	NA	NA	NA	NA	37	NA	NA	NA	NA	NA	2133977	0	0	0	0	0	0	0	0	0	0	0	0	0	0	0	0	0	0
Lactobacillus_sanfranciscensis	Bacteria	Firmicutes	Bacilli	Lactobacillales	Lactobacillaceae	Lactobacillus	sanfranciscensis	2	1239	91061	186826	33958	1578	1625	l-12	l-12|ATCC27651|CCUG30143|CIP103252|DSM20451|JCM5668|LMG16002|NRRLB3934	AY459586|M58830|X61132|X76327	AY459586|M58830|X61132|X76327	NA	3	NA	NA	NA	NA	NA	NA	NA	NA	NA	NA	NA	0	0	0	0	0	0	0	0	0	0	0	0	0	0	0	0	0	0
Lactobacillus_ultunensis	Bacteria	Firmicutes	Bacilli	Lactobacillales	Lactobacillaceae	Lactobacillus	ultunensis	2	1239	91061	186826	33958	1578	227945	Kx146C1|LMG22117|DSM16047|CCUG4846	X	AY253660	X	35.7	16	NA	NA	NA	NA	37	25	42	NA	NA	NA	NA	0	0	0	0	0	0	0	0	0	0	0	0	0	0	0	0	0	0
Lactobacillus_vaginalis	Bacteria	Firmicutes	Bacilli	Lactobacillales	Lactobacillaceae	Lactobacillus	vaginalis	2	1239	91061	186826	33958	1578	1633	ATCC49540	CCUG31452|CIP105932|DSM5837|JCM9505|LMG12891|NCTC12197	AF243177|X61136		39.5	13.25	NA	NA	NA	NA	NA	30	45	NA	NA	NA	1877332	0	0	0	0	0	0	0	0	0	0	0	0	0	0	0	0	0	0
Lactococcus_garvieae	Bacteria	Firmicutes	Bacilli	Lactobacillales	Streptococcaceae	Lactococcus	garvieae	2	1239	91061	186826	1300	1357	1363		ATCC43921|CCUG32208|CIP102507|DSM20684|HAMBI1592|JCM10343|JCM12256|LMG8893|NCIMB702155	X54262		38.5	NA	NA	NA	NA	NA	NA	10	40	NA	NA	4	NA	0	0	0	0	0	0	0	0	0	0	0	0	0	0	0	0	0	0
Lactococcus_lactis	Bacteria	Firmicutes	Bacilli	Lactobacillales	Streptococcaceae	Lactococcus	lactis	2	1239	91061	186826	1300	1357	1358	ATCC19257	CCUG21953|CIP102301|DSM20069|HAMBI1588|BBRC3427|LMG6897|NCIMB8662	AB100802	X	35.55	NA	NA	NA	9.2	NA	NA	10	NA	NA	2	NA	2365589	0	0	0	0	1	0	0	0	0	0	0	0	0	0	0	0	0	0
Lactonifactor_longoviformis	Bacteria	Firmicutes	Clostridia	Clostridiales	Clostridiaceae	Lactonifactor	longoviformis	2	1239	186801	186802	31979	420345	341220					NA	NA	NA	NA	NA	NA	NA	NA	NA	NA	NA	NA	NA	0	0	0	0	0	0	0	0	0	0	0	0	0	0	0	0	0	0
Lactovum_miscens	Bacteria	Firmicutes	Bacilli	Lactobacillales	Streptococcaceae	Lactovum	miscens	2	1239	91061	186826	1300	303226	190387		anNAG3|ATCCBAA-490|DSM14925	AJ439543		37.6	0.85	NA	6.3	3.5	7.5	25	NA	35	NA	NA	NA	NA	0	0	0	0	0	0	0	0	0	0	0	0	0	0	0	0	0	0
Laribacter_hongkongensis	Bacteria	Proteobacteria	Betaproteobacteria	Neisseriales	Chromobacteriaceae	Laribacter	hongkongensis	2	1224	28216	206351	1499392	168470	168471	HKU1		AF389085		68	NA	NA	NA	NA	NA	NA	25	42	NA	1	2	NA	0	0	0	0	0	0	0	0	0	0	0	1	1	1	0	0	0	0
Lautropia_mirabilis	Bacteria	Proteobacteria	Betaproteobacteria	Burkholderiales	Burkholderiaceae	Lautropia	mirabilis	2	1224	28216	80840	119060	47670	47671	AB2188	ATCC51599|CCUG34794|NCTC12852	X73223		NA	NA	NA	NA	NA	NA	NA	30	44	NA	2	5	3151925	0	0	0	0	0	0	0	0	0	0	0	1	1	1	0	0	0	0
Lawsonia_intracellularis	Bacteria	Proteobacteria	Deltaproteobacteria	Desulfovibrionales	Desulfovibrionaceae	Lawsonia	intracellularis	2	1224	28221	213115	194924	41707	29546	1482/89	NCTC12656	U30147		34	1.75	NA	NA	NA	NA	36	NA	NA	NA	NA	NA	NA	0	0	0	0	0	0	0	0	0	0	0	0	0	0	0	0	0	0
Leadbetterella_byssophila	Bacteria	Bacteroidetes	Cytophagia	Cytophagales	Cytophagaceae	Leadbetterella	byssophila	2	976	768503	768507	89373	319458	316068	4M15	4M15|DSM17132|KACC11308	AY854022		33	4.5	NA	NA	6	8	NA	15	45	NA	1	3	NA	1	0	0	0	0	0	0	0	0	0	0	0	0	0	1	1	0	1
Leclercia_adecarboxylata	Bacteria	Proteobacteria	Gammaproteobacteria	Enterobacterales	Enterobacteriaceae	Leclercia	adecarboxylata	2	1224	1236	91347	543	83654	83655	ATCC23216	1783|CIP82.92|DSM5077|HAMBI1696|JCM1667|LMG2803	X	X	53.6	3.5	NA	NA	NA	NA	37	4	NA	NA	NA	NA	NA	1	0	0	0	0	0	0	0	0	0	0	1	0	0	0	0	0	1
Legionella_Genus Description Only	Bacteria	Proteobacteria	Gammaproteobacteria	Legionellales	Legionellaceae	Legionella		2	1224	1236	118969	444	445						NA	11	NA	6.9	6.8	7	36	25	43	NA	NA	NA	NA	0	0	0	0	0	0	0	0	0	0	0	1	1	0	0	0	0	0
Legionella_Longbeachae	Bacteria	Proteobacteria	Gammaproteobacteria	Legionellales	Legionellaceae	Legionella	Longbeachae	2	1224	1236	118969	444	445	450	Long Beach 4,	DSM10572|ATCC33462|NCTC11477	M36029		40	NA	NA	6.85	NA	NA	36	25	43	NA	NA	NA	NA	0	0	0	0	0	0	0	0	0	0	0	1	1	0	0	0	0	0
Legionella_anisa	Bacteria	Proteobacteria	Gammaproteobacteria	Legionellales	Legionellaceae	Legionella	anisa	2	1224	1236	118969	444	445	28082		WA-316-C3|ATCC 35292)	X73394|Z32635		42	NA	NA	NA	NA	NA	NA	NA	NA	NA	NA	NA	NA	0	0	0	0	0	0	0	0	0	0	0	1	0	0	0	0	0	0
Legionella_bozemanii	Bacteria	Proteobacteria	Gammaproteobacteria	Legionellales	Legionellaceae	Fluoribacter	bozemanii	2	1224	1236	118969	444	461	447		WIGA|MI15|ATCC33217	M36031		43	NA	NA	NA	NA	NA	NA	NA	NA	NA	NA	NA	NA	0	0	0	0	0	0	0	0	0	0	0	1	0	0	0	0	0	0
Legionella_cherrii	Bacteria	Proteobacteria	Gammaproteobacteria	Legionellales	Legionellaceae	Legionella	cherrii	2	1224	1236	118969	444	445	28084					NA	NA	NA	NA	NA	NA	NA	NA	NA	NA	NA	NA	NA	0	0	0	0	0	0	0	0	0	0	0	1	0	0	0	0	0	0
Legionella_dumoffii	Bacteria	Proteobacteria	Gammaproteobacteria	Legionellales	Legionellaceae	Fluoribacter	dumoffii	2	1224	1236	118969	444	461	463		NY23|ATCC33279	Z32637|X73405		NA	NA	NA	NA	NA	NA	NA	NA	NA	NA	NA	NA	NA	0	0	0	0	0	0	0	0	0	0	0	1	0	0	0	0	0	0
Legionella_erythra	Bacteria	Proteobacteria	Gammaproteobacteria	Legionellales	Legionellaceae	Legionella	erythra	2	1224	1236	118969	444	445	448		SE-32A-CS|ATCC35303	Z32638		51	NA	NA	NA	NA	NA	NA	NA	NA	NA	NA	NA	NA	0	0	0	0	0	0	0	0	0	0	0	1	1	0	0	0	0	0
Legionella_fallonii	Bacteria	Proteobacteria	Gammaproteobacteria	Legionellales	Legionellaceae	Legionella	fallonii	2	1224	1236	118969	444	445	96230	LLAP-10	ATCC700992	AF148987		NA	NA	NA	6.9	NA	NA	30	NA	NA	NA	NA	NA	NA	0	0	0	0	0	0	0	0	0	0	0	1	1	0	0	0	0	0
Legionella_feeleii	Bacteria	Proteobacteria	Gammaproteobacteria	Legionellales	Legionellaceae	Legionella	feeleii	2	1224	1236	118969	444	445	453		WO-44C|ATCC35072	X73395		46	NA	NA	NA	NA	NA	NA	NA	NA	NA	NA	NA	NA	0	0	0	0	0	0	0	0	0	0	0	1	0	0	0	0	0	0
Legionella_hackeliae	Bacteria	Proteobacteria	Gammaproteobacteria	Legionellales	Legionellaceae	Legionella	hackeliae	2	1224	1236	118969	444	445	449		Lansing2|ATCC35250	M36028		40	NA	NA	NA	NA	NA	NA	NA	NA	NA	NA	NA	NA	0	0	0	0	0	0	0	0	0	0	0	1	1	0	0	0	0	0
Legionella_jamestowniensis	Bacteria	Proteobacteria	Gammaproteobacteria	Legionellales	Legionellaceae	Legionella	jamestowniensis	2	1224	1236	118969	444	445	455		JA-26-Gl-E2|ATCC35298	X73409		42	NA	NA	NA	NA	NA	NA	NA	NA	NA	NA	NA	NA	0	0	0	0	0	0	0	0	0	0	0	1	0	0	0	0	0	0
Legionella_jordanis	Bacteria	Proteobacteria	Gammaproteobacteria	Legionellales	Legionellaceae	Legionella	jordanis	2	1224	1236	118969	444	445	456		BL-540|ABB-9|ATCC 33623	Z32667|X73396		45	NA	NA	NA	NA	NA	NA	NA	NA	NA	NA	NA	NA	0	0	0	0	0	0	0	0	0	0	0	1	1	0	0	0	0	0
Legionella_lansingensis	Bacteria	Proteobacteria	Gammaproteobacteria	Legionellales	Legionellaceae	Legionella	lansingensis	2	1224	1236	118969	444	445	45067		1677-MI-H|ATCC49751			42.6	NA	NA	NA	NA	NA	NA	NA	NA	NA	NA	NA	NA	0	0	0	0	0	0	0	0	0	0	0	1	1	0	0	0	0	0
Legionella_longbeachae	Bacteria	Proteobacteria	Gammaproteobacteria	Legionellales	Legionellaceae	Legionella	longbeachae	2	1224	1236	118969	444	445	450	Long Beach 4	ATCC33462|DSM10572|NCTC11477	M36029		40	NA	NA	6.9	NA	NA	36	25	43	NA	NA	NA	NA	0	0	0	0	0	0	0	0	0	0	0	1	1	0	0	0	0	0
Legionella_lytica	Bacteria	Proteobacteria	Gammaproteobacteria	Legionellales	Legionellaceae	Legionella	lytica	2	1224	1236	118969	444	445	96232		L2|PCM2298	X97364		43	11	NA	NA	NA	NA	NA	NA	NA	NA	NA	NA	NA	0	0	0	0	0	0	0	0	0	0	0	0	0	0	0	0	0	0
Legionella_maceachernii	Bacteria	Proteobacteria	Gammaproteobacteria	Legionellales	Legionellaceae	Tatlockia	maceachernii	2	1224	1236	118969	444	465	466		PX-l-G2-E2|ATCC35300	Z32641		43	NA	NA	NA	NA	NA	NA	NA	NA	NA	NA	NA	NA	0	0	0	0	0	0	0	0	0	0	0	1	1	0	0	0	0	0
Legionella_micdadei	Bacteria	Proteobacteria	Gammaproteobacteria	Legionellales	Legionellaceae	Tatlockia	micdadei	2	1224	1236	118969	444	465	451		TATLOCK|ATCC33218|HEBA|PPA	M36032		NA	NA	NA	NA	NA	NA	NA	NA	NA	NA	NA	NA	NA	0	0	0	0	0	0	0	0	0	0	0	1	1	0	0	0	0	0
Legionella_oakridgensis	Bacteria	Proteobacteria	Gammaproteobacteria	Legionellales	Legionellaceae	Legionella	oakridgensis	2	1224	1236	118969	444	445	29423	OR-10	ATCC33761	X73397|Z32642		43.2	11	NA	6.9	NA	NA	NA	25	35	NA	NA	NA	NA	0	0	0	0	0	0	0	0	0	0	0	1	0	0	1	0	0	0
Legionella_parisiensis	Bacteria	Proteobacteria	Gammaproteobacteria	Legionellales	Legionellaceae	Legionella	parisiensis	2	1224	1236	118969	444	445	45071		PF-209C-C2|ATCC35299			42	NA	NA	NA	NA	NA	NA	NA	NA	NA	NA	NA	NA	0	0	0	0	0	0	0	0	0	0	0	1	1	0	0	0	0	0
Legionella_pneumophila	Bacteria	Proteobacteria	Gammaproteobacteria	Legionellales	Legionellaceae	Legionella	pneumophila	2	1224	1236	118969	444	445	446	Los Angeles 1	ATCC33156|DSM7514	M36025		39	11	NA	6.9	NA	NA	36	25	43	NA	NA	NA	NA	0	0	0	0	0	0	0	0	0	0	0	1	1	0	0	0	0	0
Legionella_rubrilucens	Bacteria	Proteobacteria	Gammaproteobacteria	Legionellales	Legionellaceae	Legionella	rubrilucens	2	1224	1236	118969	444	445	458		WA-270A-C2|ATCC35304|DSMZ11884	X73398|Z32643		52	NA	NA	NA	NA	NA	NA	NA	NA	NA	NA	NA	NA	0	0	0	0	0	0	0	0	0	0	0	1	0	0	0	0	0	0
Legionella_santicrucis	Bacteria	Proteobacteria	Gammaproteobacteria	Legionellales	Legionellaceae	Legionella	santicrucis	2	1224	1236	118969	444	445	45074		SC-63-C7|ATCC3530|ATCC35301			38	NA	NA	NA	NA	NA	NA	NA	NA	NA	NA	NA	NA	0	0	0	0	0	0	0	0	0	0	0	1	1	0	0	0	0	0
Legionella_spiritensis	Bacteria	Proteobacteria	Gammaproteobacteria	Legionellales	Legionellaceae	Legionella	spiritensis	2	1224	1236	118969	444	445	452		ATCC35249|Mt.St.Helens9	M36030		46	NA	NA	NA	NA	NA	NA	NA	NA	NA	NA	NA	NA	0	0	0	0	0	0	0	0	0	0	0	0	1	0	0	0	0	0
Legionella_steigerwaltii	Bacteria	Proteobacteria	Gammaproteobacteria	Legionellales	Legionellaceae	Legionella	steigerwaltii	2	1224	1236	118969	444	445	460		SC-18-C9|ATCC35302	X73400		40	NA	NA	NA	NA	NA	NA	NA	NA	NA	NA	NA	NA	0	0	0	0	0	0	0	0	0	0	0	1	0	0	0	0	0	0
Legionella_tucsonensis	Bacteria	Proteobacteria	Gammaproteobacteria	Legionellales	Legionellaceae	Legionella	tucsonensis	2	1224	1236	118969	444	445	40335		1087-AZ-H|ATCC49180	Z32644		44	NA	NA	NA	NA	NA	NA	NA	NA	NA	NA	NA	NA	0	0	0	0	0	0	0	0	0	0	0	1	0	0	0	0	0	0
Legionella_wadsworthii	Bacteria	Proteobacteria	Gammaproteobacteria	Legionellales	Legionellaceae	Legionella	wadsworthii	2	1224	1236	118969	444	445	28088		Wadsworth81-716A|ATCC33877	X73401		42	NA	NA	NA	NA	NA	NA	NA	NA	NA	NA	NA	NA	0	0	0	0	0	0	0	0	0	0	0	1	0	0	0	0	0	0
Leifsonia_xyli	Bacteria	Actinobacteria	Actinobacteria	Micrococcales	Microbacteriaceae	Leifsonia	xyli	2	201174	1760	85006	85023	110932	1575	LIA	ATCC33974|ICMP7127|LMG7352|NCPPB3152|PDDCC7127		CTBC07	66	3.6	NA	7	NA	NA	28	NA	30	NA	NA	NA	NA	0	0	0	0	0	0	0	0	0	0	0	1	0	0	0	0	0	0
Leisingera_methylohalidivorans	Bacteria	Proteobacteria	Alphaproteobacteria	Rhodobacterales	Rhodobacteraceae	Leisingera	methylohalidivorans	2	1224	28211	204455	31989	191028	133924	MB2	ATCCBAA-92|DSM14336	AY005463		60.5	4.65	NA	7.7	NA	NA	27	NA	NA	NA	15	65	NA	0	0	0	0	0	0	0	0	0	0	0	1	1	0	0	0	0	0
Leminorella_grimontii	Bacteria	Proteobacteria	Gammaproteobacteria	Enterobacterales	Budviciaceae	Leminorella	grimontii	2	1224	1236	91347	1903416	82980	82981	CDC1944-81|ATCC33999	CDC1944-8|DSM5078	AJ233421	X	NA	NA	NA	NA	NA	NA	36	NA	NA	NA	NA	NA	NA	0	0	1	0	0	0	0	0	0	0	0	1	0	0	0	0	0	0
Leminorella_richardii	Bacteria	Proteobacteria	Gammaproteobacteria	Enterobacterales	Budviciaceae	Leminorella	richardii	2	1224	1236	91347	1903416	82980	158841	ATCC33998	X	X	X	NA	NA	NA	NA	NA	NA	36	35	37	NA	NA	NA	NA	0	0	1	0	0	0	0	0	0	0	0	0	0	0	0	0	0	0
Lentzea_albidocapillata	Bacteria	Actinobacteria	Actinobacteria	Pseudonocardiales	Pseudonocardiaceae	Lentzea	albidocapillata	2	201174	1760	85010	2070	165301	40571	IMMIB-D-958(=DSM-44073)	AS-4.1519|CIP-107111|NBRC-15855,JCM-9732|NBRC-100372	X84321		NA	0.6	NA	NA	NA	NA	30	10	37	4	NA	NA	NA	0	0	0	0	0	0	0	0	0	0	0	1	0	1	0	0	0	0
Leptonema_illini	Bacteria	Spirochaetes	Spirochaetia	Leptospirales	Leptospiraceae	Leptonema	illini	2	203691	203692	1643688	170	32205	183			3055|NCTC|11301		53	NA	NA	NA	NA	NA	NA	NA	NA	NA	NA	NA	NA	0	0	0	0	0	0	0	0	0	0	0	0	0	0	0	0	0	0
Leptospira_biflexa	Bacteria	Spirochaetes	Spirochaetia	Leptospirales	Leptospiraceae	Leptospira	biflexa	2	203691	203692	1643688	170	171	172	ATCC23582		AY631876|Z12821	CP00777���CP00779|CP007786���CP007788	38.9	9	NA	7.4	6.8	7.8	29	13	30	NA	NA	NA	NA	0	0	0	0	0	0	0	0	0	0	0	1	1	0	0	0	0	0
Leptospira_borgpetersenii	Bacteria	Spirochaetes	Spirochaetia	Leptospirales	Leptospiraceae	Leptospira	borgpetersenii	2	203691	203692	1643688	170	171	174	Veldrat Bataviae 46 serovar Javanica|ATCC43292		AY461862|AY887899|AM050572|DQ991483|FJ154600|Z21630	CP000348-CP000351	39.8	9	NA	7.4	6.8	7.8	29	11	30	NA	NA	NA	NA	0	0	0	0	0	0	0	0	0	0	0	1	1	0	0	0	0	0
Leptospira_broomii	Bacteria	Spirochaetes	Spirochaetia	Leptospirales	Leptospiraceae	Leptospira	broomii	2	203691	203692	1643688	170	171	301541	5399	ATCCBAA-1107|KIT5399	AY796065		42	11.75	NA	NA	NA	NA	30	NA	NA	NA	NA	NA	NA	0	0	0	0	0	0	0	0	0	0	0	1	1	0	0	0	0	0
Leptospira_fainei	Bacteria	Spirochaetes	Spirochaetia	Leptospirales	Leptospiraceae	Leptospira	fainei	2	203691	203692	1643688	170	171	48782	BUT6serovarHurstbridge		AY631885|FJ154578|U60594		NA	11.75	NA	NA	NA	NA	30	12	NA	NA	NA	NA	NA	0	0	0	0	0	0	0	0	0	0	0	1	1	0	0	0	0	0
Leptospira_inadai	Bacteria	Spirochaetes	Spirochaetia	Leptospirales	Leptospiraceae	Leptospira	inadai	2	203691	203692	1643688	170	171	29506	10serovarLyme	ATCC43289	AY631896|Z21634		42.6	11.75	NA	NA	NA	NA	30	NA	NA	NA	NA	NA	NA	0	0	0	0	0	0	0	0	0	0	0	1	1	0	0	0	0	0
Leptospira_interrogans	Bacteria	Spirochaetes	Spirochaetia	Leptospirales	Leptospiraceae	Leptospira	interrogans	2	203691	203692	1643688	170	171	173	RGA|ATCC43642|CCUG5117|KCTC2880	ATCC23581	AY631894|FJ154549	AE016823|AE016824|AE010300|AE010301	35	9	NA	7.4	6.8	7.8	29	14	40	NA	NA	NA	NA	0	0	0	0	0	0	0	0	0	0	0	1	1	0	0	0	0	0
Leptospira_licerasiae	Bacteria	Spirochaetes	Spirochaetia	Leptospirales	Leptospiraceae	Leptospira	licerasiae	2	203691	203692	1643688	170	171	447106	VAR010serovarVarillal	ATCCBAA-1110|KITVAR010|WPRVAR010	EF612284		NA	11.75	NA	NA	NA	NA	30	NA	NA	NA	NA	NA	NA	0	0	0	0	0	0	0	0	0	0	0	1	1	0	0	0	0	0
Leptospira_meyeri	Bacteria	Spirochaetes	Spirochaetia	Leptospirales	Leptospiraceae	Leptospira	meyeri	2	203691	203692	1643688	170	171	29508	IowaCityFrogserovarRanarum	ATCC43782	AY631878		33.5	11.75	NA	NA	NA	NA	30	NA	NA	NA	NA	NA	NA	0	0	0	0	0	0	0	0	0	0	0	1	1	0	0	0	0	0
Leptospira_noguchii	Bacteria	Spirochaetes	Spirochaetia	Leptospirales	Leptospiraceae	Leptospira	noguchii	2	203691	203692	1643688	170	171	28182	CZ214serovarPanama	ATCC43288	AY631886|DQ991500|Z21635		36.5	11.75	NA	NA	NA	NA	30	NA	NA	NA	NA	NA	NA	0	0	0	0	0	0	0	0	0	0	0	1	1	0	0	0	0	0
Leptospira_santarosai	Bacteria	Spirochaetes	Spirochaetia	Leptospirales	Leptospiraceae	Leptospira	santarosai	2	203691	203692	1643688	170	171	28183	LT821serovarSherman	ATCC43286	AY461889|AY631883		40.7	11.75	NA	NA	NA	NA	30	NA	NA	NA	NA	NA	NA	0	0	0	0	0	0	0	0	0	0	0	1	1	0	0	0	0	0
Leptospira_weilii	Bacteria	Spirochaetes	Spirochaetia	Leptospirales	Leptospiraceae	Leptospira	weilii	2	203691	203692	1643688	170	171	28184	CelledoniserovarCelledoni	ATCC43285	AY631877|DQ991486|FJ154580|U12676|Z21637		40.5	11.75	NA	NA	NA	NA	30	NA	NA	NA	NA	NA	NA	0	0	0	0	0	0	0	0	0	0	0	1	1	0	0	0	0	0
Leptospira_wolbachii	Bacteria	Spirochaetes	Spirochaetia	Leptospirales	Leptospiraceae	Leptospira	wolbachii	2	203691	203692	1643688	170	171	29511	CDCserovarCodice	ATCC43284	AY631879		37.2	11.75	NA	NA	NA	NA	30	NA	NA	NA	NA	NA	NA	0	0	0	0	0	0	0	0	0	0	0	1	1	0	0	0	0	0
Leptospira_wolffii	Bacteria	Spirochaetes	Spirochaetia	Leptospirales	Leptospiraceae	Leptospira	wolffii	2	203691	203692	1643688	170	171	409998	Khorat-H2	KITKhorat-H2|WHOLT1686	EF025496		41.8	11.75	NA	NA	NA	NA	30	NA	37	NA	NA	NA	NA	0	0	0	0	0	0	0	0	0	0	0	1	1	0	0	0	0	0
Leptospirillum_ferriphilum	Bacteria	Nitrospirae	Nitrospira	Nitrospirales	Nitrospiraceae	Leptospirillum	ferriphilum	2	40117	203693	189778	189779	179	178606	P3a	ATCC49881			56.5	2.2	NA	1.6	NA	NA	33.5	NA	45	NA	NA	NA	NA	0	0	0	0	0	0	0	0	0	0	0	0	0	0	0	0	0	0
Leptospirillum_ferrooxidans	Bacteria	Nitrospirae	Nitrospira	Nitrospirales	Nitrospiraceae	Leptospirillum	ferrooxidans	2	40117	203693	189778	189779	179	180	L15T	DSM2705T|ATCC29047	X86776		51.7	2.15	NA	2.75	1.3	4	33.5	10	45	NA	NA	NA	NA	0	0	0	0	0	0	0	0	0	0	0	0	0	0	0	0	0	0
Leptothrix_cholodnii	Bacteria	Proteobacteria	Betaproteobacteria	Burkholderiales		Leptothrix	cholodnii	2	1224	28216	80840		88	34029	LVMW 99	LMG8142lLMG8143lLMG7171lCCM1827			NA	8.75	NA	NA	6.5	8.5	25	10	35	NA	NA	NA	NA	0	0	0	0	0	0	0	0	0	0	0	0	1	0	0	0	0	0
Leptotrichia_amnionii	Bacteria	Fusobacteria	Fusobacteriia	Fusobacteriales	Leptotrichiaceae	Sneathia	amnionii	2	32066	203490	203491	1129771	168808	187101			AY078425		NA	NA	NA	NA	NA	NA	NA	NA	NA	NA	NA	NA	NA	0	0	0	0	0	0	0	0	0	0	0	0	0	0	0	0	0	0
Leptotrichia_buccalis	Bacteria	Fusobacteria	Fusobacteriia	Fusobacteriales	Leptotrichiaceae	Leptotrichia	buccalis	2	32066	203490	203491	1129771	32067	40542					NA	NA	NA	NA	NA	NA	NA	NA	NA	NA	NA	NA	2465610	0	0	0	0	0	0	0	0	0	0	0	0	0	0	0	0	0	0
Leptotrichia_goodfellowii	Bacteria	Fusobacteria	Fusobacteriia	Fusobacteriales	Leptotrichiaceae	Leptotrichia	goodfellowii	2	32066	203490	203491	1129771	32067	157692	LB57	CCUG32286|CIP107915			NA	NA	NA	NA	NA	NA	37	NA	NA	NA	NA	NA	2281162	0	0	0	0	0	0	0	0	0	0	0	1	0	0	0	1	0	1
Leptotrichia_hofstadii	Bacteria	Fusobacteria	Fusobacteriia	Fusobacteriales	Leptotrichiaceae	Leptotrichia	hofstadii	2	32066	203490	203491	1129771	32067	157688	LB23	CCUG47504|CIP107917	AY029803		25	5.25	NA	NA	NA	NA	37	NA	NA	NA	NA	NA	2456453	0	0	0	0	0	0	0	0	0	0	0	1	0	0	0	1	0	0
Leptotrichia_hongkongensis	Bacteria	Fusobacteria	Fusobacteriia	Fusobacteriales	Leptotrichiaceae	Leptotrichia	hongkongensis	2	32066	203490	203491	1129771	32067	554406	HKU24				NA	NA	NA	NA	NA	NA	NA	NA	NA	NA	NA	NA	NA	0	0	0	0	0	0	0	0	0	0	0	0	0	0	0	0	0	0
Leptotrichia_shahii	Bacteria	Fusobacteria	Fusobacteriia	Fusobacteriales	Leptotrichiaceae	Leptotrichia	shahii	2	32066	203490	203491	1129771	32067	157691	LB37	CCUG47503|VPIN06A-34|CIP107916	AY029806		25	NA	NA	NA	NA	NA	37	25	37	NA	NA	NA	NA	0	0	0	0	0	0	0	0	0	0	0	1	0	0	0	0	0	0
Leptotrichia_wadei	Bacteria	Fusobacteria	Fusobacteriia	Fusobacteriales	Leptotrichiaceae	Leptotrichia	wadei	2	32066	203490	203491	1129771	32067	157687	LB16	CCUG47505|CIP107918	AY029802		25	NA	NA	NA	7	7.4	NA	NA	NA	NA	NA	NA	NA	0	0	0	0	0	0	0	0	0	0	0	1	0	0	0	0	0	0
Leuconostoc_carnosum	Bacteria	Firmicutes	Bacilli	Lactobacillales	Leuconostocaceae	Leuconostoc	carnosum	2	1239	91061	186826	81850	1243	1252	ATCC49367	ATCC49367|CCUG30059|CIP103319|DSM5576|JCM9695|LMG11498|NCIMB12898|SML40	X95977	X95977	39	NA	NA	NA	NA	NA	NA	1	37	NA	NA	NA	NA	0	0	0	0	0	0	0	0	0	0	0	0	0	0	0	0	0	0
Leuconostoc_citreum	Bacteria	Firmicutes	Bacilli	Lactobacillales	Leuconostocaceae	Leuconostoc	citreum	2	1239	91061	186826	81850	1243	33964	ATCC49370	ATCC49370|CCUG30060|CIP|10331|5DSM5577|JCM9698|LMG9849|NCIMB13121	AF111948	AF111948	39.15	0.95	NA	NA	NA	NA	37	10	40	NA	NA	NA	1896614	0	0	0	0	0	0	0	0	0	0	0	0	0	0	0	0	0	0
Leuconostoc_gasicomitatum	Bacteria	Firmicutes	Bacilli	Lactobacillales	Leuconostocaceae	Leuconostoc	gasicomitatum	2	1239	91061	186826	81850	1243	115778	TB1-10	JCM12535 | LMG18811	AF231131		37	0.75	NA	NA	4.7	5	25	4	30	NA	NA	NA	1954080	0	0	0	0	0	0	0	0	0	0	0	0	0	0	0	0	0	1
Leuconostoc_gelidum	Bacteria	Firmicutes	Bacilli	Lactobacillales	Leuconostocaceae	Leuconostoc	gelidum	2	1239	91061	186826	81850	1243	1244	SML9	SML9|ATCC49366|CCUG30198|CCUG32249|CCUG32696|CIP103318|DSM5578|JCM9697|LMG18297|NCIMB12897	AF175402	AF175402	37	NA	NA	NA	NA	NA	NA	1	37	NA	NA	NA	NA	0	0	0	0	0	0	0	0	0	0	0	0	0	0	0	0	0	0
Leuconostoc_kimchii	Bacteria	Firmicutes	Bacilli	Lactobacillales	Leuconostocaceae	Leuconostoc	kimchii	2	1239	91061	186826	81850	1243	136609	IH25	IH25|KCTC2386|IMSNU11154	AF173986	AF173986	37	NA	NA	NA	NA	NA	NA	NA	NA	NA	NA	7	NA	0	0	0	0	0	0	0	0	0	0	0	0	0	0	0	0	0	0
Leuconostoc_lactis	Bacteria	Firmicutes	Bacilli	Lactobacillales	Leuconostocaceae	Leuconostoc	lactis	2	1239	91061	186826	81850	1243	1246	ATCC 19256	ATCC19256|DSM20202|CCUG30064|CIP102422|HAMBI2346|JCM6123|LMG8894|NCIMB13091|NRRLB-3468	AB023968		44	NA	NA	NA	NA	NA	NA	NA	60	3	NA	6.5	NA	0	0	0	0	1	0	0	0	0	0	0	0	0	0	0	0	0	0
Leuconostoc_mesenteroides	Bacteria	Firmicutes	Bacilli	Lactobacillales	Leuconostocaceae	Leuconostoc	mesenteroides	2	1239	91061	186826	81850	1243	1245	12954	12954|ATCC8293|DSM20343|CCUG30066|CIP102305|HAMBI2347|JCM6124|LMG6893|NBRC100496|NRRLB-1118|NRRLB-3470|VKMB-1601	M23035	M23035	38	NA	NA	NA	NA	NA	25	10	37	3	NA	NA	2075763	0	0	0	0	0	0	0	0	0	0	0	0	0	0	0	0	0	0
Leuconostoc_pseudomesenteroides	Bacteria	Firmicutes	Bacilli	Lactobacillales	Leuconostocaceae	Leuconostoc	pseudomesenteroides	2	1239	91061	186826	81850	1243	33968	NCDO768	ATCC12291|DSM20193|CCUG30063|CIP103316|JCM9696|LMG11482|NCCB83005|NCIMB8699	B023237|X95979		39.45	0.95	NA	NA	NA	NA	NA	10	37	NA	NA	NA	NA	0	0	0	0	0	0	0	0	0	0	0	0	0	0	0	0	0	0
Leuconostoc_pseudomesenteroides��	Bacteria	Firmicutes	Bacilli	Lactobacillales	Leuconostocaceae	Leuconostoc	pseudomesenteroides��	2	1239	91061	186826	81850	1243	33968	ATCC12291	ATCC12291|DSM20193|CCUG30063|CIP103316|JCM9696|LMG11482|NCCB83005|NCIMB8699	AB023237|X95979	AB023237|X95979	39.45	0.95	NA	NA	NA	NA	NA	NA	NA	NA	NA	NA	NA	0	0	0	0	0	0	0	0	0	0	0	0	0	0	0	0	0	0
Leucothrix	Bacteria	Proteobacteria	Gammaproteobacteria	Thiotrichales	Thiotrichaceae	Leucothrix		2	1224	1236	72273	135617	45247		X	X	X	X	48.95	NA	NA	7.6	NA	NA	25	NA	32.5	1.5	0.3	6	NA	0	0	0	0	0	0	0	0	0	0	0	1	1	0	0	0	0	0
Liberibacter_crescens	Bacteria	Proteobacteria	Alphaproteobacteria	Rhizobiales	Rhizobiaceae	Liberibacter	crescens	2	1224	28211	356	82115	34019	1273132	BT-1	ATCCBAA2481|DSM26977	Not Reported		NA	NA	NA	NA	NA	NA	NA	NA	NA	NA	NA	NA	NA	0	0	0	0	0	0	0	0	0	0	0	0	0	0	0	0	0	0
Listeria_grayi	Bacteria	Firmicutes	Bacilli	Bacillales	Listeriaceae	Listeria	grayi	2	1239	91061	1385	186820	1637	1641	ATCC 19120	ATCC19120|CCUG4983|CCUG5118|CIP6818|CIP105447|DSM20601|LMG16490|NCAIMB.01871|NCTC10815|V-1	X56150|X98526	X56150|X98526	41.75	1.25	NA	NA	NA	NA	NA	NA	NA	NA	NA	NA	NA	0	0	0	0	0	0	0	0	0	0	0	1	0	0	0	0	0	0
Listeria_innocua	Bacteria	Firmicutes	Bacilli	Bacillales	Listeriaceae	Listeria	innocua	2	1239	91061	1385	186820	1637	1642	ATCC 33090	ATCC33090|CCUG 15531|CIP80.11|DSM20649|LMG11387|NCTC11288|SLCC3379|58/1971	X56152|X98527	X56152|X98527	37	1.5	NA	NA	6	9	33.5	NA	45	NA	NA	10	NA	0	0	0	0	0	0	0	0	0	0	0	1	0	0	1	0	0	0
Listeria_ivanovii	Bacteria	Firmicutes	Bacilli	Bacillales	Listeriaceae	Listeria	ivanovii	2	1239	91061	1385	186820	1637	1638	ATCC 19119	ATCC19119|CCUG15528|CIP78.42|CLIP12510|DSM20750|LMG11388|NCTC11846|SLCC2379|SV5	X56151|X98528	X56151|X98528	37.5	NA	NA	NA	NA	NA	NA	NA	NA	NA	NA	NA	NA	0	0	0	0	0	0	0	0	0	0	0	1	0	0	1	0	0	0
Listeria_monocytogenes	Bacteria	Firmicutes	Bacilli	Bacillales	Listeriaceae	Listeria	monocytogenes	2	1239	91061	1385	186820	1637	1639	ATCC 15313	ATCC15313|CIP82.110|DSM20600|NCTC10357|SLCC53|53XXII	U84148	U84148	38	1.5	NA	NA	6	9	33.5	NA	45	NA	NA	10	2944528	0	0	0	0	0	0	0	0	0	0	0	1	0	0	1	0	0	0
Listeria_seeligeri	Bacteria	Firmicutes	Bacilli	Bacillales	Listeriaceae	Listeria	seeligeri	2	1239	91061	1385	186820	1637	1640	Weis 1120	Weis1120|ATCC35967|CCUG15530|CIP100100|DSM20751|LMG11386|NCAIMB.01873|NCTC11856|SLCC3594	X56148	X56148	36	1.5	NA	NA	NA	NA	NA	NA	NA	NA	NA	NA	NA	0	0	0	0	0	0	0	0	0	0	0	1	0	0	1	0	0	0
Listeria_welshimeri	Bacteria	Firmicutes	Bacilli	Bacillales	Listeriaceae	Listeria	welshimeri	2	1239	91061	1385	186820	1637	1643	Welshimer V8	WelshimerV8|ATCC35897|CCUG15529|CIP81.49|DSM20650|LMG11389|NCAIMB.01872|NCTC11857|SLCC5334	X56149|X98532	X56149|X98532	36	1.25	NA	NA	NA	NA	NA	NA	NA	NA	NA	NA	NA	0	0	0	0	0	0	0	0	0	0	0	1	0	0	0	1	0	0
Loktanella_hongkongensis	Bacteria	Proteobacteria	Alphaproteobacteria	Rhodobacterales	Rhodobacteraceae	Limimaricola	hongkongensis	2	1224	28211	204455	31989	2211638	278132	UST950701-009P	NRRLB-41039|JCM12479	AY600300		65.9	NA	NA	NA	NA	NA	NA	NA	NA	NA	NA	NA	NA	0	0	0	0	0	0	0	0	0	0	0	1	1	0	0	0	0	1
Luteococcus_peritonei	Bacteria	Actinobacteria	Actinobacteria	Propionibacteriales	Propionibacteriaceae	Luteococcus	peritonei	2	201174	1760	85009	31957	33983	88874	ATCC-BAA-60=CCUG-38120=CIP-106441=JCM-11685		AJ132334		65	NA	NA	NA	NA	NA	NA	NA	NA	NA	NA	NA	NA	0	0	0	0	0	0	0	0	0	0	0	1	0	0	1	1	1	1
Luteococcus_sanguinis	Bacteria	Actinobacteria	Actinobacteria	Propionibacteriales	Propionibacteriaceae	Luteococcus	sanguinis	2	201174	1760	85009	31957	33983	174038	CCUG-33897=CIP-107216=JCM-12371		AJ416758		64	NA	NA	NA	NA	NA	37	NA	NA	NA	NA	NA	NA	0	0	0	0	0	0	0	0	0	0	0	1	1	0	1	0	0	0
Lysinibacillus_fusiformis	Bacteria	Firmicutes	Bacilli	Bacillales	Bacillaceae	Lysinibacillus	fusiformis	2	1239	91061	1385	186817	400634	28031	DSM2898	X	AJ310083	X	37.2	NA	NA	7.75	5.5	9.5	37	10	40	7	NA	NA	NA	0	0	0	0	0	0	0	0	0	0	0	0	1	1	0	0	0	0
Lysinibacillus_sphaericus	Bacteria	Firmicutes	Bacilli	Bacillales	Bacillaceae	Lysinibacillus	sphaericus	2	1239	91061	1385	186817	400634	1421		DSM28T|LMG7134T|JCM2502T|ATCC14577T|CCM2120T|NCIMB9370|NCTC10338T| IAM13420	L14010|X60639|NCDO 1767		NA	3.25	NA	7.5	5.5	9.5	37	16	45	5	NA	NA	NA	0	0	0	0	0	0	0	0	0	0	0	0	1	0	0	0	0	0
MICROBACTERIUM_Resistens	Bacteria	Actinobacteria	Actinobacteria	Micrococcales	Microbacteriaceae	Microbacterium	Resistens	2	201174	1760	85006	85023	33882	156977		CCUG38312|DMMZ1710|DSM11986|JCM11686|NBRC103078	Y14699		64	1.5	NA	NA	NA	NA	NA	NA	NA	2	NA	NA	NA	0	0	0	0	0	0	0	0	0	0	0	1	0	0	0	0	0	0
MICROBACTERIUM_binotii	Bacteria	Actinobacteria	Actinobacteria	Micrococcales	Microbacteriaceae	Microbacterium	binotii	2	201174	1760	85006	85023	33882	462710	CIP	CIP101303|DSM19164|JCM16365	EF567306		NA	1.5	NA	NA	NA	NA	30	15	37	NA	NA	6	NA	0	0	0	0	0	0	0	0	0	0	0	1	0	0	1	0	1	1
MICROBACTERIUM_paraoxydans	Bacteria	Actinobacteria	Actinobacteria	Micrococcales	Microbacteriaceae	Microbacterium	paraoxydans	2	201174	1760	85006	85023	33882	199592	CF36	CCUG46601|DSM15019|JCM12372|NBRC103076	AJ491806|AJ581908		69.9	NA	NA	10	NA	NA	NA	25	37	7	NA	NA	NA	0	0	0	0	0	0	0	0	0	0	0	1	0	0	0	0	0	0
Macrococcus_caseolyticus	Bacteria	Firmicutes	Bacilli	Bacillales	Staphylococcaceae	Macrococcus	caseolyticus	2	1239	91061	1385	90964	69965	69966	DD4508	ATCC13548|CCUG15606|CIP100755|DSM20597	Y15711		38.5	1.55	NA	NA	NA	NA	35	NA	NA	10	NA	NA	NA	0	0	0	0	0	0	0	0	0	0	0	1	1	0	0	0	0	0
Mageeibacillus_indolicus	Bacteria	Firmicutes	Clostridia	Clostridiales	Hungateiclostridiaceae	Mageeibacillus	indolicus	2	1239	186801	186802	2304686	1637257	884684	BAA2120	CCUG59143	GQ900632	CP001850	44.2	1.25	NA	NA	NA	NA	37	35	42	NA	NA	NA	NA	1	0	0	0	0	0	0	0	0	0	0	0	0	0	1	0	0	0
Magnetococcus_marinus	Bacteria	Proteobacteria	Alphaproteobacteria	Magnetococcales	Magnetococcaceae	Magnetococcus	marinus	2	1224	28211	1191478	1191479	162171	1124597	MC-1	ATCCBAA-1437|JCM17883		CP000471	54.2	1.5	NA	NA	NA	NA	25	5	35	NA	NA	NA	NA	0	0	0	0	0	0	0	0	0	0	0	0	1	0	0	0	0	0
Magnetospirillum_gryphiswaldense	Bacteria	Proteobacteria	Alphaproteobacteria	Rhodospirillales	Rhodospirillaceae	Magnetospirillum	gryphiswaldense	2	1224	28211	204441	41295	13134	55518	MSR-1	DSM6361	Y10109		62.7	3.5	NA	NA	NA	NA	30	NA	NA	NA	NA	NA	NA	0	0	0	0	0	0	0	0	0	0	0	1	1	0	0	0	0	0
Magnetospirillum_magneticum	Bacteria	Proteobacteria	Alphaproteobacteria	Rhodospirillales	Rhodospirillaceae	Magnetospirillum	magneticum	2	1224	28211	204441	41295	13134	84159	MS-1	ATCC31632|DSM3856	Y10110		63	3.5	NA	NA	NA	NA	30	NA	NA	NA	NA	NA	NA	0	0	0	0	0	0	0	0	0	0	0	0	0	0	0	0	0	0
Mahella_australiensis	Bacteria	Firmicutes	Clostridia	Thermoanaerobacterales	Thermoanaerobacterales Family IV. Incertae Sedis	Mahella	australiensis	2	1239	186801	68295	543372	252965	252966	50-1BON	CIP107919|DSM15567	AY331143		55.5	11.5	NA	7.5	NA	NA	50	30	60	0.1	NA	4	NA	0	0	0	0	0	0	0	0	0	0	0	0	0	0	0	0	0	0
Mannheimia_haemolytica	Bacteria	Proteobacteria	Gammaproteobacteria	Pasteurellales	Pasteurellaceae	Mannheimia	haemolytica	2	1224	1236	135625	712	75984	75985	J. A. Watt 1266A&B	CCUG12392|NCTC9380	AF060699		43.6	0.85	NA	NA	NA	NA	NA	NA	NA	NA	NA	NA	2731870	0	0	0	0	0	0	0	0	0	0	0	1	1	0	0	1	0	0
Mannheimia_varigena	Bacteria	Proteobacteria	Gammaproteobacteria	Pasteurellales	Pasteurellaceae	Mannheimia	varigena	2	1224	1236	135625	712	75984	85404	177	CCUG38462	AF053893		41.7	1.2	NA	NA	NA	NA	NA	NA	NA	NA	NA	NA	NA	0	0	0	0	0	0	0	0	0	0	0	1	1	0	0	1	0	0
Maribacter	Bacteria	Bacteroidetes	Flavobacteriia	Flavobacteriales	Flavobacteriaceae	Maribacter		2	976	117743	200644	49546	252356		X	X	X	X	37	5.6	NA	7.5	5.5	NA	22.5	4	35	2	1	7	NA	0	0	0	0	0	0	0	0	0	0	0	1	1	0	0	1	0	0
Maricaulis_maris	Bacteria	Proteobacteria	Alphaproteobacteria	Rhodobacterales	Hyphomonadaceae	Maricaulis	maris	2	1224	28211	204455	69657	74317	74318	ATCC15268|CM11		AJ007807		62.5	1.5	NA	NA	6	8	22.5	15	35	4	0.5	8	NA	0	0	0	0	0	0	0	0	0	0	0	0	0	0	0	0	0	0
Marinithermus_hydrothermalis	Bacteria	Deinococcus-Thermus	Deinococci	Thermales	Thermaceae	Marinithermus	hydrothermalis	2	1297	188787	68933	188786	186191	186192	T1	JCM11576 I DSM14884	AB079382		68.6	NA	NA	7	6.25	7.75	67.5	50	72.5	3	0.5	4.5	NA	0	0	0	0	0	0	0	0	0	0	0	1	0	0	0	0	0	0
Marinitoga_piezophila	Bacteria	Thermotogae	Thermotogae	Petrotogales	Petrotogaceae	Marinitoga	piezophila	2	200918	188708	1643947	1643949	160798	149715	KA3	DSM14283|JCM11233	AF326121		29	1.25	NA	6	5	8	65	40	75	3	NA	NA	NA	0	0	0	0	0	0	0	0	0	0	0	0	0	0	0	0	0	0
Marinobacter_adhaerens	Bacteria	Proteobacteria	Gammaproteobacteria	Alteromonadales	Alteromonadaceae	Marinobacter	adhaerens	2	1224	1236	135622	72275	2742	1033846	HP15	DSM23420|CIP110141	AY241552		56.9	2.05	NA	8	5.5	10	36	4	45	4	0.5	20	NA	0	0	0	0	0	0	0	0	0	0	0	0	0	0	0	0	0	0
Marinobacter_hydrocarbonoclasticus	Bacteria	Proteobacteria	Gammaproteobacteria	Alteromonadales	Alteromonadaceae	Marinobacter	hydrocarbonoclasticus	2	1224	1236	135622	72275	2742	2743	SP.17	ATCC49840|DSM8798	X67022		52.7	2.5	NA	7.25	6	9.5	32	10	45	3.48	0.464	20.3	NA	0	0	0	0	0	0	0	0	0	0	0	1	1	0	0	0	0	0
Marinococcus_halophilus	Bacteria	Firmicutes	Bacilli	Bacillales	Bacillaceae	Marinococcus	halophilus	2	1239	91061	1385	186817	1370	1371	HK718	CCM2706|IAM12844|JCM2479|ATCC27964|DSM20408|LMG17439	X90835		45.25	1.1	NA	NA	NA	NA	33.5	NA	NA	10	NA	NA	NA	0	0	0	0	0	0	0	0	0	0	0	1	0	0	0	0	0	0
Marinomonas_mediterranea	Bacteria	Proteobacteria	Gammaproteobacteria	Oceanospirillales	Oceanospirillaceae	Marinomonas	mediterranea	2	1224	1236	135619	135620	28253	119864	MMB-1|CECT4803|ATCC700492		AF063027		46.3	1.45	NA	NA	NA	NA	25	NA	40	NA	0.7	3.5	NA	0	0	0	0	0	0	0	0	0	0	0	1	1	0	0	0	0	0
Marinomonas_posidonica	Bacteria	Proteobacteria	Gammaproteobacteria	Oceanospirillales	Oceanospirillaceae	Marinomonas	posidonica	2	1224	1236	135619	135620	28253	936476		IVIA-Po-181|CECT7376|NCIMB14433			44.7	2.25	NA	NA	NA	NA	NA	5	25	NA	0.5	10	NA	0	0	0	0	0	0	0	0	0	0	0	1	0	0	0	0	0	0
Marivirga_tractuosa	Bacteria	Bacteroidetes	Cytophagia	Cytophagales	Flammeovirgaceae	Marivirga	tractuosa	2	976	768503	768507	200667	869806	1006	KCTC 2958	ATCC23168|CIP106410|DSM4126|NBRC15989|NCIMB1408|VKMB-1430			36.1	30	NA	NA	NA	NA	30	10	40	5.5	0.5	10	NA	0	0	1	0	0	0	0	0	0	0	0	0	0	0	1	1	0	1
Marvinbryantia_formatexigens	Bacteria	Firmicutes	Clostridia	Clostridiales	Lachnospiraceae	Marvinbryantia	formatexigens	2	1239	186801	186802	186803	248744	168384	I-52	DSM14469|CCUG46960	AJ318527	X	50.3	NA	NA	NA	NA	NA	37	NA	NA	NA	NA	NA	NA	0	0	0	0	0	0	0	0	0	0	0	0	0	0	0	0	1	1
Massilia	Bacteria	Proteobacteria	Betaproteobacteria	Burkholderiales	Oxalobacteraceae	Massilia		2	1224	28216	80840	75682	149698		X	X	X	X	34	3	NA	NA	NA	NA	NA	NA	NA	NA	NA	NA	NA	0	0	0	0	0	0	0	0	0	0	0	1	0	1	0	0	0	0
Massilia_timonae	Bacteria	Proteobacteria	Betaproteobacteria	Burkholderiales	Oxalobacteraceae	Massilia	timonae	2	1224	28216	80840	75682	149698	47229	UR/MT95	CIP105350	U54470		64.61	3	NA	NA	NA	NA	37	NA	NA	NA	NA	NA	NA	0	0	0	0	0	0	0	0	0	0	0	1	0	0	0	0	0	0
Megamonas_funiformis	Bacteria	Firmicutes	Negativicutes	Selenomonadales	Selenomonadaceae	Megamonas	funiformis	2	1239	909932	909929	1843491	158846	437897	5DSM 19343, 5JCM 14723		YIT 11815	AB300988	32.9	7.5	NA	NA	NA	NA	NA	NA	NA	NA	NA	NA	NA	0	0	0	0	0	0	0	0	0	0	0	0	0	0	0	0	1	1
Megamonas_hypermegale	Bacteria	Firmicutes	Negativicutes	Selenomonadales	Selenomonadaceae	Megamonas	hypermegale	2	1239	909932	909929	1843491	158846	158847	ATCC25560	NCTC10570			34.8	11.5	NA	NA	NA	NA	37	NA	NA	NA	NA	1.5	2157372	0	0	0	0	0	0	0	0	0	0	0	0	0	0	0	0	0	0
Megamonas_hypermegas	Bacteria	Firmicutes	Negativicutes	Selenomonadales	Selenomonadaceae	Megamonas	hypermegas	2	1239	909932	909929	1843491	158846	158847		ATCC2560|NCTC10570			33	11.5	NA	NA	NA	NA	37	NA	NA	NA	NA	1.5	NA	0	0	0	0	0	0	0	0	0	0	0	0	0	0	0	0	0	0
Megasphaera_elsdenii	Bacteria	Firmicutes	Negativicutes	Veillonellales	Veillonellaceae	Megasphaera	elsdenii	2	1239	909932	1843489	31977	906	907	LC1	ATCC25940|CCUG6199|CIP106852|DSM20460|JCM1772|NCBI8927	U95027		53.6	2.1	NA	6.05	4.6	7.8	36.5	25	40	NA	NA	NA	NA	0	0	1	0	0	0	0	0	0	0	0	0	0	0	0	0	0	0
Megasphaera_micronuciformis	Bacteria	Firmicutes	Negativicutes	Veillonellales	Veillonellaceae	Megasphaera	micronuciformis	2	1239	909932	1843489	31977	906	187326	AIP412.00	CCUG45952|CIP107280	AF473834	X	46.4	0.5	NA	NA	NA	NA	37	NA	NA	NA	NA	NA	1765528	0	0	0	0	0	0	0	0	0	0	0	0	0	0	0	0	0	0
Meiothermus_ruber	Bacteria	Deinococcus-Thermus	Deinococci	Thermales	Thermaceae	Meiothermus	ruber	2	1297	188787	68933	188786	65551	277	1258	Loginova 21|ATCC35948|DSMZ1279|VKMB 1258|	Z15059		66	NA	NA	NA	6.5	7.3	60	37	70	NA	NA	NA	NA	0	0	0	0	0	0	0	0	0	0	0	1	1	0	0	0	1	1
Meiothermus_silvanus	Bacteria	Deinococcus-Thermus	Deinococci	Thermales	Thermaceae	Meiothermus	silvanus	2	1297	188787	68933	188786	65551	52022	VI-R2	DSM9946	X84211		63.6	NA	NA	8.25	5	10	55	40	65	NA	1	2	NA	0	0	0	0	0	0	0	0	0	0	0	0	1	0	0	0	0	1
Melioribacter_roseus	Bacteria	Ignavibacteriae	Ignavibacteria	Ignavibacteriales	Melioribacteraceae	Melioribacter	roseus	2	1134404	795747	795748	1334117	1134403	1134405	P3M-2	JCM17771|VKMB-2668			41	5.325	NA	7.5	6	8.7	55	35	60	0.6	NA	6	NA	0	0	0	0	0	0	0	0	0	0	0	1	1	0	0	0	0	0
Melissococcus_plutonius	Bacteria	Firmicutes	Bacilli	Lactobacillales	Enterococcaceae	Melissococcus	plutonius	2	1239	91061	186826	81852	33969	33970	ATCC35311	CIP104052|LMG20360|NCIMB702443	AY862507|X75751		29.5	0.6	NA	NA	6.5	6.6	35	20	45	NA	NA	NA	NA	0	0	0	0	0	0	0	0	0	0	0	0	0	0	0	0	0	0
Mesoplasma_florum	Bacteria	Tenericutes	Mollicutes	Entomoplasmatales	Entomoplasmataceae	Mesoplasma	florum	2	544448	31969	186328	33925	46239	2151	L1	ATCC33453|NCTC11704	AF300327		27.3	0.35	NA	NA	NA	NA	29	18	37	NA	NA	NA	NA	0	0	0	0	0	0	0	0	0	0	0	0	0	0	0	0	0	0
Mesorhizobium_australicum	Bacteria	Proteobacteria	Alphaproteobacteria	Rhizobiales	Phyllobacteriaceae	Mesorhizobium	australicum	2	1224	28211	356	69277	68287	536018	WSM2073|LMG24608|HAMBI3006	WSM2076|WSM2074	AY601516|AY601514|AY601517	DQ485744	62.96	3	NA	NA	5.5	9	NA	NA	NA	NA	NA	NA	NA	0	0	0	0	0	0	0	0	0	0	0	0	0	0	0	0	0	0
Mesorhizobium_ciceri	Bacteria	Proteobacteria	Alphaproteobacteria	Rhizobiales	Phyllobacteriaceae	Mesorhizobium	ciceri	2	1224	28211	356	69277	68287	39645		UPM-Ca7|ATCC51585|DSM11540|LMG14898	U07934	FM164382	63.5	3	NA	NA	5	10	NA	NA	40	NA	NA	2	NA	0	0	0	0	0	0	0	0	0	0	0	0	0	0	0	0	0	0
Mesorhizobium_huakuii	Bacteria	Proteobacteria	Alphaproteobacteria	Rhizobiales	Phyllobacteriaceae	Mesorhizobium	huakuii	2	1224	28211	356	69277	68287	28104	LMG14107	103|ATCC51122|CCBAU2609|DSM6573|IAM14158	D12797	FM164384	61.5	3	NA	NA	5	9.5	NA	NA	38	NA	NA	1	NA	0	0	0	0	0	0	0	0	0	0	0	0	0	0	0	0	0	0
Mesorhizobium_loti	Bacteria	Proteobacteria	Alphaproteobacteria	Rhizobiales	Phyllobacteriaceae	Mesorhizobium	loti	2	1224	28211	356	69277	68287	381	LMG6125	DSM2626|NZP2213|LMG6123|LMG6126	D14514|X67229		61.5	2.1	NA	7	4	NA	27.5	39	40	2	NA	NA	NA	0	0	0	0	0	0	0	0	0	0	0	0	0	0	0	0	0	0
Mesorhizobium_mediterraneum	Bacteria	Proteobacteria	Alphaproteobacteria	Rhizobiales	Phyllobacteriaceae	Mesorhizobium	mediterraneum	2	1224	28211	356	69277	68287	43617	UPM-Ca36	ATCC1670|DSM11555	L38825		63.5	2.1	NA	NA	NA	9.5	NA	4	40	2	NA	NA	NA	0	0	0	0	0	0	0	0	0	0	0	0	0	0	0	0	0	0
Mesorhizobium_opportunistum	Bacteria	Proteobacteria	Alphaproteobacteria	Rhizobiales	Phyllobacteriaceae	Mesorhizobium	opportunistum	2	1224	28211	356	69277	68287	593909	WSM2075|LMG24607|HAMBI3007		AY601515	DQ485746	63.2	3	NA	NA	5.5	9	NA	NA	NA	NA	NA	NA	NA	0	0	0	0	0	0	0	0	0	0	0	0	0	0	0	0	0	0
Mesorhizobium_tianshanense	Bacteria	Proteobacteria	Alphaproteobacteria	Rhizobiales	Phyllobacteriaceae	Mesorhizobium	tianshanense	2	1224	28211	356	69277	68287	39844	A-1BS	CCBAU 3306|DSM11417	AF041447|U71079		61	2.1	NA	7	NA	NA	27.5	NA	37	NA	NA	1	NA	0	0	0	0	0	0	0	0	0	0	0	0	0	0	0	0	0	0
Mesotoga_prima	Bacteria	Thermotogae	Thermotogae	Kosmotogales	Kosmotogaceae	Mesotoga	prima	2	200918	188708	1643946	1643948	1184396	1184387	MesG1.Ag.4.2	DSM24739|ATCC			45.3	NA	NA	7.5	NA	NA	37	NA	50	4	NA	NA	NA	0	0	0	0	0	0	0	0	0	0	0	0	0	0	0	0	0	0
Methanobrevibacter_oralis	Archaea	Euryarchaeota	Methanobacteria	Methanobacteriales	Methanobacteriaceae	Methanobrevibacter	oralis	2157	28890	183925	2158	2159	2172	66851	ZR	DSM7256			28	0.95	NA	7.15	6.2	8	36	25	39	0.319	NA	1.16	NA	0	1	0	0	0	0	0	0	0	0	0	0	0	0	0	0	0	0
Methylacidiphilum_infernorum	Bacteria	Verrucomicrobia	Methylacidiphilae	Methylacidiphilales	Methylacidiphilaceae	Methylacidiphilum	infernorum	2	74201	1955630	717963	717964	511745	511746					NA	NA	NA	2.25	1	6	NA	NA	NA	NA	NA	NA	NA	0	0	0	0	0	0	0	0	0	0	0	0	0	0	0	0	0	0
Methylibium_petroleiphilum	Bacteria	Proteobacteria	Betaproteobacteria	Burkholderiales		Methylibium	petroleiphilum	2	1224	28216	80840		316612	105560	PM1|ATCCBAA-1232|LMG22953		AF176594		69	2.5	NA	6.5	NA	NA	30	NA	NA	NA	NA	NA	NA	0	0	0	0	0	0	0	0	0	0	0	0	1	1	0	0	0	0
Methylobacillus_flagellatus	Bacteria	Proteobacteria	Betaproteobacteria	Nitrosomonadales	Methylophilaceae	Methylobacillus	flagellatus	2	1224	28216	32003	32011	404	405	KT	ATCC51484|DSM6875|VKMB-1610	M95651		55.5	1.6	NA	7.25	5.8	8.4	42	10	52	NA	NA	NA	NA	0	0	0	0	0	0	0	0	0	0	0	1	1	1	0	0	0	0
Methylobacterium_extorquens	Bacteria	Proteobacteria	Alphaproteobacteria	Rhizobiales	Methylobacteriaceae	Methylorubrum	extorquens	2	1224	28211	356	119045	2282523	408		ATCC43645|DSM1337|NCIMB9399	L20847|D32224		69.4	4.5	NA	7	4	10	27.5	15	37	NA	NA	NA	NA	0	0	0	0	0	0	0	0	0	0	0	1	1	1	0	0	0	0
Methylobacterium_nodulans	Bacteria	Proteobacteria	Alphaproteobacteria	Rhizobiales	Methylobacteriaceae	Methylobacterium	nodulans	2	1224	28211	356	119045	407	114616	ORS2060|CNCMI2342|LMG21967		AJ512205		NA	1.25	NA	NA	NA	NA	NA	NA	NA	NA	NA	NA	NA	0	0	0	0	0	0	0	0	0	0	0	1	1	1	0	0	0	0
Methylobacterium_populi	Bacteria	Proteobacteria	Alphaproteobacteria	Rhizobiales	Methylobacteriaceae	Methylorubrum	populi	2	1224	28211	356	119045	2282523	223967	BJ001|ATCCBAA-705|NCIMB13946		AY251818		70.4	0.9	NA	7	NA	NA	25	NA	NA	NA	NA	NA	NA	0	1	0	0	0	0	0	0	0	0	0	1	1	0	1	1	0	0
Methylobacterium_radiotolerans	Bacteria	Proteobacteria	Alphaproteobacteria	Rhizobiales	Methylobacteriaceae	Methylobacterium	radiotolerans	2	1224	28211	356	119045	407	31998	ATCC27329	0-1|ATCC27329|DSM1819|NCIMB10815	D32227		72.3	4.5	NA	NA	NA	NA	27.5	NA	NA	NA	NA	NA	6899110	0	0	0	0	0	0	0	0	0	0	0	1	1	1	0	0	0	0
Methylocella_silvestris	Bacteria	Proteobacteria	Alphaproteobacteria	Rhizobiales	Beijerinckiaceae	Methylocella	silvestris	2	1224	28211	356	45404	120652	199596	BL2|DSM15510|NCIMB13906				60.5	1.35	NA	5.5	4.5	7	20	4	30	NA	NA	0.8	NA	0	1	0	0	0	0	0	0	0	0	0	0	0	0	0	0	0	0
Methylococcus_capsulatus	Bacteria	Proteobacteria	Gammaproteobacteria	Methylococcales	Methylococcaceae	Methylococcus	capsulatus	2	1224	1236	135618	403	413	414		ATCC19069|ATCC33009|Texas|ACM1292|NCIMB11853|Bath|NCIMB11132|VKM-TRMC|IMET10544	X72770		64	1	NA	6.5	5.5	8	45	NA	50	NA	NA	NA	NA	0	0	0	0	0	0	0	0	0	0	0	1	1	0	0	0	0	0
Methylomicrobium_album	Bacteria	Proteobacteria	Gammaproteobacteria	Methylococcales	Methylococcaceae	Methylomicrobium	album	2	1224	1236	135618	403	39773	39775	ACM3314	ACM3314|IMET10526|NCIMB11123|VKM-BG8	X72777		NA	2	NA	NA	6	9	27.5	10	37	NA	NA	NA	NA	0	0	0	0	0	0	0	0	0	0	0	1	1	0	0	0	0	0
Methylomicrobium_alcaliphilum	Bacteria	Proteobacteria	Gammaproteobacteria	Methylococcales	Methylococcaceae	Methylomicrobium	alcaliphilum	2	1224	1236	135618	403	39773	271065	20Z|VKMB-2133|NCIMB14124	5Z|VKMB-2180	EF495157		47.8	2.5	NA	8.1	7.2	NA	NA	NA	NA	2	NA	NA	NA	0	0	0	0	0	0	0	0	0	0	0	0	0	0	0	0	0	0
Methylomirabilis_oxyfera	Bacteria	candidate division NC10				Candidatus Methylomirabilis	oxyfera	2	640293				1170227	671143					NA	NA	NA	NA	NA	NA	NA	NA	NA	NA	NA	NA	NA	0	0	0	0	0	0	0	0	0	0	0	0	0	0	0	0	0	0
Methylomonas_methanica	Bacteria	Proteobacteria	Gammaproteobacteria	Methylococcales	Methylococcaceae	Methylomonas	methanica	2	1224	1236	135618	403	416	421		ACM3307|ATCC35067|IMET10543|NCIMB11130	AF304196		NA	2.5	NA	NA	5.5	8.5	25	10	30	7	NA	NA	NA	0	0	0	0	0	0	0	0	0	0	0	1	0	1	0	0	0	0
Methylophaga_frappieri	Bacteria	Proteobacteria	Gammaproteobacteria	Thiotrichales	Piscirickettsiaceae	Methylophaga	frappieri	2	1224	1236	72273	135616	40222	754477	JAM7|DSM25690|ATCCBAA-2434		CP003380Q7A_995		47.8	2.5	NA	8	6	11	NA	15	37	3	0.5	8	NA	0	0	0	0	0	0	0	0	0	0	0	1	1	0	0	0	0	0
Methylophaga_nitratireducenticrescens	Bacteria	Proteobacteria	Gammaproteobacteria	Thiotrichales	Piscirickettsiaceae	Methylophaga	nitratireducenticrescens	2	1224	1236	72273	135616	40222	754476	JAM1|DSM25689|ATCCBAA-2433		CP003390	CP003390.1	44.7	2.25	NA	8	6	11	30	15	37	3	0.5	8	NA	0	0	0	0	0	0	0	0	0	0	0	1	1	0	0	1	0	0
Methylotenera_mobilis	Bacteria	Proteobacteria	Betaproteobacteria	Nitrosomonadales	Methylophilaceae	Methylotenera	mobilis	2	1224	28216	32003	32011	359407	359408	JLW8|ATCCBAA-1282|DSM17540		DQ287786		54.3	0.9	NA	7.5	5	8.5	30	10	34	0.075	0.01	0.5	NA	0	0	0	0	0	0	0	0	0	0	0	1	1	0	0	0	0	0
Methylotenera_versatilis	Bacteria	Proteobacteria	Betaproteobacteria	Nitrosomonadales	Methylophilaceae	Methylotenera	versatilis	2	1224	28216	32003	32011	359407	1055487	301|VKMB-2679|JCM17579		CP002056		42.6	NA	NA	6.15	4.2	8	19.5	4	30	NA	NA	NA	NA	0	0	0	0	0	0	0	0	0	0	0	0	0	0	0	0	0	0
Methylovorus_glucosotrophus	Bacteria	Proteobacteria	Betaproteobacteria	Nitrosomonadales	Methylophilaceae	Methylovorus	glucosotrophus	2	1224	28216	32003	32011	81682	266009		6B1|UCMB-1475			55.8	1.15	NA	7.1	6.5	8	36	25	45	NA	NA	NA	NA	0	0	0	0	0	0	0	0	0	0	0	1	1	1	0	0	0	0
Micavibrio_aeruginosavorus	Bacteria	Proteobacteria	Alphaproteobacteria			Micavibrio	aeruginosavorus	2	1224	28211			213485	349221	ARL-13				53.8	1	NA	NA	NA	NA	NA	NA	NA	NA	NA	NA	NA	0	0	0	0	0	0	0	0	0	0	0	1	1	0	0	0	0	0
Microbacterium_binotii	Bacteria	Actinobacteria	Actinobacteria	Micrococcales	Microbacteriaceae	Microbacterium	binotii	2	201174	1760	85006	85023	33882	462710	CIP 101303	DSM19164|JCM16365	EF567306		71	NA	NA	NA	NA	NA	NA	NA	NA	NA	NA	NA	NA	0	0	0	0	0	0	0	0	0	0	0	0	0	0	0	0	0	0
Microbacterium_flavescens	Bacteria	Actinobacteria	Actinobacteria	Micrococcales	Microbacteriaceae	Microbacterium	flavescens	2	201174	1760	85006	85023	33882	69366	ATCC13348	CCUG29000|CIP102401|DSM20643|HAMBI1909|JCM11568|JCM3877|LMG3028|NCIMB9221|NBRC15039|VKMAc-1415	Y17232		66.9	3.5	NA	NA	NA	NA	25	10	NA	NA	NA	NA	NA	0	0	0	0	0	0	0	0	0	0	0	1	1	0	0	0	0	0
Microbacterium_ginsengisoli	Bacteria	Actinobacteria	Actinobacteria	Micrococcales	Microbacteriaceae	Microbacterium	ginsengisoli	2	201174	1760	85006	85023	33882	400772	Gsoil259	KCTC19189|DSM18659|JCM15304	AB271048		69.4	0.7	NA	7	5	9	25	18	30	4	NA	NA	NA	0	0	0	0	0	0	0	0	0	0	0	1	1	0	1	0	0	1
Microbacterium_paraoxydans	Bacteria	Actinobacteria	Actinobacteria	Micrococcales	Microbacteriaceae	Microbacterium	paraoxydans	2	201174	1760	85006	85023	33882	199592	CF36	DSM15020���CCUG46602	AJ491806		69.9	1	NA	10	7.2	10	31	15	42	7	NA	NA	NA	0	0	1	0	0	0	0	0	0	0	0	1	0	0	0	0	0	0
Microbacterium_resistens	Bacteria	Actinobacteria	Actinobacteria	Micrococcales	Microbacteriaceae	Microbacterium	resistens	2	201174	1760	85006	85023	33882	156977			Y1 4699		64	1.5	NA	NA	NA	NA	NA	NA	NA	2	NA	NA	NA	0	0	0	0	0	0	0	0	0	0	0	1	0	0	1	0	0	1
Microbacterium_testaceum	Bacteria	Actinobacteria	Actinobacteria	Micrococcales	Microbacteriaceae	Microbacterium	testaceum	2	201174	1760	85006	85023	33882	2033		ATCC15829|BCRC12120|CCM2299|CCUG23849|CIP104324|DSM20166|IAM1561|IMET10361|JCM1353|LMG16344|NBRC12675|VKMAc-1019	X77445		67.7	NA	NA	NA	NA	NA	30	NA	NA	NA	NA	NA	NA	0	0	0	0	0	0	0	0	0	0	0	1	0	1	0	0	0	0
Micrococcus_luteus	Bacteria	Actinobacteria	Actinobacteria	Micrococcales	Micrococcaceae	Micrococcus	luteus	2	201174	1760	85006	1268	1269	1270	DSM20030	ATCC4698|CCM169|CCUG5858|CIPA270|HAMBI26|HAMBI1399|IEGM391|NBRC3333|JCM1464|LMG4050|NCCB78001|NCTC2665|NRRLB-287|VKMB-1314	AJ536198		NA	4	NA	NA	NA	10	31	NA	NA	NA	1.72	NA	2501097	0	0	0	0	0	0	0	0	0	0	0	1	1	1	0	0	0	0
Micrococcus_lylae	Bacteria	Actinobacteria	Actinobacteria	Micrococcales	Micrococcaceae	Micrococcus	lylae	2	201174	1760	85006	1268	1269	1273	DSM 20315	ATCC27566|CCM2693|CCUG33027|CIP81.70|IEGM392|NBRC15355|JCM11572|LMG14218|NCTC11037|VKMB-1815	X80750	AF214778	68.6	NA	NA	NA	NA	NA	37	NA	NA	NA	NA	NA	NA	0	0	0	0	0	0	0	0	0	0	0	1	1	0	0	0	0	0
Micrococcus	Bacteria	Actinobacteria	Actinobacteria	Micrococcales	Micrococcaceae	Micrococcus		2	201174	1760	85006	1268	1269		X	X	X	X	72.5	NA	NA	7	NA	NA	NA	NA	NA	NA	NA	NA	NA	0	0	0	0	0	0	0	0	0	0	0	1	1	0	0	0	0	0
Microcystis_aeruginosa	Bacteria	Cyanobacteria		Chroococcales	Microcystaceae	Microcystis	aeruginosa	2	1117		1118	1890449	1125	1126	PCC7941	CCAP1450/4|SAG14.85|UTEX2385			42.5	4.5	NA	NA	NA	NA	NA	NA	NA	NA	NA	NA	NA	0	0	0	0	0	0	0	0	0	0	0	0	0	0	0	0	0	0
Microlunatus_phosphovorus	Bacteria	Actinobacteria	Actinobacteria	Propionibacteriales	Propionibacteriaceae	Microlunatus	phosphovorus	2	201174	1760	85009	31957	29404	29405	NM-1	ATCC700054|CIP104466|DSM10555|HAMBI2303|JCM9379|NBRC101784|VKMAc-1990|KCTC9798|LMG18116|NCIMB13414|FERMP-9771|KACC14473	D26169|Z78207		67.9	1.4	NA	7	5	9	27.5	5	35	NA	NA	6	NA	0	0	0	0	0	0	0	0	0	0	0	1	1	0	0	0	0	0
Micromonospora_aurantiaca	Bacteria	Actinobacteria	Actinobacteria	Micromonosporales	Micromonosporaceae	Micromonospora	aurantiaca	2	201174	1760	85008	28056	1873	47850		ATCC27029|DSM43813|NBRC16125|NBRC16155|JCM10878|NRRLB-16091|VKMAc-1936	X92604|AB015621		71.6	0.4	NA	NA	NA	NA	NA	NA	NA	NA	NA	4	NA	0	0	0	0	0	0	0	0	0	0	0	0	0	0	0	0	0	1
Micromonospora_rosaria	Bacteria	Actinobacteria	Actinobacteria	Micromonosporales	Micromonosporaceae	Micromonospora	rosaria	2	201174	1760	85008	28056	1873	47874	NRRL 3718	SCC957|67694|NRRL3718|ATCC29337|NBRC13697|DSM803|JCM3159	X92631|AB014163		72.9	0.4	NA	NA	NA	NA	NA	35	40	NA	NA	2	NA	0	0	0	0	0	0	0	0	0	0	0	0	0	1	0	0	0	1
Mitsuokella_multacida	Bacteria	Firmicutes	Negativicutes	Selenomonadales	Selenomonadaceae	Mitsuokella	multacida	2	1239	909932	909929	1843491	52225	52226	ATCC27723	NCTC10934 | A405-1	X81878		57.9	11.5	NA	4.2	NA	NA	39.5	NA	45	NA	NA	NA	2577056	0	0	0	0	0	0	0	0	0	0	0	0	0	0	0	0	0	0
Mobiluncus_curtisii	Bacteria	Actinobacteria	Actinobacteria	Actinomycetales	Actinomycetaceae	Mobiluncus	curtisii	2	201174	1760	2037	2049	2050	2051	BV345-16	ATCC35241|CCUG 21018|NCTC11656	AJ427623		52.5	2.5	NA	6	NA	NA	36	20	45	NA	NA	NA	2146480	0	0	0	0	0	0	0	0	0	0	0	0	0	0	0	0	0	0
Mobiluncus_mulieris	Bacteria	Actinobacteria	Actinobacteria	Actinomycetales	Actinomycetaceae	Mobiluncus	mulieris	2	201174	1760	2037	2049	2050	2052	SV17J	ATCC35243|CCUG20071|LMG7787|NCTC11658	AJ427625		49.5	3.75	NA	NA	5.5	6.5	36	35	42	1	NA	NA	NA	0	0	0	0	0	0	0	0	0	0	0	0	0	0	0	0	0	0
Modestobacter_marinus	Bacteria	Actinobacteria	Actinobacteria	Geodermatophilales	Geodermatophilaceae	Modestobacter	marinus	2	201174	1760	1643682	85030	88138	477641	42H12-1	42H12-1|DSM45201|CGMCC4.5581	EU181225		72.3	2	NA	NA	6	9	28	4	35	NA	NA	5	NA	0	0	0	0	0	0	0	0	0	0	0	0	0	0	1	1	0	1
Moellerella_wisconsensis	Bacteria	Proteobacteria	Gammaproteobacteria	Enterobacterales	Morganellaceae	Moellerella	wisconsensis	2	1224	1236	91347	1903414	158848	158849	ATCC35017	CDC2896-78|DSM5076	X	X	NA	NA	NA	NA	NA	NA	36	35	37	NA	NA	NA	NA	0	0	0	0	0	0	0	0	0	0	0	1	0	0	0	0	0	0
Mogibacterium_diversum	Bacteria	Firmicutes	Clostridia	Clostridiales	Clostridiales Family XIII. Incertae Sedis	Mogibacterium	diversum	2	1239	186801	186802	543314	86331	114527	HM-7	ATCC700923|JCM11205	AB037874	X	42	1	NA	NA	NA	NA	37	NA	NA	NA	NA	NA	NA	0	0	0	0	0	0	0	0	0	0	0	0	0	0	0	0	0	0
Mogibacterium_neglectum	Bacteria	Firmicutes	Clostridia	Clostridiales	Clostridiales Family XIII. Incertae Sedis	Mogibacterium	neglectum	2	1239	186801	186802	543314	86331	114528	P9a-h	ATCC700924|JCM11204	AB037875	X	41.5	1.5	NA	NA	NA	NA	37	NA	NA	NA	NA	NA	NA	0	0	0	0	0	0	0	0	0	0	0	0	0	0	0	0	0	0
Mogibacterium_pumilum	Bacteria	Firmicutes	Clostridia	Clostridiales	Clostridiales Family XIII. Incertae Sedis	Mogibacterium	pumilum	2	1239	186801	186802	543314	86331	86332	D2-18	ATCC700696	AB021701	X	45.5	1.25	NA	NA	NA	NA	NA	NA	NA	NA	NA	NA	NA	0	0	0	0	0	0	0	0	0	0	0	0	0	0	0	0	0	0
Mogibacterium_timidum	Bacteria	Firmicutes	Clostridia	Clostridiales	Clostridiales Family XIII. Incertae Sedis	Mogibacterium	timidum	2	1239	186801	186802	543314	86331	35519	VPID1B-22	ATCC33093	Z36296	X	50	2.35	NA	NA	NA	NA	37	NA	NA	NA	NA	NA	NA	0	0	0	0	0	0	0	0	0	0	0	0	0	0	0	0	0	0
Mogibacterium_vescum	Bacteria	Firmicutes	Clostridia	Clostridiales	Clostridiales Family XIII. Incertae Sedis	Mogibacterium	vescum	2	1239	186801	186802	543314	86331	86333	D5-2	ATCC700697	AB021702		46	0.25	NA	NA	NA	NA	37	NA	NA	NA	NA	NA	NA	0	0	0	0	0	0	0	0	0	0	0	0	0	0	0	0	0	0
Moorella_thermoacetica	Bacteria	Firmicutes	Clostridia	Thermoanaerobacterales	Thermoanaerobacteraceae	Moorella	thermoacetica	2	1239	186801	68295	186814	44260	1525	DSM521	ATCC35608|JCM9319	AY656675		54	NA	NA	6.7	5.7	7.65	58	47	65	NA	NA	NA	NA	0	0	0	0	0	0	0	0	0	0	0	0	0	0	0	0	0	0
Moraxella_bovis	Bacteria	Proteobacteria	Gammaproteobacteria	Pseudomonadales	Moraxellaceae	Moraxella	bovis	2	1224	1236	72274	468	475	476		ATCC10900	AF005182		42.75	2	NA	NA	NA	NA	34	NA	NA	NA	NA	NA	NA	0	0	0	0	0	0	0	0	0	0	0	1	1	0	1	0	0	0
Moraxella_catarrhalis	Bacteria	Proteobacteria	Gammaproteobacteria	Pseudomonadales	Moraxellaceae	Moraxella	catarrhalis	2	1224	1236	72274	468	475	480		Ne11|ATCC25238|NCTC11020|NCTC4103|ATCC23246	AF005185		41.5	2	NA	NA	NA	NA	NA	NA	NA	NA	NA	NA	1863286	0	0	0	0	0	0	0	0	0	0	0	1	1	0	0	1	0	0
Moraxella_macacae	Bacteria	Proteobacteria	Gammaproteobacteria	Pseudomonadales	Moraxellaceae	Moraxella	macacae	2	1224	1236	72274	468	475	765840					NA	2	NA	NA	NA	NA	NA	NA	NA	NA	NA	NA	NA	1	0	0	0	0	0	0	0	0	0	0	1	1	0	0	0	0	0
Moraxella_osloensis	Bacteria	Proteobacteria	Gammaproteobacteria	Pseudomonadales	Moraxellaceae	Moraxella	osloensis	2	1224	1236	72274	468	475	34062	A1920				43.25	NA	NA	NA	NA	NA	NA	33	37	NA	NA	NA	NA	0	0	0	0	0	0	0	0	0	0	0	1	1	0	0	0	0	0
Moraxella_ovis	Bacteria	Proteobacteria	Gammaproteobacteria	Pseudomonadales	Moraxellaceae	Moraxella	ovis	2	1224	1236	72274	468	475	29433		ATCC 33078|NCTC|11227	AF005186		45.5	NA	NA	NA	NA	NA	NA	NA	NA	NA	NA	NA	NA	0	0	0	0	0	0	0	0	0	0	0	1	1	0	0	1	0	0
Morganella_morganii	Bacteria	Proteobacteria	Gammaproteobacteria	Enterobacterales	Morganellaceae	Morganella	morganii	2	1224	1236	91347	1903414	581	582	ATCC25830	DSM30164|IFO3848|NCIB235			50	1.35	NA	NA	NA	NA	NA	NA	NA	NA	NA	NA	NA	1	0	1	0	0	0	0	0	0	0	0	0	0	1	0	0	0	0
Moritella_viscosa	Bacteria	Proteobacteria	Gammaproteobacteria	Alteromonadales	Moritellaceae	Moritella	viscosa	2	1224	1236	135622	267891	58050	80854	NVI88/478	ATCCBAA-105|NCIMB13584	Y17574		42.5	NA	NA	NA	NA	NA	NA	4	25	2.5	NA	NA	NA	0	0	0	0	0	0	0	0	0	0	0	1	1	1	0	0	0	0
Morococcus_cerebrosus	Bacteria	Proteobacteria	Betaproteobacteria	Neisseriales	Neisseriaceae	Morococcus	cerebrosus	2	1224	28216	206351	481	212742	1056807	UQM858	ATCC33486|NCTC11393			52.3	0.5	NA	NA	5.5	9	36.5	23	42	NA	NA	NA	NA	0	0	1	0	0	0	0	0	0	0	0	1	0	0	0	0	0	0
Moryella_indoligenes	Bacteria	Firmicutes	Clostridia	Clostridiales	Lachnospiraceae	Moryella	indoligenes	2	1239	186801	186802	186803	437755	371674					50.2	NA	NA	NA	NA	NA	NA	NA	NA	NA	NA	NA	NA	1	0	0	0	0	0	0	0	0	0	0	0	0	0	0	0	0	0
Muricauda_ruestringensis	Bacteria	Bacteroidetes	Flavobacteriia	Flavobacteriales	Flavobacteriaceae	Muricauda	ruestringensis	2	976	117743	200644	49546	111500	111501	DSM 13258	DSM13258|LMG19739|B1	AF218782		41	1.9	NA	7	6	8	25	8	40	3	0.5	9	NA	0	0	0	0	0	0	0	0	0	0	0	0	1	0	0	0	0	0
Mycobacterium_Aubagnense	Bacteria	Actinobacteria	Actinobacteria	Corynebacteriales	Mycobacteriaceae	Mycobacteroides	aubagnense	2	201174	1760	85007	1762	1866885	319707	U8	CIP108543|CCUG50186	AY859706|AY859707		NA	NA	NA	NA	NA	NA	30	24	37	NA	NA	NA	NA	0	0	0	0	0	0	0	0	0	0	0	0	0	0	0	1	0	0
Mycobacterium_Canariasense	Bacteria	Actinobacteria	Actinobacteria	Corynebacteriales	Mycobacteriaceae	Mycobacteroides	canariasense	2	201174	1760	85007	1762	1866885	228230	502329	CIP107998|CCUG47953	AY255478|AY255477		NA	NA	NA	NA	NA	NA	30	30	37	NA	NA	NA	NA	0	0	0	0	0	0	0	0	0	0	0	1	0	0	0	0	0	0
Mycobacterium_Phocacum	Bacteria	Actinobacteria	Actinobacteria	Corynebacteriales	Mycobacteriaceae	Mycobacteroides	phocaicum	2	201174	1760	85007	1762	1866885	319706	N4	108542|CCUG50185	AY859687|AY859689		NA	NA	NA	NA	NA	NA	30	24	37	NA	NA	NA	NA	0	0	0	0	0	0	0	0	0	0	0	0	0	0	0	1	0	0
Mycobacterium_Septicum	Bacteria	Actinobacteria	Actinobacteria	Corynebacteriales	Mycobacteriaceae	Mycobacteroides	septicum	2	201174	1760	85007	1762	1866885	98668	W4964	ATCC700731	AF111809		64	NA	NA	NA	NA	NA	NA	27	35	NA	NA	NA	NA	0	0	0	0	0	0	0	0	0	0	0	0	0	0	0	0	0	0
Mycobacterium_abscessus	Bacteria	Actinobacteria	Actinobacteria	Corynebacteriales	Mycobacteriaceae	Mycobacteroides	abscessus	2	201174	1760	85007	1762	670516	36809	ATCC 19977	CCUG20993|CIP104536|DSM44196|JCM13569|NCTC13031	X82235		64.1	1.75	NA	NA	NA	NA	NA	28	37	NA	NA	5	5090491	0	0	0	0	0	0	0	0	0	0	0	0	0	1	0	0	0	0
Mycobacterium_africanum	Bacteria	Actinobacteria	Actinobacteria	Corynebacteriales	Mycobacteriaceae	Mycobacterium	africanum	2	201174	1760	85007	1762	1763	33894	ATCC	ATCC25420|CIP105147	AF480605		NA	3	NA	NA	NA	NA	37	NA	NA	NA	NA	NA	NA	0	0	0	0	0	0	0	0	0	0	0	0	0	1	1	0	0	0
Mycobacterium_aichiense	Bacteria	Actinobacteria	Actinobacteria	Corynebacteriales	Mycobacteriaceae	Mycolicibacterium	aichiense	2	201174	1760	85007	1762	1866885	1799	5545, ATCC 27280, NCTC 10820				NA	NA	NA	NA	NA	NA	37	NA	45	NA	NA	NA	NA	0	0	0	0	0	0	0	0	0	0	0	0	0	1	1	0	0	1
Mycobacterium_alvei	Bacteria	Actinobacteria	Actinobacteria	Corynebacteriales	Mycobacteriaceae	Mycolicibacterium	alvei	2	201174	1760	85007	1762	1866885	67081	CR21	CIP103464			68	2	NA	NA	NA	NA	37	30	44	NA	NA	NA	NA	0	0	0	0	0	0	0	0	0	0	0	1	0	1	0	0	0	0
Mycobacterium_arupense	Bacteria	Actinobacteria	Actinobacteria	Corynebacteriales	Mycobacteriaceae	Mycolicibacter	arupense	2	201174	1760	85007	1762	1073531	342002	ATCC BAA-1242, DSM 44942		DQ157760|DQ168662|DQ168663		NA	NA	NA	NA	NA	NA	NA	NA	42	5	NA	NA	NA	0	0	0	0	0	0	0	0	0	0	0	1	0	0	0	0	0	0
Mycobacterium_asiaticum	Bacteria	Actinobacteria	Actinobacteria	Corynebacteriales	Mycobacteriaceae	Mycobacterium	asiaticum	2	201174	1760	85007	1762	1763	1790		ATCC25276|CCUG29115|CIP106809|DSM44297|JCM6409	AF480595		NA	NA	NA	NA	NA	NA	NA	NA	NA	NA	NA	NA	NA	0	0	0	0	0	0	0	0	0	0	0	1	0	0	0	0	0	1
Mycobacterium_aurum	Bacteria	Actinobacteria	Actinobacteria	Corynebacteriales	Mycobacteriaceae	Mycolicibacterium	aurum	2	201174	1760	85007	1762	1866885	1791	ATCC 23366, CCUG 37666, CIP 104465, DSM 43999, JCM 6366		X55595		NA	3.5	NA	NA	NA	NA	NA	25	37	NA	NA	NA	NA	0	0	0	0	0	0	0	0	0	0	0	1	0	0	0	0	0	0
Mycobacterium_austroafricanum	Bacteria	Actinobacteria	Actinobacteria	Corynebacteriales	Mycobacteriaceae	Mycolicibacterium	austroafricanum	2	201174	1760	85007	1762	1866885	39687	ATCC 33464, CCUG 37667, CIP 105395, DSM 44191, JCM 6369		X93182		NA	4	NA	NA	NA	NA	37	28	42	NA	NA	5	NA	0	0	0	0	0	0	0	0	0	0	0	0	0	0	0	0	0	0
Mycobacterium_avium	Bacteria	Actinobacteria	Actinobacteria	Corynebacteriales	Mycobacteriaceae	Mycobacterium	avium	2	201174	1760	85007	1762	1763	1764	ATCC25291	CCUG20992|CIP104244|DSM44156|NCTC13034	AJ536037		69	NA	NA	NA	NA	NA	42	25	45	NA	NA	5	NA	0	0	0	0	0	0	0	0	0	0	0	0	0	0	0	0	0	0
Mycobacterium_bohemicum	Bacteria	Actinobacteria	Actinobacteria	Corynebacteriales	Mycobacteriaceae	Mycobacterium	bohemicum	2	201174	1760	85007	1762	1763	56425		DSM44277|JCM12402|CIP105808/105811	U84502		63.5	1.5	NA	NA	NA	NA	37	25	40	NA	NA	NA	NA	0	0	0	0	0	0	0	0	0	0	0	1	0	1	0	0	0	0
Mycobacterium_bolletii	Bacteria	Actinobacteria	Actinobacteria	Corynebacteriales	Mycobacteriaceae	Mycobacteroides	bolletii	2	201174	1760	85007	1762	670516	319705	BD	CIP108541|CCUG50184	AY859681|AY859683		NA	NA	NA	NA	NA	NA	30	24	37	NA	NA	NA	NA	0	0	0	0	0	0	0	0	0	0	0	0	0	0	0	0	0	0
Mycobacterium_bovis	Bacteria	Actinobacteria	Actinobacteria	Corynebacteriales	Mycobacteriaceae	Mycobacterium	bovis	2	201174	1760	85007	1762	1763	1765	ATCC	ATCC19210|CIP105234|NCTC 10772	AB292583		65.6	2	NA	NA	NA	NA	NA	NA	NA	NA	NA	NA	NA	0	0	0	0	0	0	0	0	0	0	0	0	0	1	1	0	0	0
Mycobacterium_branderi	Bacteria	Actinobacteria	Actinobacteria	Corynebacteriales	Mycobacteriaceae	Mycobacterium	branderi	2	201174	1760	85007	1762	1763	43348		ATCC51789|CIP104592|DSM44624|JCM12687	X82234		NA	2.1	NA	NA	NA	NA	NA	25	45	NA	NA	NA	NA	0	0	0	0	0	0	0	0	0	0	0	0	0	0	0	0	0	0
Mycobacterium_caprae	Bacteria	Actinobacteria	Actinobacteria	Corynebacteriales	Mycobacteriaceae	Mycobacterium	caprae	2	201174	1760	85007	1762	1763	115862		CIP105776|ATCCBAA-824	AJ131120		NA	5.5	NA	NA	NA	NA	NA	NA	NA	NA	NA	NA	NA	0	0	0	0	0	0	0	0	0	0	0	0	0	0	0	0	0	0
Mycobacterium_celatum	Bacteria	Actinobacteria	Actinobacteria	Corynebacteriales	Mycobacteriaceae	Mycobacterium	celatum	2	201174	1760	85007	1762	1763	28045	ATCC51131	CCUG39185|CIP106109|DSM44243|JCM12373|ATCC51130	L08169		NA	6.75	NA	NA	NA	NA	NA	42	45	NA	NA	NA	NA	0	0	0	0	0	0	0	0	0	0	0	1	0	0	0	0	0	0
Mycobacterium_chimaera	Bacteria	Actinobacteria	Actinobacteria	Corynebacteriales	Mycobacteriaceae	Mycobacterium	chimaera	2	201174	1760	85007	1762	1763	222805		CIP107892|CCUG50989|DSM44623	AJ548480		NA	NA	NA	NA	NA	NA	NA	25	37	NA	NA	NA	NA	0	0	0	0	0	0	0	0	0	0	0	0	0	0	0	0	0	0
Mycobacterium_chitae	Bacteria	Actinobacteria	Actinobacteria	Corynebacteriales	Mycobacteriaceae	Mycolicibacterium	chitae	2	201174	1760	85007	1762	1866885	1792	ATCC 19627, CCUG 39504, CIP 105383, DSM 44633, JCM 12403, NCTC 10485		X55603		NA	NA	NA	NA	NA	NA	NA	28	37	NA	NA	5	NA	0	0	0	0	0	0	0	0	0	0	0	1	0	1	1	0	0	0
Mycobacterium_chubuense	Bacteria	Actinobacteria	Actinobacteria	Corynebacteriales	Mycobacteriaceae	Mycolicibacterium	chubuense	2	201174	1760	85007	1762	1866885	1800	48013	ATCC27278|CCUG37670|CIP106810|DSM44219|JCM6374|NCTC10819	X55596		NA	0.1	NA	NA	NA	NA	NA	NA	NA	NA	NA	NA	NA	0	0	0	0	0	0	0	0	0	0	0	0	0	0	0	0	0	0
Mycobacterium_colombiense	Bacteria	Actinobacteria	Actinobacteria	Corynebacteriales	Mycobacteriaceae	Mycobacterium	colombiense	2	201174	1760	85007	1762	1763	339268		CIP108962	AM062764		NA	NA	NA	NA	NA	NA	NA	20	37	NA	NA	NA	NA	0	0	0	0	0	0	0	0	0	0	0	1	0	1	0	0	0	0
Mycobacterium_conceptionense	Bacteria	Actinobacteria	Actinobacteria	Corynebacteriales	Mycobacteriaceae	Mycolicibacterium	conceptionense	2	201174	1760	85007	1762	1866885	451644	CIP 108544, CCUG 50187		AY859684		64.2	NA	NA	NA	NA	NA	30	25	37	NA	NA	5	NA	0	0	0	0	0	0	0	0	0	0	0	1	0	0	0	1	0	0
Mycobacterium_conspicuum	Bacteria	Actinobacteria	Actinobacteria	Corynebacteriales	Mycobacteriaceae	Mycobacterium	conspicuum	2	201174	1760	85007	1762	1763	44010	DSM 44136, CIP 105165, ATCC 700090		X88922		NA	NA	NA	NA	NA	NA	NA	22	31	NA	NA	NA	NA	0	0	0	0	0	0	0	0	0	0	0	1	0	0	1	0	0	0
Mycobacterium_cosmeticum	Bacteria	Actinobacteria	Actinobacteria	Corynebacteriales	Mycobacteriaceae	Mycolicibacterium	cosmeticum	2	201174	1760	85007	1762	1866885	258533	LTA388|20031106	ATCCBAA878|CIP108170|ATCCBAA879|CIP108169	AY449728|AY449731		NA	1.025	NA	NA	NA	NA	35	NA	NA	NA	NA	NA	NA	0	0	0	0	0	0	0	0	0	0	0	0	0	0	0	0	0	0
Mycobacterium_diernhoferi	Bacteria	Actinobacteria	Actinobacteria	Corynebacteriales	Mycobacteriaceae	Mycolicibacterium	diernhoferi	2	201174	1760	85007	1762	1866885	1801	ATCC 19340, CIP 105384, DSM 43524, JCM 6371		X55593		NA	4	NA	NA	NA	NA	28	37	42	NA	NA	NA	NA	0	0	0	0	0	0	0	0	0	0	0	0	0	0	1	0	0	0
Mycobacterium_doricum	Bacteria	Actinobacteria	Actinobacteria	Corynebacteriales	Mycobacteriaceae	Mycolicibacterium	doricum	2	201174	1760	85007	1762	1866885	126673	DSM 44339, CCUG 46352, CIP 106867, JCM 12405		AF264700		66.5	NA	NA	NA	NA	NA	NA	25	37	NA	NA	5	NA	0	0	0	0	0	0	0	0	0	0	0	0	0	1	0	0	0	0
Mycobacterium_duvalii	Bacteria	Actinobacteria	Actinobacteria	Corynebacteriales	Mycobacteriaceae	Mycolicibacterium	duvalii	2	201174	1760	85007	1762	1866885	39688	ATCC 43910, CCUG 41352, CIP 104539, DSM 44244, JCM 6396, NCTC 358		U94745		NA	NA	NA	NA	NA	NA	NA	25	37	NA	NA	NA	NA	0	0	0	0	0	0	0	0	0	0	0	1	0	0	0	0	0	0
Mycobacterium_elephantis	Bacteria	Actinobacteria	Actinobacteria	Corynebacteriales	Mycobacteriaceae	Mycolicibacterium	elephantis	2	201174	1760	85007	1762	1866885	81858	DSM 44368, CIP 106831, JCM 12406		AJ010747		NA	1.3	NA	NA	NA	NA	NA	NA	NA	NA	NA	5	NA	0	0	0	0	0	0	0	0	0	0	0	1	0	1	1	0	0	0
Mycobacterium_flavescens��	Bacteria	Actinobacteria	Actinobacteria	Corynebacteriales	Mycobacteriaceae	Mycolicibacterium	flavescens��	2	201174	1760	85007	1762	1866885	1776	ATCC 14474, CCUG 29041, CIP 104533, DSM 43991, JCM 12274, NCTC 10271		X52932		NA	NA	NA	NA	NA	NA	NA	25	42	NA	NA	NA	NA	0	0	0	0	0	0	0	0	0	0	0	0	0	0	0	0	0	0
Mycobacterium_florentinum	Bacteria	Actinobacteria	Actinobacteria	Corynebacteriales	Mycobacteriaceae	Mycobacterium	florentinum	2	201174	1760	85007	1762	1763	292462		DSM44852|CCUG50992|CIP108409	AJ616230		NA	NA	NA	NA	NA	NA	NA	25	37	NA	NA	NA	NA	0	0	0	0	0	0	0	0	0	0	0	1	0	1	0	0	0	0
Mycobacterium_fortuitum	Bacteria	Actinobacteria	Actinobacteria	Corynebacteriales	Mycobacteriaceae	Mycolicibacterium	fortuitum	2	201174	1760	85007	1762	1866885	1766	ATCC 6841, CCUG 20994, CIP 104534, DSM 46621, JCM 6387, NCTC 10394		X52933		NA	2	NA	NA	NA	NA	NA	22	42	5	NA	NA	NA	0	0	0	0	0	0	0	0	0	0	0	1	0	0	0	0	0	0
Mycobacterium_gadium	Bacteria	Actinobacteria	Actinobacteria	Corynebacteriales	Mycobacteriaceae	Mycolicibacterium	gadium	2	201174	1760	85007	1762	1866885	1794	ATCC27726	CCUG37515|CIP105388|DSM44077|JCM12688|NCTC10942	X55594		NA	NA	NA	NA	NA	NA	NA	28	37	NA	NA	NA	NA	0	0	0	0	0	0	0	0	0	0	0	1	0	0	0	0	0	0
Mycobacterium_gastri	Bacteria	Actinobacteria	Actinobacteria	Corynebacteriales	Mycobacteriaceae	Mycobacterium	gastri	2	201174	1760	85007	1762	1763	1777		ATCC15754|CCUG20995|CIP10453|DSM43505|JCM12407	X52919		NA	NA	NA	NA	NA	NA	NA	25	40	NA	NA	NA	NA	0	0	0	0	0	0	0	0	0	0	0	0	0	0	0	0	0	0
Mycobacterium_genavense	Bacteria	Actinobacteria	Actinobacteria	Corynebacteriales	Mycobacteriaceae	Mycobacterium	genavense	2	201174	1760	85007	1762	1763	36812		ATCC51234	X60070		NA	1.5	NA	NA	NA	NA	42	25	42	NA	NA	NA	NA	0	0	0	0	0	0	0	0	0	0	0	0	0	0	0	0	0	0
Mycobacterium_gilvum	Bacteria	Actinobacteria	Actinobacteria	Corynebacteriales	Mycobacteriaceae	Mycolicibacterium	gilvum	2	201174	1760	85007	1762	1866885	1804		ATCC43909|CCUG37676|CIP106743|DSM44503|JCM6395|NCTC10742	X55599		67.9	NA	NA	NA	NA	NA	NA	25	37	NA	NA	NA	NA	0	0	0	0	0	0	0	0	0	0	0	1	0	1	0	0	0	0
Mycobacterium_goodii	Bacteria	Actinobacteria	Actinobacteria	Corynebacteriales	Mycobacteriaceae	Mycolicibacterium	goodii	2	201174	1760	85007	1762	1866885	134601	ATCC 700504, CIP 106349, DSM 44492, JCM 12689		Y12872		66	NA	NA	NA	NA	NA	NA	30	45	5	NA	NA	NA	0	0	0	0	0	0	0	0	0	0	0	1	0	0	0	0	0	0
Mycobacterium_gordonae	Bacteria	Actinobacteria	Actinobacteria	Corynebacteriales	Mycobacteriaceae	Mycobacterium	gordonae	2	201174	1760	85007	1762	1763	1778		ATCC14470|CCUG21801/21811|CIP104529DSM44160|JCM6382|NCTC10267			NA	NA	NA	NA	NA	NA	35	28	37	NA	NA	NA	NA	0	0	0	0	0	0	0	0	0	0	0	0	0	0	0	0	0	0
Mycobacterium_haemophilum	Bacteria	Actinobacteria	Actinobacteria	Corynebacteriales	Mycobacteriaceae	Mycobacterium	haemophilum	2	201174	1760	85007	1762	1763	29311	ATCC29548	CCUG47452|CIP105049|DSM44634|NCTC11185	X88923		66	2.3	NA	NA	NA	NA	31	25	35	NA	NA	NA	NA	0	0	0	0	0	0	0	0	0	0	0	0	0	0	0	0	0	0
Mycobacterium_heckeshornense	Bacteria	Actinobacteria	Actinobacteria	Corynebacteriales	Mycobacteriaceae	Mycobacterium	heckeshornense	2	201174	1760	85007	1762	1763	110505		DSM44428|CCUG51897	AF174290		NA	NA	NA	NA	NA	NA	42	37	45	NA	NA	NA	NA	0	0	0	0	0	0	0	0	0	0	0	0	0	0	0	0	0	0
Mycobacterium_heidelbergense	Bacteria	Actinobacteria	Actinobacteria	Corynebacteriales	Mycobacteriaceae	Mycobacterium	heidelbergense	2	201174	1760	85007	1762	1763	53376		ATCC51253|CIP105424|DSM44471	AJ000684		NA	2.5	NA	NA	NA	NA	34	30	37	NA	NA	NA	NA	0	0	0	0	0	0	0	0	0	0	0	0	0	0	0	0	0	0
Mycobacterium_hodleri	Bacteria	Actinobacteria	Actinobacteria	Corynebacteriales	Mycobacteriaceae	Mycolicibacterium	hodleri	2	201174	1760	85007	1762	1866885	49897	EMI2	DSM44183			73	2.05	NA	NA	NA	NA	NA	18	28	NA	NA	NA	NA	0	0	0	0	0	0	0	0	0	0	0	1	0	1	0	0	0	0
Mycobacterium_holsaticum	Bacteria	Actinobacteria	Actinobacteria	Corynebacteriales	Mycobacteriaceae	Mycolicibacterium	holsaticum	2	201174	1760	85007	1762	1866885	152142	DSM 44478, CCUG 46266, JCM 12374		AJ310467|AJ310468|AJ310469		68.4	NA	NA	NA	NA	NA	NA	22	40	NA	NA	5	NA	0	0	0	0	0	0	0	0	0	0	0	0	0	1	0	0	0	0
Mycobacterium_indicus pranii	Bacteria	Actinobacteria	Actinobacteria	Corynebacteriales	Mycobacteriaceae	Mycobacterium	indicus pranii	2	201174	1760	85007	1762	1763	35617	DSM45239|MTCC9506		DQ437715|DQ437718|DQ437721|FJ970491		NA	1.5	NA	NA	NA	NA	42	25	45	NA	NA	5	NA	0	0	0	0	0	0	0	0	0	0	0	1	0	0	0	0	0	0
Mycobacterium_interjectum	Bacteria	Actinobacteria	Actinobacteria	Corynebacteriales	Mycobacteriaceae	Mycobacterium	interjectum	2	201174	1760	85007	1762	1763	33895		DSM44064|CCUG37514|ATCC51457	X70961		NA	1.35	NA	NA	NA	NA	NA	31	37	NA	NA	NA	NA	0	0	0	0	0	0	0	0	0	0	0	1	0	1	0	0	0	1
Mycobacterium_intermedium	Bacteria	Actinobacteria	Actinobacteria	Corynebacteriales	Mycobacteriaceae	Mycobacterium	intermedium	2	201174	1760	85007	1762	1763	28445	DSM 44049, ATCC 51848, CCUG 37583, CIP 104542, JCM 13572		X67847		NA	2.6	NA	NA	NA	NA	34	22	41	NA	NA	NA	NA	0	0	0	0	0	0	0	0	0	0	0	1	0	1	1	0	0	1
Mycobacterium_intracellulare	Bacteria	Actinobacteria	Actinobacteria	Corynebacteriales	Mycobacteriaceae	Mycobacterium	intracellulare	2	201174	1760	85007	1762	1763	1767		ATCC13950|CCUG28005|CIP104243|DSM43223|JCM6384|NCTC13025	AJ536036		NA	NA	NA	NA	NA	NA	NA	22	45	NA	NA	NA	NA	0	0	0	0	0	0	0	0	0	0	0	1	0	0	0	0	0	0
Mycobacterium_kansasii	Bacteria	Actinobacteria	Actinobacteria	Corynebacteriales	Mycobacteriaceae	Mycobacterium	kansasii	2	201174	1760	85007	1762	1763	1768		ATCC12478|CIP104589|DSM44162|JCM6379|NCTC13024	AJ536035		NA	NA	NA	NA	NA	NA	NA	32	42	NA	NA	NA	NA	0	0	0	0	0	0	0	0	0	0	0	1	0	1	1	0	0	0
Mycobacterium_kumamotonense	Bacteria	Actinobacteria	Actinobacteria	Corynebacteriales	Mycobacteriaceae	Mycolicibacter	kumamotonense	2	201174	1760	85007	1762	1073531	354243		CCUG51961|JCM13453	AB239925		67.4	NA	NA	NA	NA	NA	NA	25	42	NA	NA	NA	NA	0	0	0	0	0	0	0	0	0	0	0	0	0	0	1	0	0	0
Mycobacterium_lacus	Bacteria	Actinobacteria	Actinobacteria	Corynebacteriales	Mycobacteriaceae	Mycobacterium	lacus	2	201174	1760	85007	1762	1763	169765	ATCC BAA-323, DSM 44577		AF406783		NA	NA	NA	NA	NA	NA	37	25	42	NA	NA	5	NA	0	0	0	0	0	0	0	0	0	0	0	0	0	1	1	0	0	0
Mycobacterium_lentiflavum	Bacteria	Actinobacteria	Actinobacteria	Corynebacteriales	Mycobacteriaceae	Mycobacterium	lentiflavum	2	201174	1760	85007	1762	1763	141349		ATCC51985|CCUG42422/42559|CIP105465|DSM44418|JCM13390	X80769		NA	NA	NA	NA	NA	NA	NA	22	37	NA	NA	NA	NA	0	0	0	0	0	0	0	0	0	0	0	0	0	0	0	0	0	0
Mycobacterium_leprae	Bacteria	Actinobacteria	Actinobacteria	Corynebacteriales	Mycobacteriaceae	Mycobacterium	leprae	2	201174	1760	85007	1762	1763	1769	not cultivated; none designated		X53999		57.8	0.5	NA	NA	NA	NA	NA	NA	NA	NA	NA	NA	NA	0	0	0	0	0	0	0	0	0	0	0	0	0	0	0	0	0	0
Mycobacterium_mageritense	Bacteria	Actinobacteria	Actinobacteria	Corynebacteriales	Mycobacteriaceae	Mycolicibacterium	mageritense	2	201174	1760	85007	1762	1866885	53462					NA	NA	NA	NA	NA	NA	NA	NA	NA	NA	NA	NA	NA	0	0	0	0	0	0	0	0	0	0	0	0	0	0	0	0	0	0
Mycobacterium_malmoense	Bacteria	Actinobacteria	Actinobacteria	Corynebacteriales	Mycobacteriaceae	Mycobacterium	malmoense	2	201174	1760	85007	1762	1763	1780		ATCC29571|CCUG37761|CIP105775|DSM44163|JCM13391|NCTC11298	X52930		NA	NA	NA	NA	NA	NA	NA	22	37	NA	NA	NA	NA	0	0	0	0	0	0	0	0	0	0	0	1	0	0	0	0	0	0
Mycobacterium_marinum	Bacteria	Actinobacteria	Actinobacteria	Corynebacteriales	Mycobacteriaceae	Mycobacterium	marinum	2	201174	1760	85007	1762	1763	1781		ATCC927|CCUG20998/27843|CIP104528|DSM44344|JCM12275|NCTC2275	AF456240		65.7	NA	NA	NA	NA	NA	19	25	35	NA	NA	NA	NA	0	0	0	0	0	0	0	0	0	0	0	0	0	0	1	1	0	0
Mycobacterium_massiliense	Bacteria	Actinobacteria	Actinobacteria	Corynebacteriales	Mycobacteriaceae	Mycobacteroides	massiliense	2	201174	1760	85007	1762	670516	1962118	108297	CCUG48898	AY593980		NA	NA	NA	NA	NA	NA	30	24	37	NA	NA	NA	NA	0	0	0	0	0	0	0	0	0	0	0	1	0	0	0	1	0	1
Mycobacterium_monacense	Bacteria	Actinobacteria	Actinobacteria	Corynebacteriales	Mycobacteriaceae	Mycolicibacterium	monacense	2	201174	1760	85007	1762	1866885	85693	DSM 44395, CIP 109237		AF107039|DQ473393		NA	NA	NA	NA	NA	NA	31	25	45	5	NA	NA	NA	0	0	0	0	0	0	0	0	0	0	0	1	0	1	0	0	0	0
Mycobacterium_moriokaense	Bacteria	Actinobacteria	Actinobacteria	Corynebacteriales	Mycobacteriaceae	Mycolicibacterium	moriokaense	2	201174	1760	85007	1762	1866885	39691	ATCC43059				64	4	NA	NA	NA	NA	42	NA	NA	NA	NA	NA	NA	0	0	0	0	0	0	0	0	0	0	0	0	0	1	0	0	0	0
Mycobacterium_mucogenicum	Bacteria	Actinobacteria	Actinobacteria	Corynebacteriales	Mycobacteriaceae	Mycolicibacterium	mucogenicum	2	201174	1760	85007	1762	1866885	56689	ATCC49650	CCUG47451|CIP105223|DSM44625|JCM13575	AY457074		NA	5.5	NA	NA	NA	NA	NA	28	37	NA	NA	NA	NA	0	0	0	0	0	0	0	0	0	0	0	1	0	1	0	0	0	0
Mycobacterium_nebraskense	Bacteria	Actinobacteria	Actinobacteria	Corynebacteriales	Mycobacteriaceae	Mycobacterium	nebraskense	2	201174	1760	85007	1762	1763	244292		ATCCBAA-837|DSM44803	AY368456		NA	NA	NA	NA	NA	NA	32.5	25	35	NA	NA	NA	NA	0	0	0	0	0	0	0	0	0	0	0	1	0	0	0	0	0	0
Mycobacterium_neoaurum	Bacteria	Actinobacteria	Actinobacteria	Corynebacteriales	Mycobacteriaceae	Mycolicibacterium	neoaurum	2	201174	1760	85007	1762	1866885	1795		ATCC25795|CCUG37665|CIP105387|DSM44074|JCM 6365|NCTC10818	M29564		NA	5.5	NA	NA	NA	NA	NA	25	37	NA	NA	NA	NA	0	0	0	0	0	0	0	0	0	0	0	0	0	0	0	0	0	0
Mycobacterium_novocastrense	Bacteria	Actinobacteria	Actinobacteria	Corynebacteriales	Mycobacteriaceae	Mycolicibacterium	novocastrense	2	201174	1760	85007	1762	1866885	59813	DSM44203	CIP105546	U96747		NA	3.5	NA	NA	NA	NA	NA	30	42	NA	NA	5	NA	0	0	0	0	0	0	0	0	0	0	0	1	0	0	0	0	0	0
Mycobacterium_obuense	Bacteria	Actinobacteria	Actinobacteria	Corynebacteriales	Mycobacteriaceae	Mycolicibacterium	obuense	2	201174	1760	85007	1762	1866885	1807	47001, ATCC 27023, NCTC 1077				NA	NA	NA	NA	NA	NA	37	NA	45	NA	NA	NA	NA	0	0	0	0	0	0	0	0	0	0	0	0	0	1	0	0	0	1
Mycobacterium_parascrofulaceum	Bacteria	Actinobacteria	Actinobacteria	Corynebacteriales	Mycobacteriaceae	Mycobacterium	parascrofulaceum	2	201174	1760	85007	1762	1763	240125		ATCCBAA-614|DSM4464|JCM13015	AY337273		NA	NA	NA	NA	NA	NA	37	25	37	NA	NA	NA	NA	0	0	0	0	0	0	0	0	0	0	0	0	0	1	0	0	0	0
Mycobacterium_parmense	Bacteria	Actinobacteria	Actinobacteria	Corynebacteriales	Mycobacteriaceae	Mycobacterium	parmense	2	201174	1760	85007	1762	1763	185642		CIP107385|DSM44553|CCUG50998	AF466821		NA	NA	NA	NA	NA	NA	NA	25	37	NA	NA	NA	NA	0	0	0	0	0	0	0	0	0	0	0	1	0	1	0	0	0	0
Mycobacterium_peregrinum	Bacteria	Actinobacteria	Actinobacteria	Corynebacteriales	Mycobacteriaceae	Mycolicibacterium	peregrinum	2	201174	1760	85007	1762	1866885	43304	ATCC 14467, CCUG 27976, CIP 105382, DSM 43271, JCM 12142, NCTC 10264		AF058712		NA	2.75	NA	NA	NA	NA	NA	28	37	NA	NA	5	NA	0	0	0	0	0	0	0	0	0	0	0	1	0	1	1	0	0	0
Mycobacterium_rhodesiae	Bacteria	Actinobacteria	Actinobacteria	Corynebacteriales	Mycobacteriaceae	Mycolicibacterium	rhodesiae	2	201174	1760	85007	1762	1866885	36814	2002	ATCC27024|CIP106806|DSM44223|JCM6363|NCTC10779	AJ429047		NA	NA	NA	NA	NA	NA	NA	25	37	NA	NA	NA	NA	0	0	0	0	0	0	0	0	0	0	0	1	0	1	1	0	0	1
Mycobacterium_saskatchewanense	Bacteria	Actinobacteria	Actinobacteria	Corynebacteriales	Mycobacteriaceae	Mycobacterium	saskatchewanense	2	201174	1760	85007	1762	1763	220927		ATCCBAA-544|CIP108114|DSM44616|JCM13016	AY208856		NA	NA	NA	NA	NA	NA	37	25	37	NA	NA	NA	NA	0	0	0	0	0	0	0	0	0	0	0	0	0	0	0	0	0	0
Mycobacterium_scrofulaceum	Bacteria	Actinobacteria	Actinobacteria	Corynebacteriales	Mycobacteriaceae	Mycobacterium	scrofulaceum	2	201174	1760	85007	1762	1763	1783	ATCC 19981, CCUG 29045, CIP 105416, DSM 43992, JCM 6381, NCTC 10803		X52924		NA	1.5	NA	NA	NA	NA	35	22	42	NA	NA	NA	NA	0	0	0	0	0	0	0	0	0	0	0	1	0	1	0	0	0	0
Mycobacterium_seoulense	Bacteria	Actinobacteria	Actinobacteria	Corynebacteriales	Mycobacteriaceae	Mycobacterium	seoulense	2	201174	1760	85007	1762	1763	386911	DSM 44998, KCTC 19146		DQ536403		NA	NA	NA	NA	NA	NA	37	25	37	NA	NA	5	NA	0	0	0	0	0	0	0	0	0	0	0	1	0	0	0	0	0	0
Mycobacterium_setense	Bacteria	Actinobacteria	Actinobacteria	Corynebacteriales	Mycobacteriaceae	Mycolicibacterium	setense	2	201174	1760	85007	1762	1866885	431269	ABO-M06	CIP109395|DSM45070			NA	5.5	NA	NA	NA	NA	30	25	37	NA	NA	5	NA	0	0	0	0	0	0	0	0	0	0	0	1	0	1	0	1	0	0
Mycobacterium_shimoidei	Bacteria	Actinobacteria	Actinobacteria	Corynebacteriales	Mycobacteriaceae	Mycobacterium	shimoidei	2	201174	1760	85007	1762	1763	29313	ATCC 27962, CCUG 37517, DSM 44152, JCM 12376			AJ005005	NA	4	NA	NA	NA	NA	41	28	45	NA	NA	5	NA	0	0	0	0	0	0	0	0	0	0	0	1	0	0	1	0	0	0
Mycobacterium_smegmatis	Bacteria	Actinobacteria	Actinobacteria	Corynebacteriales	Mycobacteriaceae	Mycolicibacterium	smegmatis	2	201174	1760	85007	1762	1866885	1772		ATCC19420|CCUG21002/21815|CIP104444|DSM43756|JCM5866/6386|NCTC8159	AJ131761		67.4	4	NA	NA	NA	NA	NA	25	45	NA	NA	5	NA	0	0	0	0	0	0	0	0	0	0	0	0	0	1	0	0	0	0
Mycobacterium_szulgai	Bacteria	Actinobacteria	Actinobacteria	Corynebacteriales	Mycobacteriaceae	Mycobacterium	szulgai	2	201174	1760	85007	1762	1763	1787	ATCC 35799, CCUG 37675, CIP 104532, DSM 44166, JCM 6383, NCTC 10831		X52926		NA	NA	NA	NA	NA	NA	NA	NA	NA	5	NA	NA	NA	0	0	0	0	0	0	0	0	0	0	0	1	0	0	1	0	0	0
Mycobacterium_terrae	Bacteria	Actinobacteria	Actinobacteria	Corynebacteriales	Mycobacteriaceae	Mycolicibacter	terrae	2	201174	1760	85007	1762	1073531	1788		ATCC15755|CCUG27847|CIP104321|DSM43227|JCM12143	X52925		NA	NA	NA	NA	NA	NA	NA	22	37	NA	NA	NA	NA	0	0	0	0	0	0	0	0	0	0	0	1	0	0	0	0	0	1
Mycobacterium_thermoresistibile	Bacteria	Actinobacteria	Actinobacteria	Corynebacteriales	Mycobacteriaceae	Mycolicibacterium	thermoresistibile	2	201174	1760	85007	1762	1866885	1797	ATCC 19527, CCUG 28008/41353, CIP 105390, DSM 44167, JCM 6362		X55602		NA	4.5	NA	NA	NA	NA	NA	37	52	NA	NA	NA	NA	0	0	0	0	0	0	0	0	0	0	0	0	0	1	0	0	0	0
Mycobacterium_tokaiense	Bacteria	Actinobacteria	Actinobacteria	Corynebacteriales	Mycobacteriaceae	Mycolicibacterium	tokaiense	2	201174	1760	85007	1762	1866885	39695	47503, ATCC 27282, NCTC 10821				NA	NA	NA	NA	NA	NA	37	NA	45	NA	NA	NA	NA	0	0	0	0	0	0	0	0	0	0	0	0	0	1	0	0	0	1
Mycobacterium_triplex	Bacteria	Actinobacteria	Actinobacteria	Corynebacteriales	Mycobacteriaceae	Mycobacterium	triplex	2	201174	1760	85007	1762	1763	47839		ATCC700071|CIP106108|DSM44626	U57632		NA	NA	NA	NA	NA	NA	NA	30	37	NA	NA	NA	NA	0	0	0	0	0	0	0	0	0	0	0	0	0	0	0	0	0	0
Mycobacterium_tuberculosis	Bacteria	Actinobacteria	Actinobacteria	Corynebacteriales	Mycobacteriaceae	Mycobacterium	tuberculosis	2	201174	1760	85007	1762	1763	1773	NCTC7416	ATCC27294	X58890		65.6	0.15	NA	NA	NA	NA	37	30	NA	NA	NA	NA	NA	0	0	0	0	0	0	0	0	0	0	0	1	0	1	1	0	0	0
Mycobacterium_tusciae	Bacteria	Actinobacteria	Actinobacteria	Corynebacteriales	Mycobacteriaceae	Mycolicibacterium	tusciae	2	201174	1760	85007	1762	1866885	75922			AF058299		66.4	NA	NA	NA	NA	NA	NA	NA	NA	NA	NA	5	NA	0	0	0	0	0	0	0	0	0	0	0	1	0	1	1	0	0	0
Mycobacterium_ulcerans	Bacteria	Actinobacteria	Actinobacteria	Corynebacteriales	Mycobacteriaceae	Mycobacterium	ulcerans	2	201174	1760	85007	1762	1763	1809		ATCC19423|CIP105425|NCTC10417	X88926		65.4	NA	NA	NA	NA	NA	NA	NA	25	NA	NA	NA	NA	0	0	0	0	0	0	0	0	0	0	0	1	0	0	0	0	0	0
Mycobacterium_vanbaalenii	Bacteria	Actinobacteria	Actinobacteria	Corynebacteriales	Mycobacteriaceae	Mycolicibacterium	vanbaalenii	2	201174	1760	85007	1762	1866885	110539	DSM725|NRRLB-24157	JCM13017	X84977		67.8	1.4	NA	NA	NA	NA	37	24	42	NA	NA	NA	NA	0	0	0	0	0	0	0	0	0	0	0	1	0	1	0	0	0	0
Mycobacterium_wolinskyi	Bacteria	Actinobacteria	Actinobacteria	Corynebacteriales	Mycobacteriaceae	Mycolicibacterium	wolinskyi	2	201174	1760	85007	1762	1866885	59750	ATCC 700010, CCUG 47168, CIP 106348, DSM 44493, JCM 13393		Y12873		68.2	NA	NA	NA	NA	NA	NA	30	45	5	NA	NA	NA	0	0	0	0	0	0	0	0	0	0	0	1	0	0	0	0	0	0
Mycobacterium_xenopi	Bacteria	Actinobacteria	Actinobacteria	Corynebacteriales	Mycobacteriaceae	Mycobacterium	xenopi	2	201174	1760	85007	1762	1763	1789		NCTC10042|ATCC19250|DSM43995|CCUG28011/31306|CIP104035	AJ536033		NA	NA	NA	NA	NA	NA	42.5	NA	NA	NA	NA	NA	NA	0	0	0	0	0	0	0	0	0	0	0	1	0	0	0	0	0	0
Mycobacterium_yongonense	Bacteria	Actinobacteria	Actinobacteria	Corynebacteriales	Mycobacteriaceae	Mycobacterium	yongonense	2	201174	1760	85007	1762	1763	1203599	05-1390|DSM45126|KCTC19555		JF738056		NA	NA	NA	5.5	NA	NA	37	25	NA	NA	NA	NA	NA	0	0	0	0	0	0	0	0	0	0	0	1	0	0	0	1	0	0
Mycoplasma_agalactiae	Bacteria	Tenericutes	Mollicutes	Mycoplasmatales	Mycoplasmataceae	Mycoplasma	agalactiae	2	544448	31969	2085	2092	2093	2110	PG2	NCTC10123|CIP59.7	M24290	NC_009497	30.5	0.55	NA	NA	NA	NA	37	NA	NA	NA	NA	NA	NA	0	0	0	0	0	0	0	0	0	0	0	0	0	0	0	0	0	0
Mycoplasma_amphoriforme	Bacteria	Tenericutes	Mollicutes	Mycoplasmatales	Mycoplasmataceae	Mycoplasma	amphoriforme	2	544448	31969	2085	2092	2093	273136	A39	NCTC11740|ATCCBAA-992	FJ226575	AY531655	34	NA	NA	NA	NA	NA	37	20	45	NA	NA	NA	NA	0	0	0	0	0	0	0	0	0	0	0	0	0	0	0	0	0	0
Mycoplasma_anseris	Bacteria	Tenericutes	Mollicutes	Mycoplasmatales	Mycoplasmataceae	Mycoplasma	anseris	2	544448	31969	2085	2092	2093	92400	1219	ATCC49234	AF125584		NA	NA	NA	NA	NA	NA	37	NA	NA	NA	NA	NA	NA	0	0	0	0	0	0	0	0	0	0	0	0	0	0	0	0	0	0
[truncated: 1,963 more rows]
[truncated: 124 more columns]
